# Supplementary material for: Integrated metagenomic and metabonomic mechanisms for the therapeutic effects of Duhuo Jisheng decoction on intervertebral disc degeneration
Source: PLoS One. 2024 Oct 17;19(10):e0310014. doi: 10.1371/journal.pone.0310014 (PMC11486403; doi:10.1371/journal.pone.0310014)
Supplement: S1 File — Additional Supplementary Fig: Fig 1: The Total Ion Current (TIC) overlay plot reveals. Fig 2: The aggregation of QC samples in the 2D PCA score plot. Additional Western Blot: Original strips and Processing strips. Additional pathwaymaps.report: Macrogenome-based analysis of differential pathways across groups. (ZIP) [file pone.0310014.s001.zip]

Archive with 87 entries (75 files):
- 3 supplement.material/
- 3 supplement.material/pathwaymaps.report/
- 3 supplement.material/pathwaymaps.report/pathway.html
- 3 supplement.material/pathwaymaps.report/samples/
- 3 supplement.material/pathwaymaps.report/samples/Dose_VS_normal.html
- 3 supplement.material/pathwaymaps.report/samples/High_VS_normal.html
- 3 supplement.material/pathwaymaps.report/samples/low_VS_normal.html
- 3 supplement.material/pathwaymaps.report/samples/model_VS_normal.html
- 3 supplement.material/pathwaymaps.report/samples/Western_VS_normal.html
- 3 supplement.material/pathwaymaps.report/src/
- 3 supplement.material/pathwaymaps.report/src/base.css
- 3 supplement.material/pathwaymaps.report/src/EC_MetaStats/
- 3 supplement.material/pathwaymaps.report/src/logo.png
- 3 supplement.material/pathwaymaps.report/src/map04210.png
- 3 supplement.material/pathwaymaps.report/src/map04210.svg
- 3 supplement.material/pathwaymaps.report/src/map04214.png
- 3 supplement.material/pathwaymaps.report/src/map04214.svg
- 3 supplement.material/pathwaymaps.report/src/map04215.png
- 3 supplement.material/pathwaymaps.report/src/map04215.svg
- 3 supplement.material/pathwaymaps.report/src/overview/
- 3 supplement.material/pathwaymaps.report/src/overview/map01130.Dose_VS_normal.svg
- 3 supplement.material/pathwaymaps.report/src/overview/map01130.High_VS_normal.svg
- 3 supplement.material/pathwaymaps.report/src/overview/map01130.low_VS_normal.svg
- 3 supplement.material/pathwaymaps.report/src/overview/map01130.model_VS_normal.svg
- 3 supplement.material/pathwaymaps.report/src/overview/map01130.png
- 3 supplement.material/pathwaymaps.report/src/overview/map01130.Western_VS_normal.svg
- 3 supplement.material/pathwaymaps.report/src/overview/map01210.Dose_VS_normal.svg
- 3 supplement.material/pathwaymaps.report/src/overview/map01210.High_VS_normal.svg
- 3 supplement.material/pathwaymaps.report/src/overview/map01210.low_VS_normal.svg
- 3 supplement.material/pathwaymaps.report/src/overview/map01210.model_VS_normal.svg
- 3 supplement.material/pathwaymaps.report/src/overview/map01210.png
- 3 supplement.material/pathwaymaps.report/src/overview/map01210.Western_VS_normal.svg
- 3 supplement.material/pathwaymaps.report/src/overview/map01230.Dose_VS_normal.svg
- 3 supplement.material/pathwaymaps.report/src/overview/map01230.High_VS_normal.svg
- 3 supplement.material/pathwaymaps.report/src/overview/map01230.low_VS_normal.svg
- 3 supplement.material/pathwaymaps.report/src/overview/map01230.model_VS_normal.svg
- 3 supplement.material/pathwaymaps.report/src/overview/map01230.png
- 3 supplement.material/pathwaymaps.report/src/overview/map01230.Western_VS_normal.svg
- 3 supplement.material/Supplement.Statistical/
- 3 supplement.material/Supplement.Statistical/Oligonucleotide primers.docx
- 3 supplement.material/Supplement.Statistical/Statistical calculation/
- 3 supplement.material/Supplement.Statistical/Statistical calculation/S1.pzfx
- 3 supplement.material/Supplement.Statistical/Statistical calculation/s12 pcr.pzfx
- 3 supplement.material/Supplement.Statistical/Statistical calculation/S2.pzfx
- 3 supplement.material/Supplement.Statistical/Statistical calculation/WB.pzfx
- 3 supplement.material/Supplementary Fig/
- 3 supplement.material/Supplementary Fig/Supplementary Fig 1.tif
- 3 supplement.material/Supplementary Fig/Supplementary Fig 2.tif
- 3 supplement.material/Western Blot/
- 3 supplement.material/Western Blot/WB (Original strips)/
- 3 supplement.material/Western Blot/WB (Original strips)/9_已用.tif
- 3 supplement.material/Western Blot/WB (Original strips)/actin-3.tif
- 3 supplement.material/Western Blot/WB (Original strips)/actin1,2.tif
- 3 supplement.material/Western Blot/WB (Original strips)/casp8 1,2,3.tif
- 3 supplement.material/Western Blot/WB (Original strips)/IL-3-2,3.png
- 3 supplement.material/Western Blot/WB (Original strips)/IL_3_1.tif
- 3 supplement.material/Western Blot/WB (Original strips)/p-p38-1.png
- 3 supplement.material/Western Blot/WB (Original strips)/p-p38-3.tif
- 3 supplement.material/Western Blot/WB (Original strips)/p38-1.png
- 3 supplement.material/Western Blot/WB (Original strips)/p38-2.tif
- 3 supplement.material/Western Blot/WB (Original strips)/p38-3.tif
- 3 supplement.material/Western Blot/WB (Original strips)/pp38-2.tif
- 3 supplement.material/Western Blot/WB (Original strips)/TNF-a-1.tif
- 3 supplement.material/Western Blot/WB (Original strips)/TNF-a-2.tif
- 3 supplement.material/Western Blot/WB (Original strips)/TNF-a-3.tif
- 3 supplement.material/Western Blot/WB (Original strips)/western blot.docx
- 3 supplement.material/Western Blot/WB(Processing strips)/
- 3 supplement.material/Western Blot/WB(Processing strips)/1-actin.png
- 3 supplement.material/Western Blot/WB(Processing strips)/1-Caspase-8.tif
- 3 supplement.material/Western Blot/WB(Processing strips)/1-IL-3.tif
- 3 supplement.material/Western Blot/WB(Processing strips)/1-p-p38.png
- 3 supplement.material/Western Blot/WB(Processing strips)/1-P38.tif
- 3 supplement.material/Western Blot/WB(Processing strips)/1-TNF-a.tif
- 3 supplement.material/Western Blot/WB(Processing strips)/2-actin.png
- 3 supplement.material/Western Blot/WB(Processing strips)/2-caspase8.png
- 3 supplement.material/Western Blot/WB(Processing strips)/2-IL-3.png
- 3 supplement.material/Western Blot/WB(Processing strips)/2-p-p38.png
- 3 supplement.material/Western Blot/WB(Processing strips)/2-p38.png
- 3 supplement.material/Western Blot/WB(Processing strips)/2-TNF-a.png
- 3 supplement.material/Western Blot/WB(Processing strips)/3-actin.png
- 3 supplement.material/Western Blot/WB(Processing strips)/3-caspase8.png
- 3 supplement.material/Western Blot/WB(Processing strips)/3-IL-3.png
- 3 supplement.material/Western Blot/WB(Processing strips)/3-p-p38.png
- 3 supplement.material/Western Blot/WB(Processing strips)/3-p38.png
- 3 supplement.material/Western Blot/WB(Processing strips)/3-TNF-a.png
- 3 supplement.material/Western Blot/WB(Processing strips)/Grayscale value calculation.xls
- 3 supplement.material/Western Blot/western blot.pdf
