# Supplementary material for: Integrated metagenomic and metabonomic mechanisms for the therapeutic effects of Duhuo Jisheng decoction on intervertebral disc degeneration
Source: PLoS One. 2024 Oct 17;19(10):e0310014. doi: 10.1371/journal.pone.0310014 (PMC11486403; doi:10.1371/journal.pone.0310014)
Supplement: S1 File — Additional Supplementary Fig: Fig 1: The Total Ion Current (TIC) overlay plot reveals. Fig 2: The aggregation of QC samples in the 2D PCA score plot. Additional Western Blot: Original strips and Processing strips. Additional pathwaymaps.report: Macrogenome-based analysis of differential pathways across groups. (ZIP) [file pone.0310014.s001.zip › 3 supplement.material/Western Blot/WB(Processing strips)/Grayscale value calculation.xls]

## Sheet: Sheet1
					1 Group				2 Group				3 Group
	Control	Model	DHJSDM			Control	Model	DHJSDM		Control	Model	DHJSDM		Control	Model	DHJSDM
actin	12514	13124	13124		casp8	7992	12415	11666		7550	12810	11624		7794	11464	10052
	12404	13415	12578		IL-3	11013	17712	11972		11153	17221	12956		10898	18077	13450
	13804	13362	13706		p38	7672	12848	9586		7716	12732	9924		7545	12720	10196
casp8	7992	12415	11666		p-p38	8313	12020	9256		8782	12104	9624		8751	13204	9980
	7550	12810	11624		TNF-a	5320	12643	7882		5428	12652	8624		5517	11486	7817
	7794	11464	10052		actin	12514	13124	13124		12404	13415	12578		13804	13362	13706
IL-3	11013	17712	11972
	11153	17221	12956		casp8	0.638645	0.945977	0.888906		0.608675	0.954901	0.924153		0.564619	0.857955	0.733401
	10898	18077	13450		IL-3	0.880054	1.34959	0.912222		0.899145	1.28371	1.03005		0.789481	1.35287	0.981322
p38	7672	12848	9586		p38	0.613073	0.97897	0.730418		0.622057	0.949087	0.788997		0.546581	0.951953	0.743908
	7716	12732	9924		p-p38	0.664296	0.915879	0.705273		0.707997	0.902274	0.765145		0.633947	0.988175	0.728148
	7545	12720	10196		TNF-a	0.425124	0.96335	0.600579		0.437601	0.943123	0.685642		0.399667	0.859602	0.570334
p-p38	8313	12020	9256
	8782	12104	9624		casp8	0.638645	0.945977	0.888906		p38	0.613073	0.97897	0.730418
	8751	13204	9980			0.608675	0.954901	0.924153			0.622057	0.949087	0.788997
TNF-a	5320	12643	7882			0.564619	0.857955	0.733401			0.546581	0.951953	0.743908
	5428	12652	8624		IL-3	0.880054	1.34959	0.912222		p-p38	0.664296	0.915879	0.705273
	5517	11486	7817			0.899145	1.28371	1.03005			0.707997	0.902274	0.765145
						0.789481	1.35287	0.981322			0.633947	0.988175	0.728148
					TNF-a	0.425124	0.96335	0.600579
						0.437601	0.943123	0.685642
						0.399667	0.859602	0.570334		IL1B	0.613073	0.97897	0.730418		SLC7A11	0.945977	0.638645	0.888906
											0.622057	0.949087	0.788997			0.954901	0.608675	0.924153
											0.546581	0.951953	0.743908			0.857955	0.564619	0.733401
											0.593904					0.919611
										GPX4	0.915879	0.664296	0.705273		TFRC	0.613073	0.97897	0.730418
											0.902274	0.707997	0.765145			0.622057	0.949087	0.788997
											0.988175	0.633947	0.728148			0.546581	0.951953	0.743908
											0.935443					0.593904
										EGFR	0.425124	0.86335	0.600579
											0.437601	0.843123	0.685642			1.02867	0.694473	0.966611
											0.399667	0.859602	0.570334			1.03837	0.661883	1.00494
											0.420797					0.932955	0.613976	0.797513
											1.03228	1.64836	1.22986
											1.0474	1.59805	1.32849
											0.920319	1.60287	1.25257

## Sheet: Sheet3
		EGFR	1.02783	1.5762	1.0654		SLC7A11	1.02867	0.694473	0.966611
			1.05013	1.49927	1.20301			1.03837	0.661883	1.00494
			0.922047	1.58003	1.1461			0.932955	0.613976	0.797513
		GPX4	0.979086	0.710141	0.753945		TFRC	1.03228	1.64836	1.22986
			0.964542	0.756858	0.81795			1.0474	1.59805	1.32849
			1.05637	0.677697	0.7784			0.920319	1.60287	1.25257
		IL1B	1.01028	2.0517	1.42724
			1.03993	2.00363	1.62939
			0.949785	2.04279	1.35537
