# Supplementary material for: Integrated metagenomic and metabonomic mechanisms for the therapeutic effects of Duhuo Jisheng decoction on intervertebral disc degeneration
Source: PLoS One. 2024 Oct 17;19(10):e0310014. doi: 10.1371/journal.pone.0310014 (PMC11486403; doi:10.1371/journal.pone.0310014)
Supplement: S2 File — (ZIP) [file pone.0310014.s002.zip]

Archive with 15 entries (14 files):
- HE triple section image/
- HE triple section image/Celecoxib1 HE.tif
- HE triple section image/Control 1 HE.tif
- HE triple section image/Control 2 HE.tif
- HE triple section image/Control 3 HE.tif
- HE triple section image/High1 HE.tif
- HE triple section image/High2 HE.tif
- HE triple section image/Low1 HE.tif
- HE triple section image/Low2 HE.tif
- HE triple section image/LOW3 HE.tif
- HE triple section image/Medium 1 HE.tif
- HE triple section image/Medium 2 HE.tif
- HE triple section image/Model 1 HE.tif
- HE triple section image/Model2 HE.tif
- HE triple section image/Model3 HE.tif
