# Supplementary material for: Integrated metagenomic and metabonomic mechanisms for the therapeutic effects of Duhuo Jisheng decoction on intervertebral disc degeneration
Source: PLoS One. 2024 Oct 17;19(10):e0310014. doi: 10.1371/journal.pone.0310014 (PMC11486403; doi:10.1371/journal.pone.0310014)
Supplement: S4 File — Table: Statistical calculation: Source documents for statistical analysis involved in the manuscript. Oligonucleotide primers: Oligonucleotide primers used in real-time PCR. Supplement—Table S1: Raw data for different groups of DHI values. Supplement—Table S2: Raw data for different groups of staining scores. Supplement—Table S3: Statistics of the number of genes in each sample. Supplement—Table S4: the differential abundance statistics of phylum-level flora. Supplement—Table S5-1: NMDS_scores. Supplement—Table S5-2: table.p10.cluster. Supplement—Table S6: Characteristic flora of different groups. Supplement—Table S7: KEGG pathway annotation. Supplement—Table S8 Normal-Modle: Serum metabolites in different groups. Supplement—Table S8 Medium-Modle: Serum metabolites in different groups. Supplement—Table S9: The top 15 up- and down-regulated metabolites in the different groups of serum metabolite changes. Supplement—Table S10: Important metabolic pathways for different groups of serum metabolites. Supplement—Table S11: Key metabolic pathways. Supplement—Table S12: The genes encoding CASP8, TNF-α, and IL-3’s final list of primer sequences was acquired. Supplement—Table S13: The association between considerably variable tract flora at the Phylum level abundance and significantly altering metabolite levels. Supplement—Table S14: Mass spectrometry data of major components of DHJSD. (ZIP) [file pone.0310014.s004.zip › S.4.xlsx]

## Sheet: S.4
phylum	p__Firmicutes	p__Bacteroidetes	p__Proteobacteria	p__Spirochaetes	p__Verrucomicrobia	p__Chlamydiae	p__Actinobacteria	p__Candidatus Saccharibacteria	p__Tenericutes	p__Lentisphaerae	Others
Control	0.495755	0.255137	0.00991	0.000626	0.062999	0.000426	0.014126	0.002836	0.001076	0.000123	0.156986
Model	0.302584	0.423107	0.009833	0.060142	0.009251	0.002305	0.006909	0.004179	0.001869	0.000145	0.179676
Low	0.427941	0.318816	0.0602	0.014715	0.000368	0.001346	0.015513	0.004746	0.001419	7.9e-05	0.154857
Medium	0.372426	0.216983	0.192152	0.007226	0.003161	0.006543	0.035416	0.002061	0.001272	0.000154	0.162606
High	0.377199	0.389231	0.032578	0.021931	0.000282	0.001404	0.013007	0.000956	0.001527	0.00015	0.161735
Celecoxib	0.305381	0.308	0.166516	0.006002	0.001951	0.022533	0.012117	0.001682	0.00541	0.001843	0.168565
