# Supplementary material for: Integrated metagenomic and metabonomic mechanisms for the therapeutic effects of Duhuo Jisheng decoction on intervertebral disc degeneration
Source: PLoS One. 2024 Oct 17;19(10):e0310014. doi: 10.1371/journal.pone.0310014 (PMC11486403; doi:10.1371/journal.pone.0310014)
Supplement: S4 File — Table: Statistical calculation: Source documents for statistical analysis involved in the manuscript. Oligonucleotide primers: Oligonucleotide primers used in real-time PCR. Supplement—Table S1: Raw data for different groups of DHI values. Supplement—Table S2: Raw data for different groups of staining scores. Supplement—Table S3: Statistics of the number of genes in each sample. Supplement—Table S4: the differential abundance statistics of phylum-level flora. Supplement—Table S5-1: NMDS_scores. Supplement—Table S5-2: table.p10.cluster. Supplement—Table S6: Characteristic flora of different groups. Supplement—Table S7: KEGG pathway annotation. Supplement—Table S8 Normal-Modle: Serum metabolites in different groups. Supplement—Table S8 Medium-Modle: Serum metabolites in different groups. Supplement—Table S9: The top 15 up- and down-regulated metabolites in the different groups of serum metabolite changes. Supplement—Table S10: Important metabolic pathways for different groups of serum metabolites. Supplement—Table S11: Key metabolic pathways. Supplement—Table S12: The genes encoding CASP8, TNF-α, and IL-3’s final list of primer sequences was acquired. Supplement—Table S13: The association between considerably variable tract flora at the Phylum level abundance and significantly altering metabolite levels. Supplement—Table S14: Mass spectrometry data of major components of DHJSD. (ZIP) [file pone.0310014.s004.zip › S.5-1.xlsx]

## Sheet: S.5-1
NMDS_scores
NMDS1 "NMDS2"
control1 -0.222799896120247 -0.0386586129401333
control2 -0.225786726221482 -0.0936946254098872
control3 -0.20280150691315 -0.0506263350107804
control4 -0.1525829130045 -0.14752454300349
control5 -0.149870931001144 -0.0701825210130564
Model1 -0.0113523850942768 -0.0945911747054522
Model2 -0.0851042250970702 -0.0257224520740925
Model3 -0.0137234494566802 -0.057112936334186
Model4 -0.149349176347338 0.0361855930434342
Model5 -0.123058430084583 0.0172787539937123
Low1 -0.0644881095412024 0.0128769113096387
Low2 -0.0968867815705959 0.124029647195945
Low3 0.147224687285312 0.00634658726909392
Low4 0.174101180568336 -0.0864615031481998
Low5 -0.0398550991320919 0.0374025118124841
Medium1 0.0331248625414129 0.120600752548726
Medium2 0.216221637448468 0.271322893331999
Medium3 0.00955127919639733 -0.144820583113038
Medium4 0.260071611060923 -0.0178399171188845
Medium5 -0.011143105477799 0.0658086913535396
High1 0.113439989242068 -0.0279717003558446
High2 0.0656824997683757 0.10518549174022
High3 0.203967603621154 0.0977077107427407
High4 0.0988078970947966 -0.131542863513408
High5 -0.00817536714935511 0.0206245264585477
Celecoxib1 0.0235405159347389 -0.0209381857568016
Celecoxib2 -0.154527764442027 0.0791475234436183
Celecoxib3 0.04950927965384 0.02221453506478
Celecoxib4 -0.08108550315046 0.192939931294022
Celecoxib5 0.39734832638818 -0.201984107105248
