# Supplementary material for: Integrated metagenomic and metabonomic mechanisms for the therapeutic effects of Duhuo Jisheng decoction on intervertebral disc degeneration
Source: PLoS One. 2024 Oct 17;19(10):e0310014. doi: 10.1371/journal.pone.0310014 (PMC11486403; doi:10.1371/journal.pone.0310014)
Supplement: S4 File — Table: Statistical calculation: Source documents for statistical analysis involved in the manuscript. Oligonucleotide primers: Oligonucleotide primers used in real-time PCR. Supplement—Table S1: Raw data for different groups of DHI values. Supplement—Table S2: Raw data for different groups of staining scores. Supplement—Table S3: Statistics of the number of genes in each sample. Supplement—Table S4: the differential abundance statistics of phylum-level flora. Supplement—Table S5-1: NMDS_scores. Supplement—Table S5-2: table.p10.cluster. Supplement—Table S6: Characteristic flora of different groups. Supplement—Table S7: KEGG pathway annotation. Supplement—Table S8 Normal-Modle: Serum metabolites in different groups. Supplement—Table S8 Medium-Modle: Serum metabolites in different groups. Supplement—Table S9: The top 15 up- and down-regulated metabolites in the different groups of serum metabolite changes. Supplement—Table S10: Important metabolic pathways for different groups of serum metabolites. Supplement—Table S11: Key metabolic pathways. Supplement—Table S12: The genes encoding CASP8, TNF-α, and IL-3’s final list of primer sequences was acquired. Supplement—Table S13: The association between considerably variable tract flora at the Phylum level abundance and significantly altering metabolite levels. Supplement—Table S14: Mass spectrometry data of major components of DHJSD. (ZIP) [file pone.0310014.s004.zip › S.5-2.xlsx]

## Sheet: S.5-2
table.p10.cluster
phylum	control1	control2	control3	control4	control5	Model1	Model2	Model3	Model4	Model5	Low1	Low2	Low3	Low4	Low5	Medium1	Medium2	Medium3	Medium4	Medium5	High1	High2	High3	High4	High5	Celecoxib1	Celecoxib2	Celecoxib3	Celecoxib4	Celecoxib5
p__Firmicutes	0.600371	0.646647	0.492373	0.298343	0.441038	0.226621	0.261439	0.198345	0.429021	0.397495	0.424022	0.672185	0.38247	0.313142	0.347888	0.357822	0.17593	0.407393	0.566169	0.354814	0.51125	0.362207	0.337388	0.313631	0.36152	0.207031	0.45419	0.290783	0.385001	0.1899	k__Bacteria;p__Firmicutes
p__Bacteroidetes	0.121894	0.133819	0.25175	0.390294	0.377928	0.367096	0.545889	0.567544	0.306833	0.328171	0.333764	0.120729	0.438368	0.474683	0.226536	0.437085	0.0300511	0.0912115	0.214432	0.312133	0.281365	0.280502	0.462758	0.487688	0.433843	0.41591	0.310237	0.297314	0.333708	0.18283	k__Bacteria;p__Bacteroidetes
p__Proteobacteria	0.0066115	0.0074444	0.014493	0.0106994	0.0103002	0.0126433	0.0104338	0.0065105	0.00975924	0.00981961	0.0258661	0.0140155	0.0266054	0.039648	0.194864	0.0480077	0.521931	0.260182	0.0186635	0.111977	0.0227867	0.0913327	0.0185564	0.0248037	0.00540819	0.216786	0.00767402	0.129521	0.0332002	0.445396	k__Bacteria;p__Proteobacteria
p__Spirochaetes	0.000512051	0.000755067	0.000708824	0.000484324	0.00066864	0.15558	0.021636	0.0476773	0.0296547	0.0461614	0.0192844	0.0126045	0.001901	0.00121273	0.0385743	0.00466288	0.000273921	0.000404821	0.000995527	0.0297924	0.00702195	0.0760158	0.00170004	0.000651934	0.0242641	0.00220392	0.0189078	0.0028119	0.00560313	0.000485516	k__Bacteria;p__Spirochaetes
p__Verrucomicrobia	0.0832481	0.0529903	0.0554621	0.118769	0.00452477	0.000157391	0.000684158	8.01233e-05	0.0164219	0.0289139	0.000184248	0.00131531	0.000113332	8.55511e-05	0.000142911	0.000331075	5.34295e-05	0.0150168	4.36026e-05	0.000360508	0.000147608	0.000156154	0.000342385	0.000625326	0.000136525	0.000109118	0.000422112	0.000333564	0.00448705	0.00440074	k__Bacteria;p__Verrucomicrobia
p__Chlamydiae	0.000568741	0.000299974	0.000660944	0.000367791	0.000233446	0.000578556	0.000867578	0.00865361	0.00078524	0.000637936	0.000669451	0.00155334	0.00145824	0.00216873	0.000882617	0.000352265	0.00103893	0.0018872	0.027922	0.00151355	0.00137199	0.00139581	0.00158943	0.00201332	0.000649621	0.000766968	0.000633015	0.0960776	0.0141354	0.00105158	k__Bacteria;p__Chlamydiae
p__Actinobacteria	0.0265326	0.0140835	0.0170124	0.00543097	0.00757087	0.00451632	0.00393166	0.0177667	0.00491328	0.00341939	0.0193315	0.00965934	0.00823252	0.0256897	0.0146502	0.0588355	0.0289496	0.041493	0.0349709	0.0128298	0.027704	0.00877664	0.00917628	0.0113166	0.00806235	0.0106534	0.00398942	0.021878	0.00338203	0.0206826	k__Bacteria;p__Actinobacteria
p__Candidatus Saccharibacteria	0.00419239	0.00197916	0.00605249	0.000675426	0.00127906	0.00202968	0.000801825	0.000967382	0.0111938	0.00590153	0.0019189	0.0161182	0.000104259	0.000446606	0.00513993	0.00171758	0.000842489	0.0016688	4.48757e-05	0.00603298	0.000126752	0.00360932	9.5225e-05	9.61525e-05	0.000854337	0.000999871	0.00257867	0.00162285	0.00268405	0.00052451	k__Bacteria;p__Candidatus Saccharibacteria
p__Tenericutes	0.00126163	0.00146078	0.00080993	0.000297538	0.00155159	0.000743092	0.00215343	0.00157464	0.00296983	0.00190163	0.00358664	0.00141918	0.000274547	0.000186129	0.00163064	0.00269742	7.01238e-05	0.000316575	0.00115513	0.00212228	0.00169649	0.00210172	0.000526727	0.00101099	0.00229755	0.000664454	0.013069	0.00261212	0.0106626	4.32887e-05	k__Bacteria;p__Tenericutes
p__Lentisphaerae	0.000139034	9.49826e-05	0.000139297	0.000159762	8.41577e-05	0.000107734	0.000209493	6.71012e-05	0.000214969	0.000128001	6.88261e-05	8.34063e-05	9.16694e-05	3.33976e-05	0.000115886	0.000575967	2.48841e-05	4.96794e-05	1.35455e-05	0.000106666	4.61396e-05	8.91378e-05	0.000467327	8.4829e-05	6.32154e-05	4.08586e-05	0.000388397	4.30443e-05	0.00872498	1.76709e-05	k__Bacteria;p__Lentisphaerae
Others	0.154668	0.140426	0.160538	0.174479	0.154821	0.229927	0.151954	0.150814	0.188233	0.17745	0.171304	0.150318	0.140381	0.142704	0.169576	0.0879128	0.240835	0.180376	0.13559	0.168318	0.146483	0.173814	0.1674	0.158078	0.162901	0.144834	0.187911	0.157003	0.198412	0.154668	k__All
