# Supplementary material for: Integrated metagenomic and metabonomic mechanisms for the therapeutic effects of Duhuo Jisheng decoction on intervertebral disc degeneration
Source: PLoS One. 2024 Oct 17;19(10):e0310014. doi: 10.1371/journal.pone.0310014 (PMC11486403; doi:10.1371/journal.pone.0310014)
Supplement: S4 File — Table: Statistical calculation: Source documents for statistical analysis involved in the manuscript. Oligonucleotide primers: Oligonucleotide primers used in real-time PCR. Supplement—Table S1: Raw data for different groups of DHI values. Supplement—Table S2: Raw data for different groups of staining scores. Supplement—Table S3: Statistics of the number of genes in each sample. Supplement—Table S4: the differential abundance statistics of phylum-level flora. Supplement—Table S5-1: NMDS_scores. Supplement—Table S5-2: table.p10.cluster. Supplement—Table S6: Characteristic flora of different groups. Supplement—Table S7: KEGG pathway annotation. Supplement—Table S8 Normal-Modle: Serum metabolites in different groups. Supplement—Table S8 Medium-Modle: Serum metabolites in different groups. Supplement—Table S9: The top 15 up- and down-regulated metabolites in the different groups of serum metabolite changes. Supplement—Table S10: Important metabolic pathways for different groups of serum metabolites. Supplement—Table S11: Key metabolic pathways. Supplement—Table S12: The genes encoding CASP8, TNF-α, and IL-3’s final list of primer sequences was acquired. Supplement—Table S13: The association between considerably variable tract flora at the Phylum level abundance and significantly altering metabolite levels. Supplement—Table S14: Mass spectrometry data of major components of DHJSD. (ZIP) [file pone.0310014.s004.zip › S.6.xlsx]

## Sheet: S.6
Name	Low-vs-Model	High-vs-Low	Medium-vs-Model	Medium-vs-Control	Celecoxib-vs-High	High-vs-Control	Medium-vs-Low	Model-vs-Control	High-vs-Medium	Celecoxib-vs-Low	Celecoxib-vs-Model	High-vs-Model	Low-vs-Control	Celecoxib-vs-Control	Celecoxib-vs-Medium
p__Bacteroidetes;c__Cytophagia	-	-	-	*	-	-	-	-	-	-	-	-	-	-	-
p__Chloroflexi;c__Chloroflexia	-	-	-	*	-	*	-	-	-	-	-	-	*	*	-
p__Chloroflexi;c__Anaerolineae	-	-	-	*	-	-	-	-	-	-	-	-	-	-	-
p__Deinococcus-Thermus;c__Deinococci	-	-	-	*	-	*	-	-	-	-	-	-	*	-	-
p__Bacteroidetes;c__Chitinophagia	-	-	-	*	-	*	-	-	-	-	-	-	-	-	-
p__Firmicutes;c__Negativicutes	-	-	-	-	-	-	-	-	-	-	-	-	*	*	-
p__Firmicutes;c__Tissierellia	-	-	-	*	-	-	-	-	-	-	-	-	-	-	-
p__Chytridiomycota;c__Neocallimastigomycetes	-	-	*	-	-	-	-	-	-	-	-	*	-	-	-
p__Ignavibacteriae;c__Ignavibacteria	-	-	-	*	-	-	-	-	-	-	-	-	-	-	-
p__Ascomycota;c__Saccharomycetes	-	-	-	-	-	-	-	-	-	-	-	-	**	-	-
p__Chloroflexi;c__Ktedonobacteria	-	-	-	*	-	-	-	-	-	-	-	-	-	-	-
p__Chlamydiae;c__Chlamydiia	-	-	-	-	-	*	-	-	-	-	-	-	*	-	-
p__Euryarchaeota;c__Methanomicrobia	-	-	-	*	-	-	-	-	-	-	-	-	-	-	-
p__Chrysiogenetes;c__Chrysiogenetes	-	-	-	*	-	*	-	-	-	-	-	-	*	*	-
p__Ascomycota;c__Leotiomycetes	-	-	-	-	-	-	-	-	-	-	-	-	-	*	-
p__Proteobacteria;c__Alphaproteobacteria	-	-	-	*	-	-	-	-	-	-	-	-	-	-	-
p__Bacteroidetes;c__Sphingobacteriia	-	-	-	*	-	-	-	-	-	-	-	-	-	-	-
p__Firmicutes;c__Erysipelotrichia	-	-	-	*	-	*	-	-	-	-	-	*	-	-	-
p__Ascomycota;c__Dothideomycetes	-	-	-	-	-	-	-	-	-	-	-	-	-	*	-
p__Elusimicrobia;c__Endomicrobia	-	-	-	*	-	-	-	-	-	-	-	-	-	-	-
p__Mucoromycota;c__Glomeromycetes	-	-	-	-	-	*	-	-	-	-	-	-	-	-	-
p__Euryarchaeota;c__Methanopyri	-	-	-	*	-	*	-	-	-	-	-	-	-	-	-
p__Fusobacteria;c__Fusobacteriia	-	-	-	-	-	-	-	-	-	-	-	*	-	-	-
p__Verrucomicrobia;c__Verrucomicrobiae	-	-	-	*	-	*	-	-	-	-	-	-	*	*	-
p__Chloroflexi;c__Thermomicrobia	-	-	-	*	-	-	-	-	-	-	-	-	-	-	-
p__Chytridiomycota;c__Monoblepharidomycetes	-	-	-	-	-	*	-	-	-	-	-	-	-	*	-
p__Actinobacteria;c__Nitriliruptoria	-	-	-	*	-	*	-	-	-	-	-	-	*	*	-
p__Basidiomycota;c__Exobasidiomycetes	-	-	-	*	-	-	-	-	-	-	-	-	-	-	-
p__Synergistetes;c__Synergistia	-	-	-	*	-	*	-	-	-	-	-	-	-	-	-
