# Supplementary material for: Integrated metagenomic and metabonomic mechanisms for the therapeutic effects of Duhuo Jisheng decoction on intervertebral disc degeneration
Source: PLoS One. 2024 Oct 17;19(10):e0310014. doi: 10.1371/journal.pone.0310014 (PMC11486403; doi:10.1371/journal.pone.0310014)
Supplement: S4 File — Table: Statistical calculation: Source documents for statistical analysis involved in the manuscript. Oligonucleotide primers: Oligonucleotide primers used in real-time PCR. Supplement—Table S1: Raw data for different groups of DHI values. Supplement—Table S2: Raw data for different groups of staining scores. Supplement—Table S3: Statistics of the number of genes in each sample. Supplement—Table S4: the differential abundance statistics of phylum-level flora. Supplement—Table S5-1: NMDS_scores. Supplement—Table S5-2: table.p10.cluster. Supplement—Table S6: Characteristic flora of different groups. Supplement—Table S7: KEGG pathway annotation. Supplement—Table S8 Normal-Modle: Serum metabolites in different groups. Supplement—Table S8 Medium-Modle: Serum metabolites in different groups. Supplement—Table S9: The top 15 up- and down-regulated metabolites in the different groups of serum metabolite changes. Supplement—Table S10: Important metabolic pathways for different groups of serum metabolites. Supplement—Table S11: Key metabolic pathways. Supplement—Table S12: The genes encoding CASP8, TNF-α, and IL-3’s final list of primer sequences was acquired. Supplement—Table S13: The association between considerably variable tract flora at the Phylum level abundance and significantly altering metabolite levels. Supplement—Table S14: Mass spectrometry data of major components of DHJSD. (ZIP) [file pone.0310014.s004.zip › S.7.xlsx]

## Sheet: S.7
分组		KEGG pathway annotation	count
Cellular Processes	Transport and catabolism	5704
	cellular community-prokaryotes	38641
	cellular community-eukaryotes	103
	cell motility	11808
	cell growth and death	19974	76230	0.0760341
Environmental information processing	signaling molecules and interaction	162
	signal transduction	33234
	membrane	64159	97555	0.0973043
genetic information processing	transtation	66731
	transcription	5866
	beplication and repair	55033
	folding,sorting and degradation	31364	158994	0.158585
human diseases	substance dependence	51
	neurodegenerative diseases	1650
	intectious diseases:Viral	1404
	intectious diseases:Parasitic	250
	intectious diseases:Bacterial	9566
	immune diseases	806
	endocrine and metabolic diseases	5714
	drug resistance:antineoplastic	4544
	drug resistance:antimicrobial	21092
	cardiovascular diseases	3501
	cancers:Specific types	1693
	cancers:Overview	8240	58511	0.0583607
Metabolism	Xenobiotics biodegradation and merabolism	11687			0.011657
	Nucleotide metabolism	72009			0.071824
	Metabolism of terpenoides and polyketides	17922			0.017876
	Metabolism of other amino acides	26590			0.0265217
	Metabolism of cofactors and vitamins	68583			0.0684068
	Lipid metabolism	30150			0.0300725
	Glycan biosynthesis and metabolism	36128			0.0360352
	Energy metabolism	66005			0.0658354
	carbonydarte metabolism	132225			0.131885
	biosynthesis of other secondary metabolites	23974			0.0239124
	Amino acid metabolism	99330	584603	0.583101	0.0990748
Organismal System	Sensory system	37
	Nervous system	2620
	Immune system	3897
	Excretory system	415
	Envirinmental adaptation	3443
	Endocrine system	9077
	Digestive system	1169
	Development	22
	Criculatory system	85
	Aging	5918	26683	0.0266144
			1002576
