# Supplementary material for: Integrated metagenomic and metabonomic mechanisms for the therapeutic effects of Duhuo Jisheng decoction on intervertebral disc degeneration
Source: PLoS One. 2024 Oct 17;19(10):e0310014. doi: 10.1371/journal.pone.0310014 (PMC11486403; doi:10.1371/journal.pone.0310014)
Supplement: S4 File — Table: Statistical calculation: Source documents for statistical analysis involved in the manuscript. Oligonucleotide primers: Oligonucleotide primers used in real-time PCR. Supplement—Table S1: Raw data for different groups of DHI values. Supplement—Table S2: Raw data for different groups of staining scores. Supplement—Table S3: Statistics of the number of genes in each sample. Supplement—Table S4: the differential abundance statistics of phylum-level flora. Supplement—Table S5-1: NMDS_scores. Supplement—Table S5-2: table.p10.cluster. Supplement—Table S6: Characteristic flora of different groups. Supplement—Table S7: KEGG pathway annotation. Supplement—Table S8 Normal-Modle: Serum metabolites in different groups. Supplement—Table S8 Medium-Modle: Serum metabolites in different groups. Supplement—Table S9: The top 15 up- and down-regulated metabolites in the different groups of serum metabolite changes. Supplement—Table S10: Important metabolic pathways for different groups of serum metabolites. Supplement—Table S11: Key metabolic pathways. Supplement—Table S12: The genes encoding CASP8, TNF-α, and IL-3’s final list of primer sequences was acquired. Supplement—Table S13: The association between considerably variable tract flora at the Phylum level abundance and significantly altering metabolite levels. Supplement—Table S14: Mass spectrometry data of major components of DHJSD. (ZIP) [file pone.0310014.s004.zip › S.8 Medium-Modle.xlsx]

## Sheet: S.8 Medium-Modle
id	MS2 name	MS2 score	level	MS1 name	MS1 ppm	rt	mz	type	MEAN Medium Group	MEAN Model Group	VIP	P-VALUE	Q-VALUE	FOLD CHANGE	LOG_FOLDCHANGE
295	(2R,6x)-7-Methyl-3-methylene-1,2,6,7-octanetetrol 2-glucoside	0.771654	B(iii)			64.8825	367.195	forward	0.0475593	2.95986e-05	1.81281	0.0267792	0.083056	1606.81	10.65
115	(Â±)-Tryptophan	0.953924	B(ii)			277.137	205.097	forward	2.67131	4.70799	1.53394	0.00185951	0.0394925	0.5674	-0.817563
59	(alpha-D-mannosyl)7-beta-D-mannosyl-diacetylchitobiosyl-L-asparagine, isoform A (protein)	0.985034	B(ii)			348.421	90.0547	forward	0.0769095	0.117351	1.55336	0.00303296	0.0463262	0.655379	-0.609598
433	11,12,14-Trihydroxy-7-methoxy-8,11,13-abietatrien-20,6-olide	0.59053	B(iii)			50.4669	377.195	forward	0.0121608	0.0248792	1.38623	0.00967345	0.0655731	0.488795	-1.0327
189	15-KETE	0.892011	B(ii)			44.8665	336.252	forward	0.00867964	0.0316958	1.72008	3.37624e-05	0.0180653	0.273842	-1.86858
30	1H-Indole-2,3-dione	0.997125	B(ii)			45.0724	148.039	forward	0.109897	0.160744	1.20498	0.0440254	0.108015	0.683675	-0.548618
405	1-Hydroxy-10-methylacridone	0.631375	B(iii)			399.743	226.084	forward	0.0544759	0.105728	1.21033	0.0125582	0.0688095	0.515246	-0.956666
534	1-nitrosonaphthalene	0.474855	B(iii)			49.7371	158.059	forward	0.539779	1.24909	1.32863	0.0134823	0.069599	0.432137	-1.21044
270	1-palmitoylglycerophosphocholine	0.793007	B(iii)			215.75	496.339	forward	95.4585	124.031	1.21086	0.0450804	0.109514	0.769635	-0.377753
57	2,3-Dihydro-6-hydroxy-5-(hydroxyacetyl)-2-isopropenylbenzofuran	0.985842	B(ii)			62.2364	235.096	forward	0.15994	0.000600536	1.64599	0.0190383	0.073506	266.329	8.05706
486	2,3-dinor-6-oxoprostaglandin F1alpha	0.541966	B(iii)			274.199	341.192	forward	0.0706582	0.0252089	1.40741	0.00591938	0.0580368	2.80291	1.48692
33	2-Acetylpyrazine	0.996289	B(ii)			328.631	123.055	forward	0.0256444	0.11672	1.53334	0.0023607	0.0423816	0.219708	-2.18634
85	2-Methyl-1,3-cyclohexadiene	0.971762	B(ii)			31.338	95.0851	forward	0.0401105	0.0766908	1.08948	0.0282354	0.0849408	0.523016	-0.935073
313	2-Methyl-1-methylthio-2-butene	0.747306	B(iii)			324.837	117.074	forward	0.518498	0.705458	1.55787	0.0013598	0.0360354	0.734981	-0.444221
75	2-Piperidinone	0.978182	B(ii)			349.18	100.075	forward	0.0524504	0.0618945	1.22172	0.0373611	0.0981268	0.847416	-0.238857
271	3-Hydroxyanthranilic acid	0.792579	B(iii)			81.2141	154.049	forward	0.197005	0.377933	1.28952	0.0214322	0.0764316	0.521271	-0.939894
529	3'-Hydroxy-T2 Toxin	0.479168	B(iii)			244.539	483.217	forward	0.00134793	0.00271446	1.06181	0.0395427	0.10135	0.496574	-1.00992
118	3-Indoleacetonitrile	0.952653	B(ii)			35.1748	157.075	forward	0.0915313	0.217874	1.63321	0.00112693	0.0357165	0.420112	-1.25115
215	3-Methylglutarylcarnitine	0.86915	B(ii)			412.188	290.16	forward	0.0112164	0.0176627	1.4334	0.00766453	0.0622332	0.635031	-0.6551
481	4,8 Dimethylnonanoyl carnitine	0.544895	B(iii)			102.287	330.263	forward	0.0340429	0.01702	1.59168	0.0137485	0.0698098	2.00017	1.00012
138	4-Acetylimidazo[4,5-c]pyridine	0.940773	B(ii)			169.141	162.066	forward	0.101622	0.153639	1.11632	0.046064	0.110931	0.661431	-0.596337
93	5-Acetylamino-6-formylamino-3-methyluracil	0.968423	B(ii)			277.096	227.079	forward	0.0625289	0.124361	1.51131	0.00298398	0.0460418	0.5028	-0.991942
341	5-Hydroxyindoleacetic acid	0.713152	B(iii)			279.21	192.065	forward	0.0321592	0.0674153	1.38244	0.0210676	0.0759632	0.477031	-1.06784
247	6-Chloro-N-(1-methylethyl)-1,3,5-triazine-2,4-diamine	0.825447	B(ii)			277.138	188.07	forward	3.722	6.52738	1.51967	0.00199959	0.0403777	0.570215	-0.810423
108	8-HETE	0.960323	B(ii)			49.0648	303.231	forward	0.0752561	0.0294946	1.36395	0.0140665	0.0700526	2.55152	1.35136
54	9-Hydroxybenzo[a]pyrene-4,5-oxide	0.987105	B(ii)			427.264	285.093	forward	0.0575929	0.00380684	1.75101	0.0231786	0.0785398	15.1288	3.91922
406	Amaranthussaponin IV	0.629174	B(iii)			34.5339	955.452	forward	0.356674	2.95986e-05	1.82163	0.000496267	0.0335155	12050.4	13.5568
29	Beta-Aminopropionitrile	0.997338	B(ii)			28.9994	71.0602	forward	0.0325324	0.0561973	1.54079	0.000576095	0.0340348	0.578897	-0.788623
15	Betaine	0.999328	B(ii)			286.303	118.086	forward	43.8554	53.6934	1.22594	0.025991	0.0820713	0.816773	-0.291992
395	beta-Solamarine	0.647834	B(iii)			141.58	868.509	forward	0.271622	2.95986e-05	1.81766	0.0234847	0.0788879	9176.87	13.1638
543	Capsianoside V	0.435385	B(iii)			44.9227	515.287	forward	0.230061	0.324672	1.32047	0.0173588	0.0721648	0.708595	-0.496966
104	Carbanilide	0.962403	B(ii)			52.2727	213.102	forward	0.0175136	0.0896769	1.58653	0.000817016	0.0350299	0.195296	-2.35626
204	Citrulline	0.88218	B(ii)			405.663	176.103	forward	0.589803	0.853363	1.48859	0.00359633	0.049229	0.691152	-0.532925
243	Demethylated antipyrine	0.829615	B(ii)			43.0112	175.086	forward	0.429542	0.907595	1.59237	0.00104357	0.0355697	0.473275	-1.07925
77	Ethyl carbamate	0.977854	B(ii)			379.443	90.0547	forward	0.548361	0.223937	1.7332	0.00178607	0.0389907	2.44873	1.29203
26	Furanone A	0.997823	B(ii)			319.112	85.0282	forward	0.0791846	0.114313	1.25875	0.0324688	0.0911765	0.692699	-0.5297
171	Glycerophosphocholine	0.909741	B(ii)			399.163	258.109	forward	1.74562	2.64694	1.36764	0.0115078	0.0677854	0.659484	-0.60059
261	Indoxyl sulfate	0.803105	B(ii)			26.0554	214.016	forward	0.00962877	0.0181236	1.28069	0.018002	0.072637	0.531283	-0.912449
202	Isopentyl mercaptan	0.882676	B(ii)			314.123	105.074	forward	0.0554283	0.111411	1.60443	0.000945861	0.0353666	0.497514	-1.00719
368	Kanzonol K	0.680704	B(iii)			33.6058	437.192	forward	0.0263303	0.0615297	1.4307	0.0248909	0.0806356	0.427928	-1.22456
545	L-DOPA 3'-glucoside	0.43076	B(iii)			398.825	360.125	forward	0.0207032	0.0306171	1.28163	0.0291021	0.0860099	0.676196	-0.564487
190	Linoleamide	0.891702	B(ii)			78.057	280.262	forward	0.0308284	0.00355146	1.49795	0.0456622	0.110355	8.6805	3.11778
2	Lithocholate 3-O-glucuronide	1	B(ii)			175.712	553.336	forward	0.236741	2.95986e-05	1.81907	0.0111147	0.0673616	7998.37	12.9655
172	L-Kynurenine	0.908772	B(ii)			279.206	209.092	forward	0.118837	0.226978	1.38374	0.0288966	0.0857598	0.523562	-0.933569
407	L-Methionine	0.627574	B(iii)			100.177	150.058	forward	0.438199	0.640532	1.33214	0.025654	0.0816393	0.684117	-0.547685
379	L-Urobilinogen	0.669729	B(iii)			183.767	597.363	forward	0.0305141	0.000371989	1.66427	0.0304088	0.0879536	82.0295	6.35807
549	Lycoperoside D	0.420664	B(iii)			132.334	740.464	forward	0.485931	0.0278575	1.32461	0.0323082	0.090932	17.4435	4.12462
398	LysoPC(18:1(9Z))	0.643096	B(iii)			213.182	522.354	forward	12.9027	17.0029	1.30172	0.0167506	0.0717829	0.758851	-0.398111
487	LysoPC(20:3(5Z,8Z,11Z))	0.539089	B(iii)			211.874	546.346	forward	2.92766	3.88812	1.31481	0.0129668	0.0691702	0.752977	-0.409322
449	LysoPC(22:4(7Z,10Z,13Z,16Z))	0.574251	B(iii)			209.915	572.37	forward	0.309817	0.443594	1.3615	0.00787149	0.0626371	0.698424	-0.517825
466	LysoPC(22:6(4Z,7Z,10Z,13Z,16Z,19Z))	0.558616	B(iii)			210.515	568.339	forward	5.31525	7.75344	1.41842	0.0065369	0.0597072	0.685534	-0.544699
424	LysoPC(24:0)	0.601989	B(iii)			205.922	608.463	forward	0.420309	0.219542	1.38308	0.0303926	0.0879275	1.91448	0.936952
418	LysoPC(24:1(15Z))	0.608553	B(iii)			206.686	606.449	forward	0.27058	0.180031	1.28128	0.0190211	0.0734919	1.50296	0.587805
297	LysoPC(P-16:0)	0.766061	B(iii)			207.791	480.343	forward	0.652469	0.86491	1.32618	0.026569	0.0827968	0.754378	-0.40664
558	LysoPE(20:1(11Z)/0:0)	0.376651	B(iii)			209.175	508.34	forward	0.0102068	0.0288674	1.41186	0.0287163	0.0855386	0.353574	-1.49991
397	Mandelonitrile	0.645024	B(iii)			26.6785	134.06	forward	0.823174	1.65982	1.4406	0.00407757	0.0512702	0.495943	-1.01175
238	Mangiferdesmethylursanone	0.834392	B(ii)			167.807	429.371	forward	0.0432996	0.0860875	1.31681	0.0473837	0.112795	0.502972	-0.99145
28	Metenamine	0.997618	B(ii)			373.753	141.113	forward	0.53981	1.16737	1.50993	0.00266389	0.0440301	0.462416	-1.11274
145	Methoxypyrazine	0.933424	B(ii)			43.0422	111.066	forward	0.072623	0.0951038	1.23557	0.0394832	0.101263	0.763618	-0.389077
519	Moracin F	0.498778	B(iii)			21.1075	287.091		0.00561972	0.000490568	1.22736	0.033267	0.0923754	11.4555	3.51797
18	Morpholine	0.998996	B(ii)			32.589	88.0754	forward	0.0489407	0.0730478	1.68941	0.00021137	0.029184	0.669982	-0.577805
199	N1-Methyl-4-pyridone-3-carboxamide	0.884537	B(ii)			81.2141	153.065	forward	1.46725	2.76807	1.25035	0.0318468	0.0902233	0.530064	-0.915762
194	N-Acetyl-L-tyrosine	0.88716	B(ii)			54.2237	224.091	forward	0.0457984	0.000427471	1.57447	0.025327	0.0812135	107.138	6.74333
8	Niacinamide	0.99963	B(ii)			58.2002	123.055	forward	2.21414	1.3904	1.36121	0.0149017	0.0706483	1.59245	0.671244
122	Nicotine	0.950445	B(ii)			64.6342	163.122	forward	0.0622956	0.0955014	1.47884	0.0102313	0.0663134	0.6523	-0.616392
512	O-Acetylethanolamine	0.511618	B(iii)			314.099	104.07	forward	1.32548	2.59178	1.60168	0.000941198	0.035356	0.511417	-0.967428
79	Oleamide	0.976396	B(ii)			75.2015	282.278	forward	0.477046	0.112519	1.58185	0.0279162	0.0845373	4.23968	2.08396
414	PC(16:0/P-16:0)	0.61663	B(iii)			162.525	718.574	forward	0.242106	0.352769	1.49091	0.00116587	0.0357782	0.686302	-0.543085
496	PC(20:2(11Z,14Z)/14:0)	0.526779	B(iii)			279.897	758.569	forward	0.00307408	0.00595464	1.17177	0.0421237	0.105235	0.51625	-0.953859
428	PC(22:1(13Z)/14:1(9Z))	0.596967	B(iii)			61.4005	786.599	forward	21.9165	12.4457	1.37747	0.0218219	0.076921	1.76097	0.816369
195	PC(22:5(7Z,10Z,13Z,16Z,19Z)/18:0)	0.886972	B(ii)			171.773	836.614	forward	0.473917	0.748112	1.03258	0.0419411	0.104963	0.633483	-0.658622
401	PE(22:2(13Z,16Z)/14:1(9Z))	0.636461	B(iii)			179.654	742.537	forward	0.0182585	0.0326485	1.17841	0.0379569	0.0989971	0.559244	-0.83845
351	PE(P-18:1(9Z)/20:3(5Z,8Z,11Z))	0.699505	B(iii)			34.0535	752.558	forward	0.121899	0.0493951	1.63517	0.000257602	0.0304128	2.46782	1.30324
499	PG(18:0/18:0)	0.524541	B(iii)			33.9417	779.578	forward	1.16628	0.00624217	1.78821	0.0126565	0.068898	186.839	7.54565
364	PI(20:3(5Z,8Z,11Z)/18:1(11Z))	0.687678	B(iii)			215.206	887.565	forward	0.29533	0.345895	1.26328	0.0218002	0.076894	0.853816	-0.228003
321	Picraquassioside A	0.738188	B(iii)			230.997	399.127	forward	0.00679228	0.00343754	1.55357	0.00124404	0.0358911	1.97591	0.982519
100	Pi-Methylimidazoleacetic acid	0.964223	B(ii)			328.508	141.066	forward	0.300538	1.24368	1.57199	0.00851736	0.0638	0.241653	-2.04899
365	Prostaglandin D1	0.686785	B(iii)			304.048	337.237	forward	11.2255	0.00425666	1.7368	0.00397351	0.0508575	2637.15	11.3648
206	Prostaglandin E2	0.878325	B(ii)			173.671	335.221	forward	0.0622672	0.00831845	1.45027	0.0296435	0.0867161	7.48543	2.90409
389	Prostaglandin F1a	0.657545	B(iii)			132.311	379.248	forward	1.22508	0.00488759	1.61938	0.0142065	0.0701566	250.652	7.96954
430	PS(20:5(5Z,8Z,11Z,14Z,17Z)/18:3(6Z,9Z,12Z))	0.595963	B(iii)			237.295	804.487	forward	1.60851	0.000383485	1.77372	0.0161304	0.0714274	4194.45	12.0343
97	Pyridoxamine 5'-phosphate	0.965861	B(ii)			277.145	249.06	forward	0.0543861	0.0961502	1.18565	0.0159602	0.0713257	0.565637	-0.822052
494	Rubrofusarin 6-[glucosyl-(1->3)-glucosyl-(1->6)-glucoside]	0.532647	B(iii)			33.2849	759.229	forward	0.351216	0.0161579	1.4209	0.022052	0.0772046	21.7364	4.44204
483	SM(d18:1/24:1(15Z))	0.542986	B(iii)			234.988	813.682	forward	0.12103	0.0256532	1.65441	0.0156909	0.0711608	4.71791	2.23815
56	Sphinganine	0.986139	B(ii)			39.255	302.304	forward	0.453901	0.812161	1.64027	0.00828628	0.0633999	0.558881	-0.839388
178	Sphingosine	0.902063	B(ii)			75.179	300.288	forward	1.04498	0.245254	1.56468	0.0338225	0.093194	4.2608	2.09113
557	Stigmasterol	0.382726	B(iii)			31.2303	395.365	forward	0.0399362	0.0874249	1.64342	0.000133034	0.0257682	0.456806	-1.13035
252	Tetrahydrodeoxycortisol	0.820201	B(ii)			296.415	351.253	forward	0.275252	0.000164459	1.78156	0.00516499	0.0556305	1673.69	10.7088
102	trans-O-Methylgrandmarin	0.963433	B(ii)			44.3372	307.116	forward	0.734861	0.0634851	1.43829	0.023401	0.0787932	11.5753	3.53298
179	Valyl-Lysine	0.901637	B(ii)			538.457	246.18	forward	0.499691	0.28313	1.5682	0.00205797	0.0407214	1.76489	0.819575
564						251.133	250.143		0.20292	0.000581811	1.72488	0.0267304	0.0829961	348.773	8.44614
566						318.986	267.11		0.107563	0.0361717	1.55159	0.00528427	0.056042	2.97369	1.57225
575						427.354	263.111		0.102322	0.00572049	1.7402	0.0293309	0.0862859	17.8869	4.16083
576						237.601	359.124		0.0888204	0.0261399	1.63204	0.017601	0.072346	3.39789	1.76464
604						460.617	122.081		1.52855	0.931217	1.35918	0.0105333	0.0666877	1.64145	0.714973
609						315.861	229.154		3.80953	1.37661	1.49076	0.0377283	0.0986511	2.76734	1.4685
622						200.714	358.294		0.0621647	0.0335725	1.50778	0.00787428	0.0626425	1.85166	0.888818
654						409.26	258.144		0.0328044	0.00889399	1.61746	0.0229086	0.0782277	3.68838	1.88299
665						261.224	522.392		0.242547	0.000273397	1.7531	0.0144823	0.0703565	887.159	9.79305
682						310.611	143.048		0.0319239	0.0250961	1.21939	0.0361013	0.0964245	1.27207	0.347173
687						62.2541	516.3		0.433906	0.00415508	1.7471	0.0166753	0.071741	104.428	6.70636
691						207.106	494.361		0.0952846	0.0538349	1.257	0.0188832	0.073379	1.76994	0.823701
712						213.143	438.298		0.306145	0.180763	1.42159	0.0110747	0.067317	1.69363	0.76012
733						63.1713	428.248		0.114193	2.95986e-05	1.81036	0.0354219	0.0954823	3858.04	11.9137
735						58.2197	323.111		0.0273624	0.000218775	1.65905	0.0241317	0.0796593	125.071	6.9666
738						82.0864	560.327		2.00509	2.95986e-05	1.81963	0.0169274	0.0718801	67742.8	16.0478
743						31.3399	401.341		0.261252	0.0709773	1.55833	0.0433692	0.107067	3.68078	1.88001
746						59.9509	472.274		0.206739	2.95986e-05	1.81821	0.0149231	0.0706628	6984.74	12.77
751						276.515	358.206		0.0170372	0.00399257	1.65355	0.00515242	0.0555864	4.26723	2.0933
756						150.256	465.285		1.61007	0.000124698	1.79799	0.0135055	0.0696176	12911.8	13.6564
757						121.973	696.437		1.29122	0.0108927	1.56818	0.0164153	0.0715936	118.54	6.88923
759						72.1307	472.274		0.706496	0.000162798	1.78264	0.0189876	0.0734646	4339.7	12.0834
766						66.4477	560.327		0.706856	2.95986e-05	1.81921	0.0139042	0.0699299	23881.4	14.5436
771						209.189	661.527		0.0222501	0.00956776	1.43521	0.0121634	0.0684418	2.32553	1.21756
775						104.114	608.383		1.89249	0.0667187	1.59965	0.0189794	0.073458	28.3652	4.82605
776						266.212	520.376		0.00402288	2.95986e-05	1.78617	0.0182449	0.0728385	135.914	7.08656
781						429.743	249.118		0.00607042	0.00276156	1.49718	0.00831352	0.063448	2.19819	1.13631
782						35.0629	776.571		0.0339623	0.0124936	1.51849	0.00437061	0.0525247	2.71837	1.44274
798						277.878	402.233		0.0154618	0.00175814	1.61872	0.00202054	0.0405026	8.79442	3.13659
804						265.751	204.086		0.0479472	0.0195273	1.56264	0.00470594	0.0539194	2.45539	1.29595
806						33.9861	926.432		0.454636	2.95986e-05	1.82162	0.000586997	0.0340958	15360.1	13.9069
808						541.745	357.249		0.0749779	0.0301158	1.6517	0.00739707	0.0616862	2.48966	1.31595
815						308.033	348.228		0.0312617	0.00130831	1.73342	0.000424376	0.0329018	23.8948	4.57862
824						395.36	642.308		0.015933	0.00849921	1.46872	0.0034974	0.0487637	1.87464	0.906613
827						234.322	650.393		0.769609	4.81139e-05	1.8127	0.0163718	0.0715685	15995.6	13.9654
844						192.425	226.082		0.19924	0.107759	1.25754	0.0376907	0.098594	1.84894	0.886699
846						195.862	238.107		0.0118153	0.00077863	1.43681	0.0293228	0.0862762	15.1745	3.92358
848						257.152	536.406		0.00663896	2.95986e-05	1.79404	0.0286674	0.0854784	224.3	7.80928
860						33.2627	675.505		0.135453	0.00303595	1.49577	0.011363	0.0676321	44.6164	5.4795
865						170.516	227.139		0.0264219	0.0103141	1.06733	0.0360348	0.096333	2.56173	1.35712
888						23.1623	257.08		0.0469624	0.00124047	1.66402	0.0150032	0.0707168	37.8585	5.24255
891						209.219	562.343		0.63964	0.0434518	1.68539	0.0307733	0.0885379	14.7207	3.87977
892						233.685	512.333		0.386281	0.166575	1.39713	0.0361652	0.0965122	2.31896	1.21348
893						30.0166	194.997		0.051794	0.0369824	1.33713	0.0169887	0.0719133	1.4005	0.485946
895						170.428	531.324		0.427056	0.00257277	1.7485	0.0161526	0.0714405	165.991	7.37496
907						273.632	349.07		0.00729863	0.00563901	1.16386	0.0436595	0.107488	1.29431	0.372183
943						34.6063	895.661		0.378634	0.00121526	1.6653	0.047363	0.112766	311.565	8.28339
944						327.416	158.092		0.458612	0.00139148	1.65304	0.0374993	0.0983101	329.586	8.36451
945						429.394	615.298		0.00540155	0.00259337	1.38705	0.00886918	0.0643778	2.08283	1.05854
957						245.565	958.578		0.0303806	2.95986e-05	1.81223	0.0251717	0.0810091	1026.42	10.0034
964						83.1612	476.305		1.17055	0.37634	1.24442	0.0452909	0.109819	3.11035	1.63708
968						67.4524	411.222		0.0304913	2.95986e-05	1.81059	0.0364213	0.0968623	1030.16	10.0087
1046						21.7498	367.048		0.00590765	0.00124921	1.19582	0.0363534	0.0967697	4.72911	2.24157
1066						21.7957	269.08		0.0113424	0.00218068	1.66274	0.0362634	0.0966467	5.20133	2.37888
1075						22.4602	434.02		0.0454044	0.00103033	1.54408	0.0415105	0.104317	44.0679	5.46166
1077						22.4706	435.023		0.00740442	0.000177918	1.48618	0.0433878	0.107094	41.6171	5.3791
1078						22.4808	337.037		0.0481724	0.00277932	1.46981	0.0320916	0.0906005	17.3324	4.1154
1079						22.4808	338.04		0.00761704	0.000938057	1.59964	0.0301772	0.0875791	8.12002	3.02148
1080						22.4808	354.063		0.0138696	0.000330969	1.50382	0.0407116	0.103105	41.9061	5.38909
1081						22.4808	451.046		0.0173102	0.000907471	1.43317	0.0476385	0.11315	19.0752	4.25363
1089						22.5111	508.057		0.00288209	5.34295e-05	1.39656	0.0206658	0.0754349	53.942	5.75334
1103			D	Pyrrolnitrin	12.1547	23.1624	258.083		0.00635215	0.00015403	1.56417	0.0195758	0.0739338	41.2398	5.36596
1123						23.2344	256.068		0.018509	0.00499819	1.19105	0.0469161	0.11214	3.70313	1.88875
1127						23.266	255.064		0.117463	0.0240804	1.35228	0.0408713	0.103349	4.87797	2.28628
1128			D	Rupatadine	-11.9342	23.266	416.972		0.0103903	0.00216642	1.30231	0.0306186	0.0882908	4.79607	2.26185
1147						23.9732	522.073		0.0106982	4.17912e-05	1.74804	0.0180344	0.0726601	255.992	7.99995
1157						25.3265	505.325		0.0122385	0.000720862	1.72136	0.0464602	0.111496	16.9776	4.08556
1229						28.1071	921.771		0.605831	0.370412	1.4847	0.00405001	0.0511623	1.63556	0.709782
1240						28.5115	736.542		0.248044	0.155292	1.75367	1.30834e-05	0.0128349	1.59728	0.675613
1243						28.5633	737.545		0.127506	0.0771685	1.79145	8.68509e-07	0.00349339	1.6523	0.724476
1252						28.6427	924.795		0.164641	0.0903226	1.4466	0.00670639	0.0601264	1.82281	0.866164
1257			D	[Gallocatechin(4alpha->8)]2catechin	7.14377	28.6518	899.785		0.151272	0.101837	1.17957	0.0279081	0.0845271	1.48543	0.570884
1258						28.6545	949.802		0.0608517	0.0269791	1.3442	0.0236076	0.0790276	2.25551	1.17346
1260			D	Chlorhexidine glucote	18.4872	28.6572	898.781		0.315611	0.224256	1.11741	0.0437853	0.107669	1.40737	0.493001
1261			D	Decanoyl-CoA	-12.1385	28.6572	922.779		0.481483	0.297593	1.44816	0.00792013	0.0627297	1.61793	0.694147
1262			D	Disialyllactose	-13.8853	28.6656	925.8		0.0780884	0.0354642	1.43246	0.00290644	0.0455794	2.2019	1.13875
1265						28.6834	689.587		0.021582	0.0126182	1.1273	0.0469978	0.112255	1.71039	0.774326
1266						28.6859	688.581		0.0654198	0.0278373	1.4343	0.00881428	0.06429	2.35008	1.23271
1267						28.6859	706.54		0.0871513	0.0439965	1.4866	0.0036981	0.0496903	1.98087	0.986134
1275						28.6885	707.54		0.0436413	0.0214631	1.44663	0.00453672	0.0532322	2.03332	1.02383
1276						28.6885	872.766		0.830796	0.389905	1.43819	0.00309865	0.0466989	2.13076	1.09137
1277			D	6-[(2-{4-[(3-{[3,4-dihydroxy-4-({[(2E)-3-(4-hydroxyphenyl)prop-2-enoyl]oxy}methyl)oxolan-2-yl]oxy}-4,5-dihydroxy-6-(hydroxymethyl)oxan-2-yl)oxy]phenyl}-4-oxo-3,4-dihydro-2H-1-benzopyran-7-yl)oxy]-3,4,5-trihydroxyoxane-2-carboxylic acid	-19.2114	28.6885	873.773		0.482219	0.227623	1.45593	0.00226837	0.0418533	2.1185	1.08304
1278						28.7003	75.8385		0.051169	0.0170876	1.68895	5.64512e-05	0.0201538	2.99452	1.58232
1287			D	Tricin 7-diglucuronoside	-2.01185	28.713	683.543		0.557786	0.229986	1.66022	0.000213373	0.0292459	2.4253	1.27817
1288						28.713	684.553		0.532613	0.216187	1.58132	0.000630951	0.0343223	2.46367	1.30081
1289						28.714	685.558		0.210044	0.0868674	1.57998	0.00073982	0.0347762	2.41799	1.27381
1293						28.7176	682.54		1.14599	0.462448	1.65039	0.000304176	0.0313364	2.47808	1.30922
1294						28.7176	687.573		0.130764	0.0597102	1.39985	0.0108014	0.0670058	2.18998	1.13092
1296						28.7176	874.781		0.361085	0.162892	1.47056	0.00205474	0.0407028	2.21671	1.14842
1302						28.7197	686.568		0.283156	0.116509	1.43174	0.00672144	0.0601629	2.43033	1.28115
1303						28.7198	656.524		0.219521	0.117831	1.32226	0.0299938	0.0872818	1.86302	0.897642
1304						28.7216	875.785		0.168839	0.0744845	1.43921	0.00286397	0.0453197	2.26677	1.18064
1309			D	6-({3-[(6-{[(2-carboxyacetyl)oxy]methyl}-3,4,5-trihydroxyoxan-2-yl)oxy]-5-hydroxy-2-(4-hydroxyphenyl)-4-oxo-4H-chromen-7-yl}oxy)-3,4,5-trihydroxyoxane-2-carboxylic acid	23.2545	28.7269	711.574		0.0288285	0.00513704	1.65743	2.34782e-05	0.0162321	5.61189	2.48849
1333						29.2453	900.797		0.0898866	0.0423462	1.40787	0.0054596	0.0566246	2.12266	1.08587
1349						29.3396	430.377		6.22757	3.99631	1.30755	0.0303833	0.0879126	1.55833	0.640001
1352			D	Isoglobotriaose	-6.37744	29.3628	503.468		0.160862	0.0181652	1.78614	0.000353326	0.0320862	8.85547	3.14657
1367						29.5222	416.363		0.0367597	0.0110637	1.55199	0.000548615	0.0338714	3.32255	1.73229
1376			D	Bicalutamide	1.69738	29.9058	431.381		1.97899	1.25327	1.54575	0.00393621	0.0507059	1.57906	0.659067
1384			D	SB 228357	-10.4277	29.9952	432.386		0.326742	0.194353	1.6313	0.000854384	0.0351373	1.68118	0.749472
1398						30.5998	641.478		0.0411221	0.00615784	1.70121	0.011426	0.0676992	6.67801	2.73942
1419			D	DG(18:3(6Z,9Z,12Z)/22:6(4Z,7Z,10Z,13Z,16Z,19Z)/0:0)	3.22381	31.3333	663.991		0.0500765	2.95986e-05	1.81434	0.0233209	0.0787024	1691.85	10.7244
1432			D	Hentriacontan-1-ol	1.66993	31.4071	453.847		0.10439	2.95986e-05	1.81726	0.0118005	0.0680859	3526.87	11.7842
1433						31.4071	570.434		0.119213	2.95986e-05	1.81823	0.00783014	0.0625577	4027.66	11.9757
1435						31.4292	628.473		0.100673	0.000150629	1.77365	0.0137399	0.0698031	668.347	9.38445
1436						31.4544	656.994		0.195349	2.95986e-05	1.81821	0.0116817	0.0679654	6599.94	12.6882
1443			D	DG(15:0/0:0/22:6n3)	2.69658	31.6462	627.972		0.23886	2.95986e-05	1.81896	0.0100925	0.0661353	8069.97	12.9783
1444						31.6491	453.346		0.205767	0.000129704	1.78274	0.0138065	0.0698548	1586.43	10.6316
1454						31.841	686.012		0.171456	2.95986e-05	1.81903	0.00972451	0.0656437	5792.7	12.5
1459			D	3-Sulfinopropanoyl-CoA	-10.0695	31.8787	888.66		0.283932	2.95986e-05	1.81816	0.0197103	0.0741246	9592.74	13.2277
1462			D	Pyridoxalphosphate-6-azophenyl-2',4'-disulfonic acid	12.7579	31.8996	512.391		0.12997	0.000343052	1.72206	0.0141537	0.0701176	378.864	8.56553
1463						31.8996	569.43		0.514801	0.000401536	1.75758	0.0135831	0.0696796	1282.08	10.3243
1464			D	3,4-Dihydroanhydrorhodovibrin	18.1395	31.8996	569.932		0.330443	0.00582892	1.62869	0.0128717	0.0690879	56.6903	5.82503
1465			D	Amritoside	-16.0443	31.8996	627.471		0.327935	0.000278306	1.75703	0.0148285	0.0705983	1178.33	10.2025
1470						31.9205	714.534		1.05624	0.000399946	1.76471	0.0188831	0.0733789	2640.97	11.3669
1472						31.9325	482.868		0.318942	2.95986e-05	1.81816	0.0142808	0.0702111	10775.6	13.3955
1473						31.9325	511.89		0.370038	2.95986e-05	1.81835	0.0136056	0.0696975	12501.9	13.6099
1474			D	Cer(d18:0/16:0)	-23.1591	31.9325	540.911		0.361072	2.95986e-05	1.81822	0.0159704	0.0713318	12198.9	13.5745
1475						31.9325	830.619		0.487596	0.000270896	1.76629	0.0167374	0.0717755	1799.94	10.8137
1480			D	Carumom sodium	24.1659	31.9445	511.387		0.647115	0.000487352	1.74423	0.0150746	0.0707645	1327.82	10.3748
1481			D	Iopodic acid	-21.416	31.9445	598.952		0.287794	2.95986e-05	1.81836	0.0155255	0.0710571	9723.21	13.2472
1482						31.9445	685.511		0.216889	2.95986e-05	1.8186	0.0141529	0.070117	7327.67	12.8391
1483						31.9445	831.619		0.23526	2.95986e-05	1.81885	0.0117445	0.0680294	7948.34	12.9564
1485			D	Gossypetin 8-glucuronide 3-glucoside	-18.2675	31.9485	657.495		0.506426	0.000232558	1.77462	0.0153777	0.0709628	2177.64	11.0885
1486						31.951	598.45		1.79508	0.000560243	1.75659	0.0157679	0.0712084	3204.12	11.6457
1489			D	IACI	18.1232	31.9524	599.454		0.574073	0.00196424	1.79661	0.0153951	0.070974	292.262	8.19112
1490			D	(2'S)-Deoxymyxol 2'-(2,4-di-O-methyl-alpha-L-fucoside)	-21.7147	31.9524	744.057		0.0752182	2.95986e-05	1.81863	0.00928838	0.0650212	2541.27	11.3113
1493						31.9691	656.493		1.37802	0.00834188	1.80212	0.0182246	0.0728209	165.192	7.368
1494						31.9698	716.54		0.0959816	2.95986e-05	1.81758	0.0151992	0.0708469	3242.77	11.663
1495						31.9705	540.41		2.071	0.00439302	1.67139	0.0175009	0.0722716	471.429	8.8809
1503						31.9873	291.216		0.135507	0.0788002	1.1917	0.0282877	0.0850063	1.71962	0.782092
1504						31.9873	424.325		1.03413	0.0171561	1.79496	0.0154162	0.0709875	60.2776	5.91355
1505			D	Cycloprothrin	18.3747	31.9873	483.371		0.481149	0.0019808	1.66898	0.0173386	0.0721495	242.906	7.92426
1506						31.9873	541.411		0.576016	0.000636321	1.73032	0.0177491	0.0724548	905.229	9.82214
1508						31.9889	482.368		1.98904	0.0109693	1.78249	0.0190385	0.0735061	181.329	7.50246
1510						32.0094	585.442		0.0327598	0.0068373	1.65595	0.015173	0.0708296	4.79134	2.26043
1517						32.5257	707.517		0.109491	2.95986e-05	1.81741	0.0224493	0.0776855	3699.19	11.853
1519						32.5913	818.613		0.0242893	0.00121545	1.54386	0.000364594	0.0322337	19.9839	4.32076
1520						32.5919	686.512		0.122103	0.00741135	1.75247	0.013579	0.0696763	16.4751	4.04221
1521			D	SM(d18:0/24:0)	15.2963	32.5925	818.276		0.0720127	2.95986e-05	1.8162	0.017612	0.0723541	2432.98	11.2485
1522						32.6132	663.164		0.0597543	2.95986e-05	1.81642	0.0139805	0.0699879	2018.82	10.9793
1523						32.6283	632.225		0.0910533	0.000536518	1.6888	0.00985496	0.0658213	169.712	7.40694
1524			D	Lolitrem J	-2.07137	32.6283	662.83		0.0914916	2.95986e-05	1.81791	0.0121152	0.0683955	3091.08	11.5939
1525			D	Cabazitaxel	19.9042	32.6283	836.956		0.141577	2.95986e-05	1.81877	0.0100645	0.0660989	4783.25	12.2238
1526			D	PC(18:0/24:0)	4.73851	32.6283	875.316		0.0482553	2.95986e-05	1.81765	0.011715	0.0679994	1630.32	10.6709
1527						32.6339	646.485		0.0824206	2.95986e-05	1.81402	0.0124313	0.0686934	2784.61	11.4433
1529						32.6353	676.008		0.131763	2.95986e-05	1.81679	0.0116202	0.0679023	4451.66	12.1201
1530						32.6353	690.768		0.0738172	2.95986e-05	1.81717	0.00899374	0.0645738	2493.94	11.2842
1531						32.6353	798.931		0.075884	2.95986e-05	1.81879	0.00675762	0.0602501	2563.77	11.3241
1532						32.6354	875.985		0.0630001	2.95986e-05	1.81766	0.00812588	0.0631121	2128.48	11.0556
1533						32.6368	646.985		0.0989155	2.95986e-05	1.818	0.0141798	0.0701369	3341.9	11.7065
1534			D	Acidissiminin	10.6745	32.6368	660.995		0.102449	2.95986e-05	1.81617	0.0195062	0.0738794	3461.26	11.7571
1535						32.6368	690.517		0.12459	0.000822207	1.70172	0.011879	0.0681644	151.531	7.24347
1536						32.6368	856.303		0.107926	2.95986e-05	1.81795	0.0109223	0.067145	3646.31	11.8322
1538						32.6394	856.637		0.0877643	0.000684906	1.69538	0.0102154	0.0662932	128.141	7.00159
1540						32.6437	661.245		0.146989	2.95986e-05	1.81664	0.0173972	0.0721938	4966.06	12.2779
1541						32.6443	682.513		0.0750917	0.00118316	1.64237	0.00910082	0.0647391	63.4671	5.98794
1542						32.6506	643.485		0.111834	0.000187848	1.75741	0.0238702	0.0793298	595.345	9.21758
1543						32.6527	662.497		0.0848386	2.95986e-05	1.81679	0.0166931	0.0717509	2866.31	11.485
1544						32.6527	676.257		0.0750522	0.000277383	1.73746	0.00875918	0.064201	270.572	8.07987
1546			D	Aconitine	-13.4723	32.6547	646.736		0.123629	2.95986e-05	1.81791	0.0113121	0.0675774	4176.85	12.0282
1547			D	6-[4-({[2,3-dihydroxy-6-(hydroxymethyl)-5-(3,4,5-trihydroxybenzoyloxy)oxan-4-yl]oxy}carbonyl)-2,6-dihydroxyphenoxy]-3,4,5-trihydroxyoxane-2-carboxylic acid	-2.85496	32.6547	661.495		0.124267	2.95986e-05	1.81617	0.0148896	0.0706401	4198.4	12.0356
1548						32.6547	856.971		0.0449638	2.95986e-05	1.8181	0.00529715	0.0560857	1519.12	10.569
1549			D	3-Methylglutaconyl-CoA	12.0244	32.6547	894.662		0.0380526	0.000348823	1.70013	0.00372477	0.0498084	109.089	6.76936
1550						32.6587	719.538		0.104603	2.95986e-05	1.81671	0.0122176	0.0684934	3534.05	11.7871
1552			D	PC(15:0/P-16:0)	9.33048	32.6608	705.027		0.12296	2.95986e-05	1.81673	0.0163298	0.0715443	4154.25	12.0204
1553						32.6608	817.609		0.227035	0.00269323	1.78346	0.0135465	0.0696504	84.2984	6.39743
1555			D	DG(20:4(5Z,8Z,11Z,14Z)/22:6(4Z,7Z,10Z,13Z,16Z,19Z)/0:0)	-16.3717	32.6669	690.014		0.0916547	2.95986e-05	1.8164	0.0151139	0.0707906	3096.59	11.5965
1556						32.6669	704.526		0.086114	2.95986e-05	1.81568	0.0111136	0.0673604	2909.39	11.5065
1557						32.6669	719.287		0.125308	2.95986e-05	1.81665	0.0169413	0.0718876	4233.57	12.0477
1559						32.681	690.266		0.147034	2.95986e-05	1.8184	0.00814312	0.0631434	4967.6	12.2783
1560						32.681	704.778		0.140206	2.95986e-05	1.81778	0.0121033	0.0683841	4736.92	12.2097
1561						32.681	748.811		0.0465281	2.95986e-05	1.81677	0.0100655	0.0661002	1571.97	10.6184
1562						32.685	705.279		0.070141	0.000317212	1.72856	0.00816381	0.0631809	221.117	7.78866
1563			D	CE(20:0)	0.129501	32.695	682.176		0.120841	2.95986e-05	1.81791	0.0140617	0.070049	4082.64	11.9953
1564						32.695	748.308		0.0783487	2.95986e-05	1.81627	0.0127758	0.069004	2647.04	11.3702
1565						32.695	763.32		0.0369396	2.95986e-05	1.81744	0.00705406	0.0609398	1248.02	10.2854
1566						32.699	748.057		0.0549284	2.95986e-05	1.81158	0.0181149	0.0727248	1855.78	10.8578
1567			D	Crotonoyl-CoA	8.05575	32.699	836.622		0.119498	0.0023593	1.63693	0.00677112	0.0602825	50.6499	5.66249
1568						32.7031	748.559		0.070099	2.95986e-05	1.81725	0.00891592	0.0644519	2368.32	11.2096
1569			D	PC(14:0/P-18:0)	-12.7908	32.7067	719.038		0.0749383	2.95986e-05	1.8151	0.0154779	0.0710269	2531.82	11.306
1571						32.7248	762.82		0.0575948	2.95986e-05	1.81676	0.0112871	0.0675504	1945.86	10.9262
1572			D	7(1)-Hydroxychlorophyllide a	-10.7304	32.7505	631.973		0.0543254	2.95986e-05	1.81576	0.0103307	0.0664385	1835.4	10.8419
1573						32.7546	798.595		0.173989	0.00193053	1.6198	0.0125318	0.0687854	90.1251	6.49386
1575			D	6-({1-[(2R)-3-[2-amino-3-methyl-4-(2-methyl-1,3-thiazol-4-yl)but-3-en-1-yl]-2-methyloxiran-2-yl]-10-carboxy-9-hydroxy-4,6,8,8-tetramethyl-7-oxodecan-5-yl}oxy)-3,4,5-trihydroxyoxane-2-carboxylic acid	16.2065	32.916	701.859		0.0992325	2.95986e-05	1.8179	0.0155787	0.0710907	3352.61	11.7111
1577			D	Gingerglycolipid C	23.006	33.1518	681.844		0.113973	2.95986e-05	1.81683	0.016158	0.0714437	3850.62	11.9109
1580						33.2063	740.553		0.167937	0.000652166	1.68384	0.028716	0.0855383	257.506	8.00846
1581						33.2194	763.069		0.0593636	2.95986e-05	1.81624	0.0123039	0.0685749	2005.62	10.9698
1582						33.2194	763.571		0.0165947	2.95986e-05	1.79986	0.0459778	0.110808	560.659	9.13098
1584						33.238	694.518		0.0367831	0.00219124	1.45757	0.00746264	0.061823	16.7864	4.06922
1585						33.238	701.525		0.175854	2.95986e-05	1.81815	0.0130768	0.0692641	5941.31	12.5366
1587			D	XV638	-18.6381	33.2424	759.901		0.179929	2.95986e-05	1.81853	0.0113967	0.0676681	6078.96	12.5696
1592						33.2876	701.19		0.175737	2.95986e-05	1.81725	0.016688	0.071748	5937.35	12.5356
1594			D	SM(d18:1/24:0)	20.3091	33.2927	817.273		0.194931	2.95986e-05	1.81459	0.0291631	0.0860838	6585.81	12.6851
1595						33.2986	163.943		0.204878	9.88926e-05	1.7811	0.0309868	0.0888773	2071.72	11.0166
1596			D	TG(14:0/14:0/20:5(5Z,8Z,11Z,14Z,17Z))	-7.10453	33.3011	798.261		0.308951	2.95986e-05	1.81597	0.0254619	0.0813899	10438	13.3496
1597						33.3017	720.871		0.264027	2.95986e-05	1.81557	0.0252229	0.0810766	8920.24	13.1229
1598						33.3043	167.937		0.0630067	2.95986e-05	1.80597	0.031004	0.0889045	2128.71	11.0558
1599						33.3043	720.538		0.275131	0.0024288	1.61105	0.0191265	0.0735775	113.279	6.82374
1600						33.3049	165.94		0.200894	2.95986e-05	1.80833	0.0337744	0.0931237	6787.29	12.7286
1601						33.3049	740.22		0.335056	2.95986e-05	1.81641	0.0275901	0.0841196	11320	13.4666
1602			D	Digitin	-24.0387	33.3049	797.926		0.247211	2.95986e-05	1.81675	0.019728	0.0741495	8352.13	13.0279
1603						33.3195	778.579		0.333812	0.0198498	1.72324	0.0198315	0.0742951	16.8169	4.07184
1613						33.8136	782.08		0.0604111	2.95986e-05	1.82005	0.00222588	0.0416372	2041.01	10.9951
1616						33.8686	766.819		0.106547	2.95986e-05	1.81658	0.0152883	0.070905	3599.72	11.8137
1617						33.8728	781.581		0.154504	0.00215051	1.57173	0.00745038	0.0617976	71.845	6.16682
1622						33.8837	811.101		0.101962	2.95986e-05	1.81956	0.0048439	0.0544561	3444.82	11.7502
1625						33.8904	752.306		0.0737072	2.95986e-05	1.8183	0.00497522	0.0549486	2490.22	11.2821
1626			D	Dioctyltin isooctylthioglycolate	13.5769	33.8904	752.807		0.0431155	2.95986e-05	1.81672	0.00902756	0.0646264	1456.67	10.5085
1627						33.8904	781.831		0.0909516	2.95986e-05	1.81813	0.00586875	0.0578889	3072.83	11.5854
1632						33.9152	733.346		0.565964	2.95986e-05	1.81902	0.00919777	0.064886	19121.3	14.2229
1633						33.9152	733.546		0.493588	0.00211852	1.64965	0.00558792	0.0570349	232.988	7.86411
1634						33.9152	796.341		0.126305	0.000612379	1.71679	0.00319966	0.0472529	206.252	7.68827
1636						33.9231	795.587		0.116156	0.00666858	1.43149	0.00476173	0.0541389	17.4183	4.12254
1637						33.9231	810.097		0.143427	2.95986e-05	1.82018	0.00402703	0.0510716	4845.73	12.2425
1638			D	Aclacinomycin Y	-10.7598	33.9231	810.851		0.187489	2.95986e-05	1.81972	0.00452721	0.0531926	6334.39	12.629
1639			D	PE-NMe(11D3/11D3)	-6.79628	33.9231	839.119		0.184535	2.95986e-05	1.82041	0.00230874	0.042086	6234.58	12.6061
1640			D	TG(15:0/16:0/22:5(4Z,7Z,10Z,13Z,16Z))	-11.0211	33.9231	868.392		0.497861	0.000310535	1.75774	0.00207923	0.0408432	1603.23	10.6468
1641			D	PE-NMe(20:5(5Z,8Z,11Z,14Z,17Z)/22:6(4Z,7Z,10Z,13Z,16Z,19Z))	13.9395	33.926	825.112		0.321907	2.95986e-05	1.82022	0.00338923	0.0482347	10875.8	13.4088
1642						33.9309	781.327		0.149987	2.95986e-05	1.81903	0.0052573	0.0559501	5067.37	12.307
1643						33.9309	796.091		0.197244	2.95986e-05	1.81898	0.00608799	0.0585168	6663.95	12.7022
1644						33.9309	825.361		0.207292	2.95986e-05	1.82009	0.00454955	0.0532854	7003.42	12.7738
1648			D	Clorobiocin	-22.6265	33.9338	698.12		0.063449	2.95986e-05	1.81639	0.0139095	0.0699339	2143.65	11.0659
1649						33.9338	733.144		0.474249	2.95986e-05	1.81835	0.01091	0.067131	16022.7	13.9678
1650						33.9338	810.351		0.270234	2.95986e-05	1.8197	0.00494359	0.0548316	9129.94	13.1564
1651			D	PC(DiMe(11,3)/DiMe(9,3))	5.11228	33.9338	840.121		0.156354	2.95986e-05	1.81967	0.00532056	0.0561648	5282.48	12.367
1652						33.9338	897.663		0.551631	2.95986e-05	1.82105	0.00219676	0.0414856	18637.1	14.1859
1654			D	Pepstatin	18.0358	33.9368	686.912		0.0668595	2.95986e-05	1.81573	0.012957	0.0691617	2258.87	11.1414
1655						33.9368	698.32		0.129071	2.95986e-05	1.81683	0.0103167	0.0664211	4360.71	12.0903
1656						33.9368	698.719		0.0978375	2.95986e-05	1.81814	0.00566282	0.0572684	3305.48	11.6906
1657			D	Sanggenon C	16.9424	33.9368	709.726		0.0946761	0.000120746	1.71685	0.0437284	0.107587	784.091	9.61488
1658						33.9368	768.774		0.223505	2.95986e-05	1.81685	0.0119346	0.0682195	7551.21	12.8825
1659						33.9368	824.858		0.332805	2.95986e-05	1.8208	0.00253736	0.0433231	11243.9	13.4569
1660			D	(S)-3-Hydroxybutanoyl-CoA	0.920147	33.9368	854.631		0.175127	0.00941364	1.68396	0.0014163	0.0360976	18.6036	4.21751
1661			D	5-Hydroxypentanoyl-CoA	-17.8346	33.9387	868.642		0.498028	2.95986e-05	1.82094	0.00197889	0.0402524	16826.1	14.0384
1662						33.9417	795.838		0.207249	2.95986e-05	1.81978	0.00333155	0.0479436	7001.99	12.7735
1663						33.9417	853.881		0.433343	2.95986e-05	1.82066	0.00261264	0.0436968	14640.7	13.8377
1664						33.9417	898.164		0.259078	2.95986e-05	1.82123	0.000999385	0.0354825	8753.03	13.0956
1665						33.9447	709.928		0.223208	2.95986e-05	1.8176	0.0101647	0.0662285	7541.17	12.8806
1666			D	DG(22:2n6/0:0/22:6n3)	14.9806	33.9447	722.138		0.157505	2.95986e-05	1.81674	0.0126249	0.0688697	5321.35	12.3776
1667			D	Viomycin	20.7529	33.9465	686.712		0.0636731	2.95986e-05	1.8164	0.00731023	0.0615022	2151.22	11.0709
1668						33.9465	698.519		0.128727	0.00045446	1.72744	0.00522866	0.0558518	283.253	8.14595
1669						33.9465	739.883		0.334952	2.95986e-05	1.81686	0.0203577	0.0750209	11316.5	13.4661
1670			D	Glutaryl-CoA	13.3488	33.9465	882.653		0.246627	0.00152249	1.8069	0.00123124	0.0358736	161.989	7.33975
1672						33.9466	710.128		0.235093	2.95986e-05	1.81928	0.00513819	0.0555363	7942.7	12.9554
1673						33.9466	768.57		0.546216	0.024066	1.70075	0.0161545	0.0714416	22.6966	4.50441
1674			D	beta-Alanyl-CoA	3.89464	33.9466	839.623		0.40996	0.01166	1.67106	0.00439589	0.0526346	35.1595	5.13584
1675						33.9467	756.761		0.704913	2.95986e-05	1.81928	0.0108116	0.0670177	23815.7	14.5396
1676						33.9467	839.368		0.376844	2.95986e-05	1.82059	0.0031968	0.0472375	12731.8	13.6362
1677			D	PI(16:0/20:0)	-7.86604	33.9467	868.139		0.252469	2.95986e-05	1.82081	0.00233566	0.0422403	8529.76	13.0583
1678						33.9467	897.413		0.50913	2.95986e-05	1.82123	0.00152518	0.0369572	17201.2	14.0702
1679			D	(S)-3-Hydroxy-3-methylglutaryl-CoA	6.62841	33.9467	912.673		0.240885	0.00123255	1.7924	0.00182012	0.0392268	195.436	7.61055
1680			D	PC(DiMe(11,3)/MonoMe(11,3))	-16.9736	33.9496	854.129		0.470792	2.95986e-05	1.82104	0.00186812	0.0395495	15905.9	13.9573
1681						33.9496	897.163		0.218283	2.95986e-05	1.79782	0.0157088	0.0711719	7374.76	12.8484
1682						33.9496	898.415		0.0952372	2.95986e-05	1.81738	0.00544744	0.056585	3217.62	11.6518
1683						33.9497	710.328		0.165902	2.95986e-05	1.81877	0.00563036	0.0571677	5605.07	12.4525
1684			D	Heme O	11.5542	33.9497	839.871		0.281189	2.95986e-05	1.82035	0.00312632	0.0468529	9500.06	13.2137
1685			D	4-Aminobutanoyl-CoA	-20.9479	33.9497	853.628		0.226557	2.95986e-05	1.82055	0.00188771	0.039678	7654.32	12.9021
1686						33.9497	869.145		0.202716	2.95986e-05	1.8196	0.00559223	0.0570484	6848.85	12.7416
1687						33.9507	744.752		0.641352	2.95986e-05	1.8198	0.0076622	0.0622286	21668.3	14.4033
1688						33.9507	756.36		0.808141	2.95986e-05	1.81921	0.00999405	0.0660066	27303.4	14.7368
1689			D	Cephalostatin 1	-6.03066	33.9507	912.175		0.51416	2.95986e-05	1.82136	0.00136762	0.0360443	17371.1	14.0844
1690						33.9527	710.531		0.135321	0.0042407	1.79486	0.00616042	0.0587172	31.9101	4.99594
1691						33.9527	721.336		0.166755	2.95986e-05	1.81805	0.0128095	0.0690336	5633.89	12.4599
1692						33.9527	868.891		0.359793	2.95986e-05	1.82031	0.00306915	0.0465328	12155.7	13.5693
1693			D	PS(22:5(4Z,7Z,10Z,13Z,16Z)/22:6(4Z,7Z,10Z,13Z,16Z,19Z))	15.6541	33.9527	883.15		0.531591	2.95986e-05	1.82127	0.00140428	0.0360848	17960	14.1325
1694			D	Sodium stibogluconate	13.2311	33.9527	912.926		0.098235	2.95986e-05	1.82146	0.000164549	0.0274272	3318.91	11.6965
1695			D	Ritovir	-20.286	33.9548	721.937		0.280808	2.95986e-05	1.81853	0.00735919	0.0616063	9487.21	13.2118
1696			D	N-Glycoloylganglioside GM2	12.0779	33.9548	745.153		0.580239	2.95986e-05	1.81935	0.00891527	0.0644508	19603.6	14.2588
1697			D	Galactosylceramide (d18:1/20:0)	13.3926	33.9548	757.165		0.203452	2.95986e-05	1.81724	0.012586	0.0688346	6873.69	12.7469
1698			D	TG(14:1(9Z)/18:4(6Z,9Z,12Z,15Z)/14:1(9Z))	-10.1858	33.9548	768.171		1.03972	2.95986e-05	1.81928	0.0114959	0.067773	35127.4	15.1003
1699			D	TG(14:0/16:0/22:5(4Z,7Z,10Z,13Z,16Z))	10.446	33.9548	854.383		0.330042	0.000677729	1.71267	0.00320312	0.0472715	486.983	8.92773
1700						33.9548	897.914		0.414394	0.000179589	1.78085	0.00226186	0.0418206	2307.46	11.1721
1702						33.9689	756.56		0.930325	0.00374676	1.80722	0.0154955	0.0710381	248.301	7.95595
1703			D	Sodium stiboglucote	10.2341	33.9689	911.92		0.481339	2.95986e-05	1.82145	0.00102354	0.035531	16262.2	13.9892
1704						33.9789	756.16		0.383206	2.95986e-05	1.81872	0.0113822	0.0676526	12946.8	13.6603
1705						33.9789	767.77		0.420274	2.95986e-05	1.8178	0.0146248	0.0704572	14199.1	13.7935
1706			D	Pseudoargiopinin I	-24.3396	33.983	744.952		0.748557	2.95986e-05	1.81975	0.00780641	0.0625119	25290.3	14.6263
1707						33.9861	926.18		0.218902	2.95986e-05	1.82067	0.00152623	0.0369663	7395.69	12.8525
1708			D	TG(15:0/20:5(5Z,8Z,11Z,14Z,17Z)/22:6(4Z,7Z,10Z,13Z,16Z,19Z))	10.9814	33.9892	912.423		0.393572	2.95986e-05	1.82078	0.00222861	0.0416513	13297	13.6988
1709			D	3-Hydroxypimeloyl-CoA	-9.02517	33.9961	926.685		0.501283	2.95986e-05	1.82139	0.00111243	0.0356925	16936	14.0478
1710						33.9961	927.185		0.235022	2.95986e-05	1.82132	0.000965551	0.0354107	7940.31	12.955
1711						33.9975	733.948		0.0654961	2.95986e-05	1.78668	0.0399071	0.10188	2212.81	11.1117
1714			D	(7E,7'R,8'R)-e-Viniferin 3',5'-diglucoside	16.3262	34.0227	779.78		1.19952	2.95986e-05	1.81936	0.0126805	0.0689195	40526.2	15.3066
1715			D	Momordin Ia	6.08803	34.0227	779.978		0.947574	2.95986e-05	1.81971	0.00855638	0.0638659	32014.1	14.9664
1716			D	13-Demethyl tacrolimus	-16.7523	34.0227	790.986		0.48856	2.95986e-05	1.81881	0.00960863	0.0654827	16506.2	14.0107
1717						34.0227	911.671		0.236501	0.0014677	1.70511	0.000699908	0.0346249	161.137	7.33214
1718						34.0424	745.556		0.177789	0.00737219	1.75793	0.0162516	0.0714987	24.1162	4.59193
1719						34.0424	791.587		1.08088	0.0146458	1.79816	0.0108212	0.0670288	73.8011	6.20557
1723						34.2095	791.988		0.314692	2.95986e-05	1.81849	0.00778757	0.0624753	10632	13.3761
1725			D	Tautomycin	8.17954	34.416	767.968		0.931162	2.95986e-05	1.81934	0.0122897	0.0685615	31459.7	14.9412
1726						34.416	768.371		0.865986	2.95986e-05	1.81861	0.0147378	0.070536	29257.7	14.8365
1727						34.416	779.376		0.464296	2.95986e-05	1.81929	0.00887217	0.0643825	15686.4	13.9372
1728			D	Decaprenol phosphate	9.10509	34.416	780.18		0.632675	0.000162316	1.78535	0.012838	0.0690585	3897.81	11.9284
1729						34.416	780.382		0.312587	2.95986e-05	1.81815	0.0135141	0.0696245	10560.9	13.3664
1731			D	PE-NMe(14:0/24:0)	22.3725	34.4398	791.186		1.11632	2.95986e-05	1.81948	0.0116678	0.0679513	37715.4	15.2029
1732						34.4398	791.788		0.62404	2.95986e-05	1.81873	0.0097573	0.0656887	21083.4	14.3638
1733						34.4398	926.932		0.384166	2.95986e-05	1.82135	0.000731636	0.0347464	12979.2	13.6639
1734			D	N-Acetyl-D-glucosaminyl-N-acetylmuramoyl-L-Ala-D-glutamyl-6-carboxy-L-lysyl-D-alanine	20.9249	34.4398	940.941		0.412045	2.95986e-05	1.82146	0.000979541	0.0354409	13921.1	13.765
1735			D	PE-NMe2(24:1(15Z)/24:1(15Z))	9.65135	34.4398	941.442		0.350217	2.95986e-05	1.82178	0.000355202	0.0321113	11832.2	13.5304
1736						34.4636	711.196		0.0604619	2.95986e-05	1.8108	0.0340854	0.0935771	2042.73	10.9963
1737			D	PS(14:0/20:4(5Z,8Z,11Z,14Z))	-2.06532	34.4636	756.964		0.433432	2.95986e-05	1.81898	0.0110256	0.0672621	14643.7	13.838
1739						34.4636	883.402		0.32351	2.95986e-05	1.79361	0.0167925	0.0718061	10929.9	13.416
1740						34.4636	927.433		0.099939	2.95986e-05	1.82087	0.000580601	0.0340603	3376.48	11.7213
1743			D	PC(20:0/P-18:0)	-10.7416	34.4948	803.198		1.113	2.95986e-05	1.81923	0.0141416	0.0701086	37603.2	15.1986
1744						34.4948	803.397		0.685574	2.95986e-05	1.81869	0.0135596	0.0696609	23162.4	14.4995
1745						34.4948	941.192		0.453693	2.95986e-05	1.82152	0.000949444	0.0353748	15328.2	13.9039
1746			D	Molybdopterin guanine dinucleotide	1.52589	34.502	739.55		0.0649729	2.95986e-05	1.80986	0.0397962	0.101719	2195.14	11.1001
1748			D	PS(18:4(6Z,9Z,12Z,15Z)/20:5(5Z,8Z,11Z,14Z,17Z))	-15.6869	34.5259	802.994		1.31555	2.95986e-05	1.8198	0.00972358	0.0656424	44446.2	15.4398
1749						34.5259	955.204		0.179077	2.95986e-05	1.82195	0.000200689	0.0288385	6050.17	12.5628
1750						34.5266	802.795		1.10375	2.95986e-05	1.81918	0.0112187	0.0674761	37290.8	15.1865
1752						34.5266	814.404		1.05713	2.95986e-05	1.81787	0.0173439	0.0721535	35715.6	15.1243
1753						34.5266	941.945		0.0906425	2.95986e-05	1.82109	0.000742661	0.0347864	3062.39	11.5804
1754						34.5266	955.702		0.405928	2.95986e-05	1.82189	0.000352788	0.0320789	13714.4	13.7434
1756			D	AS 1-2	21.8668	34.5274	701.021		0.0431873	2.95986e-05	1.81325	0.0206917	0.0754693	1459.1	10.5109
1757			D	Dihydrostreptomycin 3'alpha,6-bisphosphate	-6.30105	34.5274	744.552		0.369617	0.0214444	1.76576	0.00552447	0.0568336	17.2361	4.10736
1758						34.5274	802.594		0.494032	0.000632558	1.72665	0.0119536	0.0682382	781.008	9.60919
1759			D	PA(20:1(11Z)/24:1(15Z))	0.0130774	34.5274	814.202		0.455701	2.95986e-05	1.81763	0.0157207	0.0711793	15396	13.9103
1760						34.5274	814.803		1.04024	2.95986e-05	1.81934	0.0113577	0.0676265	35144.8	15.101
1762						34.5339	791.386		1.51315	0.461763	1.58842	0.0169455	0.0718899	3.27689	1.71233
1763						34.5339	815.004		0.689995	2.95986e-05	1.81891	0.0108776	0.0670939	23311.7	14.5088
1764						34.5339	956.205		0.206288	2.95986e-05	1.82155	0.000709227	0.0346616	6969.51	12.7668
1765						34.5403	826.615		0.559896	0.00631549	1.79079	0.0116586	0.0679418	88.6544	6.47012
1766						34.5408	710.861		0.0765462	2.95986e-05	1.81553	0.0117587	0.0680438	2586.14	11.3366
1767			D	Yiamoloside B	14.1748	34.5408	826.01		0.988541	2.95986e-05	1.81864	0.0124283	0.0686907	33398.2	15.0275
1768						34.5408	955.956		0.314044	2.95986e-05	1.82173	0.000500402	0.0335461	10610.1	13.3731
1769						34.5414	834.817		0.0201814	2.95986e-05	1.81627	0.00571512	0.057429	681.836	9.41328
1770						34.5606	711.031		0.0852405	2.95986e-05	1.81184	0.0312141	0.0892362	2879.88	11.4918
1771			D	PE(24:0/P-18:1(11Z))	-13.2608	34.5606	815.206		0.37116	2.95986e-05	1.81717	0.0156986	0.0711656	12539.8	13.6142
1772						34.5606	825.811		0.433755	2.95986e-05	1.81826	0.0110357	0.0672734	14654.6	13.8391
1773						34.5606	826.21		1.2062	2.95986e-05	1.81877	0.0117479	0.0680328	40751.9	15.3146
1774			D	Uroporphyrinogen III	23.1501	34.5606	837.821		1.07611	2.95986e-05	1.81872	0.0122857	0.0685578	36356.9	15.1499
1776						34.5632	850.03		0.250985	2.95986e-05	1.81667	0.0124209	0.0686838	8479.64	13.0498
1778						34.5671	970.966		0.082019	2.95986e-05	1.82142	0.000859125	0.0351503	2771.04	11.4362
1780						34.5715	837.42		0.352178	2.95986e-05	1.81601	0.0216208	0.0766698	11898.5	13.5385
1781						34.5715	985.477		0.0741135	2.95986e-05	1.81607	0.0106756	0.0668582	2503.95	11.29
1782						34.5798	720.702		0.128446	2.95986e-05	1.81531	0.0222615	0.0774596	4339.59	12.0833
1783						34.5798	826.816		0.364001	2.95986e-05	1.81753	0.0134971	0.0696109	12297.9	13.5861
1784			D	PA(22:4(7Z,10Z,13Z,16Z)/24:0)	-2.5452	34.5798	838.222		0.639272	2.95986e-05	1.8179	0.0127463	0.0689779	21598.1	14.3986
1785						34.5798	838.42		0.358043	2.95986e-05	1.81819	0.00989385	0.0658735	12096.6	13.5623
1786						34.5798	849.629		0.64305	0.0196481	1.77012	0.00306237	0.0464943	32.7283	5.03247
1788						34.5823	826.411		1.04433	0.000263531	1.77407	0.0142097	0.070159	3962.82	11.9523
1789			D	Lucyoside M	11.9127	34.5848	838.019		0.941853	2.95986e-05	1.81905	0.00850313	0.0637758	31820.9	14.9577
1790			D	PE-NMe2(20:0/22:6(4Z,7Z,10Z,13Z,16Z,19Z))	23.8175	34.5848	849.227		0.816454	2.95986e-05	1.81854	0.0135678	0.0696674	27584.2	14.7516
1791						34.5864	860.635		0.270115	0.046704	1.68893	0.0155533	0.0710747	5.78355	2.53195
1792			D	PIP2(16:0/16:1(9Z))	-20.6978	34.5864	969.963		0.306452	2.95986e-05	1.82133	0.00078853	0.0349416	10353.6	13.3378
1793						34.5864	970.213		0.370382	2.95986e-05	1.82152	0.000466665	0.033283	12513.5	13.6112
1794			D	6,8-bis[2-(3,4-dihydroxyphenyl)-3,7-dihydroxy-3,4-dihydro-2H-1-benzopyran-4-yl]-2-(4-hydroxy-3-methoxyphenyl)-3,4-dihydro-2H-1-benzopyran-3,5,7-triol	14.2565	34.5889	849.829		0.54296	2.95986e-05	1.81847	0.011726	0.0680107	18344.1	14.163
1795						34.5889	860.837		0.630823	2.95986e-05	1.81817	0.0113343	0.0676013	21312.6	14.3794
1796			D	PE-NMe(22:1(13Z)/22:6(4Z,7Z,10Z,13Z,16Z,19Z))	23.5617	34.5889	861.239		0.666192	2.95986e-05	1.81795	0.0147346	0.0705337	22507.5	14.4581
1797						34.5929	849.428		0.956569	0.00126375	1.71889	0.0111304	0.067379	756.927	9.56401
1798						34.5929	861.035		0.745494	2.95986e-05	1.81889	0.0124239	0.0686866	25186.8	14.6204
1799						34.5929	861.437		0.46649	2.95986e-05	1.81803	0.0133781	0.0695146	15760.6	13.944
1800						34.5929	861.64		0.272748	0.0234711	1.73932	0.0146707	0.0704893	11.6206	3.53861
1801			D	PE-NMe2(22:2(13Z,16Z)/22:6(4Z,7Z,10Z,13Z,16Z,19Z))	18.5434	34.5929	873.245		0.205766	2.95986e-05	1.81638	0.0164781	0.0716295	6951.89	12.7632
1802						34.5929	970.715		0.16955	2.95986e-05	1.82164	0.000787746	0.0349391	5728.3	12.4839
1804						34.5942	969.714		0.148866	2.95986e-05	1.82122	0.000824668	0.0350526	5029.5	12.2962
1805						34.5955	970.466		0.284956	2.95986e-05	1.82115	0.000715727	0.0346867	9627.35	13.2329
1806						34.5956	985.226		0.173259	2.95986e-05	1.82056	0.0022626	0.0418243	5853.62	12.5151
1807						34.5956	749.39		0.150101	0.000318471	1.73355	0.0340141	0.0934735	471.318	8.88056
1808						34.5956	814.605		1.30861	0.0401386	1.69416	0.0156003	0.0711042	32.6022	5.0269
1809						34.5986	984.725		0.332194	2.95986e-05	1.82066	0.00225118	0.0417666	11223.3	13.4542
1813			D	TG(15:0/16:1(9Z)/22:2(13Z,16Z))	14.3243	34.6168	872.446		0.501831	2.95986e-05	1.81979	0.00875386	0.0641924	16954.6	14.0494
1814			D	Thermozeaxanthin-17	19.8688	34.6168	984.474		0.267138	2.95986e-05	1.82112	0.00120613	0.0358381	9025.37	13.1398
1816						34.6246	884.253		0.476693	2.95986e-05	1.81726	0.0184821	0.0730428	16105.3	13.9752
1817						34.6246	884.656		0.317382	0.000445622	1.73452	0.0123837	0.0686493	712.222	9.47618
1818						34.6246	984.975		0.270747	2.95986e-05	1.82072	0.00245483	0.042895	9147.3	13.1591
1819						34.632	730.21		0.207269	2.95986e-05	1.81341	0.0321094	0.0906279	7002.66	12.7737
1820						34.632	730.376		0.170373	2.95986e-05	1.81261	0.0335329	0.0927689	5756.11	12.4909
1821						34.632	873.045		0.406261	2.95986e-05	1.81775	0.0136115	0.0697022	13725.7	13.7446
1822			D	2-(3-hydroxyphenyl)-4-[3,5,7-trihydroxy-2-(4-hydroxy-3-methoxyphenyl)-3,4-dihydro-2H-1-benzopyran-8-yl]-6-[3,4,5-trihydroxy-6-(hydroxymethyl)oxan-2-yl]-3,4-dihydro-2H-1-benzopyran-3,5,7-triol	20.3475	34.6375	739.717		0.16332	0.000142131	1.76886	0.0391129	0.100721	1149.08	10.1663
1823			D	S-Benzoate coenzyme A	-1.19437	34.6375	872.646		0.585983	0.000785403	1.72577	0.013132	0.0693107	746.092	9.54321
1826						34.6429	872.845		0.536331	0.00917762	1.76935	0.0117771	0.0680624	58.4389	5.86886
1828						34.6666	730.712		0.0597509	2.95986e-05	1.80525	0.0396527	0.10151	2018.71	10.9792
1832			D	Methanofuran	-19.8321	34.6904	749.723		0.174517	2.95986e-05	1.8125	0.0242872	0.0798531	5896.13	12.5256
1834						34.8529	884.053		0.36517	2.95986e-05	1.81692	0.0194627	0.0738453	12337.4	13.5908
1836			D	PC(14:0/20:2(11Z,14Z))	-4.21399	34.9705	759.064		0.17245	2.95986e-05	1.80849	0.0483688	0.114159	5826.28	12.5084
1837			D	Wilfordine	2.77845	35.0872	884.854		0.186317	2.95986e-05	1.81698	0.01367	0.0697483	6294.8	12.6199
1841						35.1191	999.487		0.21722	2.95986e-05	1.82111	0.00146903	0.0364596	7338.84	12.8413
1842						35.1191	999.736		0.15065	0.000195742	1.77189	0.00228342	0.0419386	769.636	9.58803
1843						35.1754	998.985		0.24977	2.95986e-05	1.82072	0.00215703	0.0412741	8438.59	13.0428
1844						35.1762	998.734		0.101369	2.95986e-05	1.82074	0.00146157	0.0363917	3424.78	11.7418
1845			D	TG(14:0/18:0/22:4(7Z,10Z,13Z,16Z))	9.77963	35.1765	884.453		0.44534	0.00180029	1.68831	0.00785228	0.0626003	247.371	7.95053
1850			D	Precorrin 3B	-22.6768	35.1904	895.861		0.36088	2.95986e-05	1.81585	0.0205914	0.0753356	12192.5	13.5737
1852						35.2007	896.061		0.401186	2.95986e-05	1.8179	0.011686	0.0679699	13554.2	13.7265
1855						35.2111	984.224		0.125747	2.95986e-05	1.81893	0.00306315	0.0464987	4248.42	12.0527
1856						35.2199	896.262		0.272563	2.95986e-05	1.81766	0.012732	0.0689653	9208.65	13.1688
1857						35.2368	907.872		0.222751	2.95986e-05	1.81549	0.0246932	0.0803696	7525.72	12.8776
1858			D	Galabiosylceramide (d18:1/20:0)	-17.335	35.2368	919.28		0.282975	2.95986e-05	1.81608	0.0178028	0.0724938	9560.43	13.2229
1859			D	Trigoneoside XIb	19.5301	35.2376	908.072		0.102694	2.95986e-05	1.77218	0.0444751	0.108658	3469.55	11.7605
1862						35.2408	907.268		0.275517	0.000128902	1.77969	0.023821	0.0792684	2137.41	11.0616
1863						35.2408	999.234		0.28403	2.95986e-05	1.82112	0.00199667	0.0403601	9596.07	13.2282
1864						35.2425	907.67		0.342734	0.000790337	1.7261	0.0223374	0.0775512	433.655	8.7604
1865						35.2425	1014		0.213543	2.95986e-05	1.82091	0.00139984	0.03608	7214.63	12.8167
1866						35.2436	907.472		0.362441	2.95986e-05	1.81696	0.0158635	0.071267	12245.2	13.5799
1867						35.2436	919.079		0.278073	2.95986e-05	1.81591	0.0223915	0.0776163	9394.79	13.1976
1869						35.2436	1013.49		0.216472	2.95986e-05	1.82126	0.000963432	0.035406	7313.6	12.8364
1871						35.2506	1014.25		0.136907	2.95986e-05	1.82082	0.00081964	0.0350377	4625.45	12.1754
1872						35.2612	919.48		0.194491	7.1931e-05	1.79304	0.0221041	0.0772684	2703.85	11.4008
1873						35.2612	1013.74		0.259868	2.95986e-05	1.82061	0.00221137	0.041562	8779.74	13.1
1874						35.2612	1028.26		0.204707	0.000136151	1.7837	0.00242545	0.0427378	1503.53	10.5541
1875			D	TG(16:0/24:1(15Z)/24:1(15Z))	11.2409	35.2612	1028.76		0.106198	2.95986e-05	1.82047	0.00218983	0.0414491	3587.93	11.8089
1876						35.2708	930.887		0.144712	2.95986e-05	1.81118	0.0254702	0.0814007	4889.13	12.2554
1877			D	TG(14:0/22:4(7Z,10Z,13Z,16Z)/22:5(4Z,7Z,10Z,13Z,16Z))	14.9223	35.2719	930.486		0.138347	2.95986e-05	1.81172	0.0492618	0.115375	4674.11	12.1905
1878			D	Caffeoyl-CoA	5.40954	35.2719	930.689		0.211552	0.00113949	1.6847	0.0439758	0.107944	185.655	7.53648
1879						35.2719	1014.5		0.0540797	2.95986e-05	1.81996	0.00129115	0.0359528	1827.1	10.8353
1880						35.291	1028.51		0.173352	2.95986e-05	1.821	0.00122071	0.0358589	5856.76	12.5159
1882						35.3145	1028.01		0.169754	2.95986e-05	1.82051	0.00332528	0.0479116	5735.2	12.4856
1883						35.3147	931.088		0.120071	2.95986e-05	1.80898	0.0496699	0.115925	4056.64	11.9861
1884						35.501	931.287		0.0615265	2.95986e-05	1.80765	0.0191167	0.0735696	2078.7	11.0215
1885			D	TG(24:1(15Z)/o-18:0/24:1(15Z))	-21.792	35.5344	1042.77		0.119299	2.95986e-05	1.82157	0.000213543	0.0292511	4030.55	11.9768
1886			D	Microcystin RA	7.34482	35.558	954.106		0.0708392	2.95986e-05	1.81128	0.0198443	0.0743131	2393.33	11.2248
1887			D	TG(15:0/18:0/22:5(4Z,7Z,10Z,13Z,16Z))	8.89001	35.5899	896.463		0.123402	0.000197831	1.70682	0.0466815	0.111809	623.774	9.28488
1889						35.8342	1029.01		0.0556451	2.95986e-05	1.81832	0.0077341	0.0623708	1879.99	10.8765
1891						35.8462	1042.52		0.106585	0.000118485	1.78162	0.000891857	0.0352366	899.569	9.81309
1892			D	(3-{6-[3,7-dihydroxy-2-(3-hydroxyphenyl)-3,4-dihydro-2H-1-benzopyran-4-yl]-8-[2-(3,4-dihydroxyphenyl)-3,7-dihydroxy-3,4-dihydro-2H-1-benzopyran-4-yl]-3,5,7-trihydroxy-3,4-dihydro-2H-1-benzopyran-2-yl}phenyl)oxidanesulfonic acid	5.59489	35.8678	883.852		0.157547	2.95986e-05	1.81783	0.0192701	0.0736928	5322.77	12.378
1894						35.8682	763.192		0.0972201	2.95986e-05	1.81537	0.0367936	0.0973671	3284.62	11.6815
1896			D	Trabectedin	17.1632	35.8816	762.858		0.130115	2.95986e-05	1.81697	0.0307049	0.0884288	4395.98	12.102
1897						35.8816	837.617		1.26301	0.368956	1.59148	0.000872825	0.0351871	3.42319	1.77534
1900						35.8904	1043.02		0.0959629	2.95986e-05	1.82073	0.00129889	0.0359625	3242.14	11.6627
1901						35.9217	762.523		0.110995	0.000912063	1.64862	0.0352331	0.0952173	121.697	6.92715
1907						35.9776	1043.27		0.0612312	2.95986e-05	1.79303	0.0190714	0.0735328	2068.72	11.0145
1910						36.0149	930.288		0.0512984	2.95986e-05	1.81078	0.0240757	0.079589	1733.13	10.7592
1952			D	Butanoyl-CoA	-7.30585	37.272	838.625		0.355829	0.141543	1.71335	7.85941e-05	0.0211803	2.51392	1.32994
1953			D	beta-D-Mannosylphosphodecaprenol	-20.3832	37.2745	942.294		0.0934929	2.95986e-05	1.80995	0.034144	0.0936621	3158.69	11.6251
1978			D	Colubrin	-20.865	38.181	942.094		0.0698401	2.95986e-05	1.81017	0.0419227	0.104935	2359.57	11.2043
1979						38.5037	954.304		0.0464442	2.95986e-05	1.80102	0.0429726	0.106488	1569.13	10.6158
2001						40.4887	768.735		0.144053	2.95986e-05	1.81101	0.0445515	0.108766	4866.89	12.2488
2005						40.7024	941.894		0.0271245	2.95986e-05	1.79988	0.0467729	0.111938	916.412	9.83985
2008						41.1099	193.143		0.223089	0.170625	1.39408	0.00876422	0.0642092	1.30748	0.386794
2035			D	Acetyl-CoA	22.5339	42.996	810.596		13.0367	8.48566	1.14798	0.0445409	0.108751	1.53632	0.619479
2040						43.1634	308.12		0.0835583	0.00560866	1.40323	0.0290958	0.0860024	14.8981	3.89706
2110			D	2,3-Bis-O-(geranylgeranyl)-sn-glycero-1-phospho-L-serine	-23.3713	45.8424	805.076		0.0195854	2.95986e-05	1.81543	0.0172379	0.0720728	661.699	9.37003
2111			D	Nostocyclopeptide A2	-11.9177	45.8486	791.903		0.0256762	2.95986e-05	1.81417	0.0221332	0.0773039	867.479	9.76068
2112						45.8625	792.238		0.0320483	2.95986e-05	1.81147	0.0315427	0.0897511	1082.76	10.0805
2114						46.3489	806.915		0.0359435	2.95986e-05	1.81458	0.0194572	0.0738409	1214.36	10.246
2119			D	PC(18:4(6Z,9Z,12Z,15Z)/22:6(4Z,7Z,10Z,13Z,16Z,19Z))	-17.671	46.4875	827.085		0.0316549	2.95986e-05	1.81993	0.00335765	0.0480762	1069.47	10.0627
2120			D	3,4,5-trihydroxy-6-{[7,8,8,12,22-pentahydroxy-19-(hydroxymethyl)-3,6,16-trioxo-21-(3,4,5-trihydroxybenzoyloxy)-2,17,20,23-tetraoxapentacyclo[16.3.1.1tricosa-4,10,12,14-tetraen-13-yl]oxy}oxane-2-carboxylic acid	2.99316	46.4894	827.588		0.0265896	2.95986e-05	1.81735	0.00712373	0.0610957	898.339	9.81112
2121			D	TG(14:1(9Z)/22:5(4Z,7Z,10Z,13Z,16Z)/14:1(9Z))	-13.8556	46.4937	822.258		0.0208894	2.95986e-05	1.8127	0.0184576	0.0730219	705.758	9.46303
2122			D	Licoricesaponin E2	-1.18949	46.5116	821.923		0.037044	2.95986e-05	1.81638	0.0130683	0.0692568	1251.54	10.2895
2123						46.5262	821.256		0.0363105	2.95986e-05	1.81611	0.0150386	0.0707405	1226.76	10.2606
2128						46.9131	940.655		0.00247827	0.000236407	1.57494	0.00303914	0.0463617	10.4831	3.38999
2133						47.0788	181.133		0.0680529	0.000159098	1.73929	0.0128433	0.0690632	427.741	8.74059
2136						47.1388	849.103		0.0696107	2.95986e-05	1.81821	0.0115993	0.0678807	2351.82	11.1996
2137						47.1441	851.611		0.0160923	2.95986e-05	1.8133	0.0157537	0.0711997	543.683	9.08662
2138						47.1605	850.603		0.0342058	0.00319874	1.64138	0.0162079	0.0714731	10.6935	3.41867
2140						47.237	850.94		0.0384059	2.95986e-05	1.8161	0.0160808	0.0713979	1297.56	10.3416
2142						47.3725	851.276		0.0270338	2.95986e-05	1.81265	0.025601	0.0815707	913.346	9.83502
2149						47.5695	872.117		0.0283268	2.95986e-05	1.81359	0.02454	0.0801648	957.031	9.90242
2156						47.7662	871.614		0.0646925	2.95986e-05	1.81696	0.0187088	0.0732342	2185.66	11.0939
2157						47.7879	891.617		0.0257921	2.95986e-05	1.81951	0.00345111	0.04854	871.396	9.76719
2162			D	Avermectin A2b	24.5073	48.1951	892.121		0.0228202	2.95986e-05	1.8224	3.84775e-05	0.0186547	770.99	9.59057
2163						48.1951	894.133		0.0462488	2.95986e-05	1.81757	0.0143252	0.0702434	1562.53	10.6097
2164						48.1981	880.118		0.0203077	2.95986e-05	1.81514	0.0157978	0.0712268	686.105	9.42229
2166						48.2708	879.617		0.0292899	2.95986e-05	1.81588	0.0169205	0.0718763	989.572	9.95066
2168						48.3088	880.291		0.0206932	2.95986e-05	1.81421	0.0169805	0.0719089	699.126	9.44941
2172						48.4061	915.139		0.219531	2.95986e-05	1.81847	0.0195553	0.0739178	7416.92	12.8566
2174						48.441	901.633		0.0279404	2.95986e-05	1.81644	0.014846	0.0706103	943.977	9.88261
2175						48.4849	902.13		0.0274954	2.95986e-05	1.81575	0.0188598	0.0733597	928.944	9.85945
2178						48.8451	902.636		0.0143016	0.000235761	1.68534	0.0386789	0.100079	60.6616	5.92271
2182						49.0203	936.65		0.259434	2.95986e-05	1.81929	0.0121312	0.0684109	8765.08	13.0976
2185						49.0547	937.155		0.274734	2.95986e-05	1.81802	0.0270241	0.0833808	9281.98	13.1802
2186			D	Alnusiin	7.17617	49.1348	935.643		0.0417865	2.95986e-05	1.81562	0.028721	0.0855444	1411.77	10.4633
2188						49.1829	924.146		0.0273111	2.95986e-05	1.80723	0.0320658	0.0905609	922.714	9.84974
2195						49.6075	924.65		0.0249666	2.95986e-05	1.81456	0.0215311	0.0765568	843.506	9.72025
2200			D	8-Oxoguanine	-12.2887	49.6846	166.115		0.0363606	0.0285593	1.23317	0.0245594	0.0801886	1.27316	0.348417
2209						50.2167	959.168		0.265299	2.95986e-05	1.81874	0.0164527	0.071615	8963.24	13.1298
2211			D	TG(18:1(11Z)/24:1(15Z)/o-18:0)	7.36943	50.2638	958.662		0.254313	2.95986e-05	1.81846	0.0188381	0.0733418	8592.06	13.0688
2219						51.6061	791.575		0.0196017	0.00165601	1.42445	0.0214003	0.076391	11.8367	3.5652
2233						52.459	861.035		0.0505348	2.95986e-05	1.81465	0.0210336	0.075919	1707.34	10.7375
2246						53.7998	958.16		0.017613	2.95986e-05	1.81284	0.0274576	0.0839482	595.06	9.21689
2249			D	Angiotensin A	14.7516	54.3471	1003.19		0.281855	2.95986e-05	1.81788	0.0246639	0.08033	9522.58	13.2171
2250			D	TG(20:0/22:1(13Z)/20:0)	8.81754	54.4478	1002.69		0.260936	2.95986e-05	1.81605	0.0318915	0.0902924	8815.83	13.1059
2251						54.5461	1003.7		0.190401	2.95986e-05	1.81694	0.0286375	0.0854415	6432.78	12.6512
2264						55.5874	689.482		0.107786	0.000754901	1.69596	0.0242648	0.0798252	142.782	7.15767
2268			D	TG(18:0/22:4(7Z,10Z,13Z,16Z)/24:0)	-8.95334	55.6289	1024.71		0.226269	0.00037448	1.72934	0.0229164	0.0782368	604.222	9.23894
2270						55.7994	690.151		0.0334085	2.95986e-05	1.81356	0.0323156	0.0909433	1128.72	10.1405
2271			D	CDP-DG(a-13:0/i-24:0)	-22.0128	55.9741	1025.21		0.245725	2.95986e-05	1.81845	0.0227239	0.0780114	8301.91	13.0192
2283			D	DG(20:1n9/0:0/22:2n6)	6.15469	56.727	704.158		0.147244	2.95986e-05	1.81568	0.0398133	0.101744	4974.7	12.2804
2287						56.95	703.822		0.142015	2.95986e-05	1.81733	0.0267272	0.0829922	4798.03	12.2282
2293						57.3751	719.503		0.0571983	2.95986e-05	1.8114	0.0443958	0.108545	1932.47	10.9162
2294						57.4355	604.352		0.115732	2.95986e-05	1.81573	0.0236308	0.079054	3910.06	11.933
2302						57.6961	718.832		0.179169	2.95986e-05	1.81726	0.0229005	0.0782183	6053.3	12.5635
2303						57.99	719.166		0.125976	2.95986e-05	1.81775	0.0229509	0.0782769	4256.15	12.0553
2305						58.03	124.058		0.154264	0.0823986	1.52969	0.0234218	0.0788168	1.87216	0.904708
2306						58.1324	718.495		0.162811	2.95986e-05	1.81659	0.0370953	0.0977723	5500.64	12.4254
2319						58.9519	733.508		0.157329	2.95986e-05	1.81936	0.00896935	0.0645358	5315.42	12.376
2320						58.9639	733.173		0.152751	2.95986e-05	1.81564	0.0374589	0.0982566	5160.74	12.3334
2329						59.6141	648.376		0.139607	2.95986e-05	1.81568	0.023156	0.0785138	4716.68	12.2036
2339			D	TG(14:1(9Z)/16:0/14:1(9Z))	-9.71361	60.238	748.182		0.123373	2.95986e-05	1.81784	0.0166836	0.0717456	4168.22	12.0252
2350			D	Hedamycin	-0.590796	60.7215	747.849		0.104756	2.95986e-05	1.81642	0.0241954	0.0797389	3539.22	11.7892
2366						61.2774	87.4009		0.802283	0.46818	1.21395	0.0463047	0.111275	1.71362	0.777049
2379						62.1834	692.403		0.120627	2.95986e-05	1.81722	0.0144992	0.0703685	4075.44	11.9927
2380						62.2462	236.099		0.0186208	0.000212895	1.33322	0.0265129	0.0827273	87.4645	6.45063
2388						63.0143	517.303		0.104433	2.95986e-05	1.81748	0.014309	0.0702317	3528.32	11.7848
2391						63.5354	323.169		0.0205416	0.000479318	1.5955	0.0264811	0.0826878	42.8558	5.42142
2401						65.0961	384.221		0.0619782	2.95986e-05	1.81109	0.0261942	0.0823285	2093.96	11.032
2412						66.8302	561.328		0.187752	2.95986e-05	1.81896	0.00737931	0.0616488	6343.26	12.631
2420						68.0764	429.251		0.04901	2.95986e-05	1.81091	0.0253754	0.0812769	1655.82	10.6933
2427						70.6327	701.572		0.0897063	0.0431158	1.52376	0.0186355	0.0731727	2.08059	1.05699
2428						70.6437	700.57		0.204117	0.106122	1.44383	0.0260587	0.0821573	1.92342	0.943677
2430						71.0606	605.357		0.287622	2.95986e-05	1.81847	0.0149513	0.0706819	9717.43	13.2464
2431						71.3663	604.352		0.990573	2.95986e-05	1.81929	0.0149971	0.0707127	33466.9	15.0304
2432			D	Diclofenac acyl glucuronide	-6.59093	71.7462	473.277		0.166174	0.00102084	1.64365	0.0383509	0.0995894	162.781	7.34679
2438						72.8423	520.331		0.371162	0.0582195	1.20264	0.0113096	0.0675748	6.37522	2.67248
2441			D	Tazobactam	-21.47	75.3031	301.292		0.202432	0.0420314	1.60915	0.0254466	0.0813699	4.81621	2.2679
2443						75.9358	649.383		0.361047	2.95986e-05	1.81876	0.0150445	0.0707444	12198.1	13.5744
2444						76.0398	648.377		1.11213	0.000195446	1.78359	0.013371	0.0695087	5690.24	12.4743
2449						76.8816	517.304		0.279493	2.95986e-05	1.81804	0.0180708	0.072686	9442.76	13.205
2450						76.9815	516.299		1.26853	0.000939155	1.72173	0.0222945	0.0774994	1350.72	10.3995
2459						77.9927	180.065		0.158047	0.0054484	1.43015	0.0228191	0.0781232	29.008	4.85838
2479						81.5277	608.383		0.431315	0.0116099	1.4958	0.018318	0.0729019	37.1506	5.21531
2480						81.6444	693.406		0.329012	2.95986e-05	1.81445	0.0493563	0.115503	11115.8	13.4403
2483						82.3248	561.328		0.529274	2.95986e-05	1.8183	0.0239616	0.0794454	17881.7	14.1262
2506						87.5464	377.232		0.185398	2.95986e-05	1.81867	0.0209879	0.0758594	6263.74	12.6128
2514						88.6068	604.352		2.72619	2.95986e-05	1.81915	0.016082	0.0713986	92105.2	16.491
2515						88.6068	605.357		0.715226	2.95986e-05	1.81916	0.0155366	0.0710641	24164.2	14.5606
2519						89.1657	520.331		1.55614	0.242922	1.44106	0.0134242	0.0695521	6.40592	2.67941
2520						89.189	521.334		0.359422	0.057656	1.41532	0.00937582	0.0651496	6.2339	2.64014
2525						90.8379	399.746		0.0863682	2.95986e-05	1.81684	0.0163033	0.0715288	2917.98	11.5108
2526						91.1492	246.133		0.00615399	0.00045425	1.4607	0.0436274	0.107441	13.5476	3.75996
2536						94.7703	676.41		0.0831858	2.95986e-05	1.81606	0.0150812	0.0707689	2810.46	11.4566
2537						95.9016	650.383		0.192097	2.95986e-05	1.81448	0.0391685	0.100802	6490.05	12.664
2539						96.344	649.383		0.919828	2.95986e-05	1.8188	0.0199856	0.0745101	31076.7	14.9235
2540			D	Estramustine phosphate sodium	12.9649	96.3521	565.361		0.478472	0.033785	1.3456	0.0205883	0.0753315	14.1622	3.82398
2541						96.3521	648.378		2.91773	2.95986e-05	1.8198	0.0180584	0.0726772	98576.5	16.589
2542						96.4215	564.358		1.87548	0.132473	1.57915	0.020705	0.075487	14.1575	3.82349
2561						102.323	199.107		0.0462656	2.95986e-05	1.47854	0.0345732	0.0942806	1563.1	10.6102
2563			D	5-Amino-6-(5'-phosphoribosylamino)uracil	2.84597	102.895	355.219		0.0811385	0.000231397	1.742	0.0296299	0.0866967	350.646	8.45387
2566						103.528	692.405		2.8402	2.95986e-05	1.81983	0.0178765	0.0725471	95957.3	16.5501
2567						103.528	694.411		0.232107	2.95986e-05	1.81682	0.0207239	0.0755121	7841.83	12.937
2568						103.531	76.9347		0.102833	2.95986e-05	1.81208	0.0383375	0.0995695	3474.27	11.7625
2570						103.617	693.407		0.94825	2.95986e-05	1.81964	0.0150465	0.0707457	32037	14.9675
2571						104.154	609.387		0.58691	0.0144898	1.47338	0.0206582	0.0754248	40.5049	5.34003
2606						111.712	782.568		45.7882	18.2661	1.59009	0.0117758	0.068061	2.50673	1.32581
2607						112.107	652.409		1.76917	0.0384028	1.64559	0.0168009	0.0718107	46.0689	5.52572
2608						112.121	653.414		0.544779	0.00446667	1.58518	0.0224045	0.0776318	121.966	6.93033
2613						112.715	736.432		2.02596	2.95986e-05	1.82003	0.0159112	0.071296	68447.8	16.0627
2614						112.746	737.436		0.720256	2.95986e-05	1.81825	0.0236574	0.079084	24334.1	14.5707
2615						112.767	368.719		0.131235	0.000178755	1.7593	0.0494044	0.115568	734.162	9.51995
2616						113.049	377.734		0.330404	2.95986e-05	1.81911	0.0129366	0.0691442	11162.8	13.4464
2621						113.349	654.415		0.112732	2.95986e-05	1.81295	0.0467158	0.111857	3808.68	11.8951
2622						113.359	377.232		0.983238	2.95986e-05	1.81878	0.0228951	0.0782119	33219.1	15.0197
2635			D	L-3,4-Dihydroxybutan-2-one 4-phosphate	-1.33517	116.66	185.091		0.0304491	0.00404574	1.4775	0.0178654	0.0725391	7.5262	2.91192
2636			D	{2-methoxy-4-[(5-oxooxolan-2-yl)methyl]phenyl}oxidanesulfonic acid	3.06352	118.614	303.308		0.121627	0.0265043	1.63256	0.0138172	0.069863	4.58897	2.19817
2637			D	Flutriafol	20.3791	118.639	302.304		0.709367	0.157828	1.63181	0.017766	0.0724671	4.49456	2.16818
2646						122.249	697.44		0.391528	0.00065339	1.73691	0.0116321	0.0679145	599.224	9.22695
2647			D	5-Amino-6-(5'-phospho-D-ribitylamino)uracil	3.58748	122.516	357.235		0.293088	0.00130881	1.65691	0.026239	0.0823849	223.935	7.80693
2649						122.584	400.248		0.190123	2.95986e-05	1.81424	0.0228572	0.0781677	6423.37	12.6491
2650						122.587	357.737		0.10528	0.000382619	1.72083	0.0354368	0.0955031	275.155	8.1041
2653						122.882	399.245		2.31765	2.95986e-05	1.81948	0.0161167	0.0714193	78302.8	16.2568
2654						123.168	399.746		0.908256	2.95986e-05	1.81837	0.0187148	0.0732392	30685.8	14.9053
2679						132.01	379.75		0.420178	0.0014348	1.68318	0.0213522	0.0763296	292.848	8.19401
2681						132.372	380.251		0.101949	0.000173286	1.76321	0.0177905	0.0724849	588.329	9.20048
2682						132.372	825.484		0.244621	2.95986e-05	1.81745	0.0207789	0.075585	8264.62	13.0127
2683						132.395	824.483		0.587056	2.95986e-05	1.81951	0.0195397	0.0739056	19833.9	14.2757
2684						132.739	421.76		1.12517	2.95986e-05	1.81844	0.0189858	0.0734631	38014.3	15.2143
2685						132.976	421.259		2.79963	0.000131632	1.80209	0.0111366	0.0673859	21268.6	14.3764
2686						133	422.261		0.312086	2.95986e-05	1.8166	0.0243094	0.0798806	10543.9	13.3641
2713						140.972	870.513		0.0246875	2.95986e-05	1.80891	0.0439654	0.107929	834.078	9.70404
2714						141.424	401.762		0.465964	0.000696581	1.71631	0.013443	0.0695673	668.93	9.38571
2715						141.534	401.261		1.31605	0.00549613	1.66307	0.0192811	0.0737016	239.45	7.90358
2716						141.556	402.264		0.112305	0.000131235	1.76895	0.0334127	0.0925914	855.754	9.74105
2719						141.68	392.747		0.045473	2.95986e-05	1.8119	0.0346822	0.0944364	1536.32	10.5853
2721						141.997	869.516		0.108138	2.95986e-05	1.81795	0.0122644	0.0685377	3653.47	11.8351
2722						142.059	443.774		1.00249	2.95986e-05	1.81911	0.0151155	0.0707916	33869.6	15.0477
2728			D	Adenosine 5-O-(3-thiodiphophate)	-0.362145	142.185	444.274		0.294032	0.000116046	1.78923	0.0129376	0.069145	2533.75	11.3071
2729						142.206	443.272		2.41679	0.000130074	1.7987	0.0137263	0.0697924	18580.1	14.1815
2733						142.746	444.776		0.0188267	2.95986e-05	1.80271	0.045098	0.109539	636.067	9.31304
2735						143.263	692.404		0.194421	2.95986e-05	1.81622	0.0214111	0.0764048	6568.6	12.6814
2779						148.167	185.067		0.0101257	0.00332644	1.58885	0.00116673	0.0357796	3.04399	1.60596
2780						148.172	184.063		0.223522	0.0680834	1.47526	0.00581689	0.0577355	3.28306	1.71504
2795			D	alpha,alpha'-Trehalose 6-phosphate	-24.3628	149.178	423.273		0.894589	0.00220134	1.70169	0.0146242	0.0704568	406.384	8.6667
2800			D	Nocosan-10-one	-4.84444	149.434	423.775		0.362374	2.95986e-05	1.81865	0.0162483	0.0714968	12242.9	13.5797
2809			D	Chlorophenol red	4.83209	149.681	424.276		0.076617	2.95986e-05	1.81445	0.0171127	0.0719801	2588.54	11.3379
2814						150.079	465.786		0.742621	0.000128387	1.79103	0.0129014	0.0691137	5784.24	12.4979
2816						150.13	466.287		0.22283	2.95986e-05	1.8172	0.0209547	0.0758161	7528.39	12.8781
2854						151.727	913.541		0.0546896	2.95986e-05	1.81577	0.0234797	0.0788823	1847.71	10.8515
2866			D	Bacteriochlorophyll a	22.1466	152.317	912.532		0.143721	2.95986e-05	1.81641	0.0255033	0.0814438	4855.66	12.2455
2940						156.884	445.287		0.505282	2.95986e-05	1.81801	0.0240546	0.0795625	17071.1	14.0593
2953						158.569	487.799		0.419815	2.95986e-05	1.81858	0.0173866	0.0721858	14183.6	13.7919
2954						158.593	487.297		0.929641	2.95986e-05	1.81906	0.0136839	0.0697592	31408.3	14.9389
2972						160.561	87.4009		3.07981	2.43578	1.27404	0.0293937	0.086362	1.2644	0.338456
2975						160.704	87.5124		1.50236	1.20233	1.21074	0.0417546	0.104684	1.24954	0.321395
2983						161.321	87.7363		0.0557012	0.0346186	1.19213	0.0418848	0.104879	1.609	0.68616
3004						163.924	467.301		0.320227	2.95986e-05	1.8186	0.0140258	0.0700221	10819	13.4013
3006						164.2	467.802		0.139416	2.95986e-05	1.81639	0.0168803	0.0718544	4710.22	12.2016
3016						165.276	509.311		0.683567	0.000554623	1.73922	0.0159886	0.0713428	1232.49	10.2674
3018						165.607	509.812		0.302488	2.95986e-05	1.81566	0.024513	0.0801318	10219.7	13.3191
3025						165.837	510.314		0.0971788	2.95986e-05	1.8137	0.0311534	0.0891406	3283.22	11.6809
3033						166.536	421.76		0.0918428	2.95986e-05	1.81658	0.0161156	0.0714186	3102.94	11.5994
3058			D	8-(6-carboxy-2,3,4-trihydroxyphenoxy)-3,4,9,10-tetrahydroxy-6-oxo-6H-benzo[c]chromene-1-carboxylic acid	-15.8941	169.125	489.313		0.217217	0.000604608	1.71267	0.0219618	0.0770939	359.269	8.48892
3059						169.153	489.816		0.0945929	9.89658e-05	1.78389	0.0153139	0.0709217	955.814	9.90059
3079						170.421	531.826		0.23238	2.95986e-05	1.81796	0.0156784	0.071153	7851.03	12.9387
3083						170.451	532.327		0.0742189	8.95809e-05	1.78356	0.0206659	0.075435	828.512	9.69438
3130						172.111	219.141		0.00593108	0.00238174	1.31137	0.0199547	0.0744672	2.49023	1.31628
3250			D	Propylene glycol mono- and diesters of fats and fatty acids	-21.1996	174.379	511.829		0.0507685	0.0063345	1.64012	0.0356966	0.0958653	8.01461	3.00263
3252			D	trans-Zeatin riboside diphosphate	9.84658	174.381	512.33		0.0144597	0.000362555	1.65618	0.018839	0.0733425	39.8828	5.3177
3254			D	Dicloxacillin sodium	-9.59814	174.406	511.326		0.113339	0.0018771	1.75647	0.0142893	0.0702173	60.3798	5.91599
3264						175.712	554.34		0.0457437	8.60281e-05	1.78115	0.0184832	0.0730437	531.73	9.05455
3265						175.713	553.839		0.126154	2.95986e-05	1.81721	0.0177075	0.0724243	4262.16	12.0574
3268						176.365	465.285		0.260229	0.00246214	1.80773	0.00730291	0.0614865	105.692	6.72372
3339						177.674	912.535		0.020406	2.95986e-05	1.81309	0.014483	0.070357	689.424	9.42925
3342			D	dTDP-L-olivose	3.28316	178.325	533.339		0.0395887	0.00344653	1.53891	0.037083	0.0977559	11.4865	3.52187
3346			D	2-Hexaprenyl-6-methoxyphenol	-9.04487	178.331	533.842		0.0223441	2.95986e-05	1.81406	0.0117643	0.0680494	754.903	9.56015
3354						178.976	575.35		0.0957628	0.000123733	1.77627	0.0136899	0.0697639	773.948	9.59609
3360						179.669	576.354		0.0153913	2.95986e-05	1.80797	0.0313206	0.0894037	520.002	9.02237
3362						180.28	557.286		0.00736385	0.000964853	1.38511	0.0095313	0.0653735	7.6321	2.93208
3374						180.313	487.799		0.0759342	2.95986e-05	1.81103	0.0285233	0.0853001	2565.47	11.325
3379						180.381	165.99		0.00934402	0.00743701	1.3492	0.00842179	0.0636366	1.25642	0.329322
3382						180.649	733.995		0.0101796	0.00762182	1.37774	0.00950101	0.0653303	1.33559	0.417474
3411						183.048	511.302		0.00960818	0.00521713	1.29221	0.0336343	0.0929181	1.84166	0.881007
3417						183.615	770.482		0.007842	0.00429628	1.18727	0.0406708	0.103042	1.8253	0.868132
3430			D	3-Methyl-1-hydroxybutyl-ThPP	23.2284	184.977	512.466		0.090412	0.0593188	1.29919	0.046488	0.111535	1.52417	0.608025
3465						186.437	641.445		0.0201506	0.00570694	1.39564	0.0236953	0.0791269	3.5309	1.82004
3478						186.69	530.323		0.00286919	0.00109478	1.27509	0.034307	0.0938979	2.62079	1.39
3516						187.066	577.365		0.004146	2.95986e-05	1.8031	0.0351533	0.095105	140.074	7.13005
3548						187.716	158.117		0.0192001	0.0119574	1.3193	0.0300311	0.0873417	1.60571	0.683215
3563						188.922	778.591		0.00493272	0.00173319	1.30494	0.0213952	0.0763845	2.84604	1.50895
3564						189.05	202.089		0.0350449	0.00235458	1.41383	0.0232398	0.0786098	14.8837	3.89566
3712						198.267	474.289		0.0203358	2.95986e-05	1.81087	0.028623	0.0854237	687.054	9.42428
3729						199.409	514.281		0.0334685	0.0102078	1.31653	0.0147878	0.0705704	3.27873	1.71314
3730			D	CDP-4-dehydro-3,6-dideoxy-D-glucose	4.80409	199.413	532.312		0.0200532	0.00583139	1.37606	0.0125021	0.0687584	3.43883	1.78192
3731						199.476	531.308		0.0683225	0.0222546	1.36257	0.011924	0.068209	3.07004	1.61826
3750			D	Cellobiote	-15.7928	200.502	359.298		0.0106925	0.00419705	1.34478	0.0176936	0.0724142	2.54763	1.34915
3877			D	Cyanidin 3-O-3,6-O-dimalonylglucoside	-9.75931	204.682	622.478		0.0154639	0.00822535	1.31685	0.0191772	0.0736183	1.88003	0.910755
3878			D	Aminosalicylate sodium anhydrous	17.8076	204.687	176.128		0.0425824	0.0198333	1.66525	0.00537831	0.0563577	2.14701	1.10233
3888						205.786	610.47		0.0183519	0.0103706	1.39775	0.0300082	0.0873048	1.76961	0.823432
3889						205.868	632.464		0.0157045	0.00677984	1.13824	0.0447973	0.109115	2.31635	1.21185
3891						205.929	609.468		0.144041	0.0715516	1.35068	0.0415464	0.104371	2.01311	1.00943
3897						206.651	595.453		0.0370707	0.0191425	1.48766	0.0067333	0.0601916	1.93656	0.953495
3901						206.667	594.447		0.110598	0.064133	1.29895	0.0168632	0.071845	1.72451	0.786182
3902			D	3,4,5-trihydroxy-6-[2-hydroxy-4-(3,5,6,7-tetrahydroxy-4-oxo-4H-chromen-2-yl)phenoxy]oxane-2-carboxylic acid	-9.41056	206.674	495.364		0.0205102	0.0066343	1.03724	0.0440071	0.107989	3.09154	1.62833
3903						207.153	607.45		0.0987704	0.0601758	1.34947	0.0107929	0.0669959	1.64137	0.714896
3904			D	Luteolin 7-O-(2-apiosyl-4-glucosyl-6-malonyl)-glucoside	-11.3236	207.203	829.676		0.0301745	0.0178231	1.29042	0.0288039	0.0856463	1.693	0.75958
3911			D	3-(Phosphoacetylamido)-L-alanine	9.0738	207.294	243.133		0.0111198	0.00773637	1.18979	0.0400232	0.102047	1.43734	0.523401
3919						207.827	238.179		0.00962924	0.00768359	1.20095	0.0443464	0.108474	1.25322	0.325642
3923						207.865	533.323		0.0656486	0.0213101	1.37453	0.0290377	0.0859318	3.08064	1.62323
3925			D	4-Bromophenylthiourea	-11.9619	207.891	232.117		0.0114623	0.000322557	1.6413	0.00130185	0.0359662	35.5358	5.1512
3927						207.926	540.328		0.388396	2.95986e-05	1.81722	0.0232933	0.0786709	13122.1	13.6797
3944			D	Dihydrokaempferol	-12.7843	208.517	289.256		0.0565045	0.0401011	1.58455	0.00101748	0.0355191	1.40905	0.494725
3945						208.543	619.481		0.0143998	0.00605931	1.57428	0.00259076	0.0435898	2.37647	1.24882
3953						209.214	594.485		0.058905	0.0290664	1.25322	0.0342168	0.0937676	2.02657	1.01904
3958						209.254	563.346		0.0856438	0.00548901	1.69886	0.027869	0.0844772	15.6028	3.96373
3960						209.759	562.844		0.396427	2.95986e-05	1.81674	0.0352647	0.0952618	13393.4	13.7092
3963						209.86	467.332		0.109268	0.05671	1.53152	0.00362407	0.0493564	1.92678	0.946191
3977						210.543	465.316		0.0875357	0.0495805	1.27691	0.0294567	0.0864516	1.76553	0.8201
4009						213.149	439.302		0.0673895	0.0392509	1.30374	0.0179531	0.0726021	1.71689	0.779799
4054						217.786	584.858		0.461835	2.95986e-05	1.8196	0.0110148	0.0672499	15603.3	13.9296
4060						218.115	585.359		0.1818	2.95986e-05	1.8064	0.0486319	0.114519	6142.19	12.5845
4065						218.448	703.575		2.3375	1.31198	1.08524	0.0437452	0.107612	1.78165	0.833218
4068						218.45	584.356		1.11888	2.95986e-05	1.81658	0.0169498	0.0718922	37801.7	15.2062
4087						219.106	606.871		1.22977	2.95986e-05	1.81974	0.00789034	0.0626731	41548.3	15.3425
4088						219.111	882.599		0.0990681	0.0678024	1.19167	0.0384343	0.0997143	1.46113	0.547085
4090						219.139	606.369		2.46663	0.0155291	1.801	0.0178757	0.0725465	158.84	7.31143
4116						221.077	160.108		0.0290988	0.00787482	1.60502	0.000157471	0.0270962	3.69517	1.88564
4125						221.125	629.383		0.744449	2.95986e-05	1.81769	0.0267761	0.0830522	25151.5	14.6184
4131						221.145	628.884		1.77303	9.11851e-05	1.80514	0.0171994	0.0720433	19444.3	14.2471
4134						221.155	628.382		3.09215	9.57837e-05	1.80496	0.029357	0.0863173	32282.7	14.9785
4139			D	PE(14:0/15:0)	-2.75538	221.768	650.896		2.49	5.2537e-05	1.81311	0.0183795	0.0729549	47395.2	15.5325
4140						221.774	650.393		3.81949	0.000227413	1.79545	0.0180641	0.0726812	16795.4	14.0358
4145						221.8	651.398		0.957255	2.95986e-05	1.8189	0.0165136	0.0716498	32341.2	14.9811
4146						221.81	72.2669		0.1731	2.95986e-05	1.81499	0.0264138	0.0826039	5848.24	12.5138
4157						222.474	672.406		4.18298	0.000417307	1.79007	0.0193971	0.0737936	10023.8	13.2911
4158						223.021	74.7129		0.188934	2.95986e-05	1.81655	0.022672	0.0779501	6383.21	12.6401
4171			D	3,4,5-trihydroxy-6-[2,3,4-trihydroxy-5-(3,4,5-trihydroxybenzoyloxy)benzoyloxy]oxane-2-carboxylic acid	-23.9585	223.136	515.343		0.0208428	0.0151307	1.24494	0.0374587	0.0982564	1.37752	0.462071
4175						223.447	672.909		2.99214	0.000147476	1.79894	0.0259587	0.0820301	20289	14.3084
4177						223.756	673.412		1.22994	4.0529e-05	1.81462	0.0295644	0.0866043	30347.3	14.8893
4196						224.849	630.858		0.0115111	2.95986e-05	1.80498	0.0143459	0.0702584	388.905	8.60328
4197			D	UDP-6-sulfoquinovose	-18.443	224.872	631.361		0.00968468	2.95986e-05	1.78705	0.0219097	0.0770296	327.2	8.35403
4200						225.185	660.859		0.0190062	2.95986e-05	1.80022	0.0443439	0.108471	642.133	9.32673
4212			D	Mycimicin III	17.8882	225.589	682.873		0.0289726	2.95986e-05	1.80059	0.0415924	0.10444	978.849	9.93494
4219			D	PA(16:0/18:2(9Z,12Z))	-12.966	226.66	673.911		0.123773	2.95986e-05	1.8109	0.0398171	0.101749	4181.71	12.0299
4220						226.688	694.422		4.45636	0.00103316	1.7612	0.0219583	0.0770896	4313.31	12.0746
4222			D	PS(14:0/15:0)	20.9036	226.715	694.922		3.36048	0.000373456	1.77966	0.0298182	0.0869989	8998.33	13.1354
4225						227.11	695.423		1.36951	0.0287667	1.78853	0.032475	0.0911859	47.6075	5.57312
4228						227.345	211.093		0.0102262	0.00403646	1.52781	0.0372752	0.0980126	2.53345	1.34111
4230						227.382	468.958		0.0423884	2.95986e-05	1.81437	0.0186567	0.0731906	1432.11	10.4839
4231			D	PS(14:1(9Z)/16:1(9Z))	-7.13613	227.403	704.886		0.0341644	2.95986e-05	1.80899	0.0248892	0.0806333	1154.26	10.1728
4232						227.469	77.1588		0.189488	2.95986e-05	1.81479	0.0270162	0.0833703	6401.92	12.6443
4233						227.469	697.4		0.0283974	2.95986e-05	1.79463	0.0181312	0.0727391	959.418	9.90602
4242						227.847	469.293		0.0288037	0.000446885	1.77178	0.00833849	0.0634918	64.4544	6.01021
4245			D	Mycimicin IV	17.0694	227.981	696.899		0.0314723	2.95986e-05	1.78267	0.0309164	0.0887656	1063.3	10.0543
4252						228.591	484.638		0.00484154	2.95986e-05	1.80757	0.0104017	0.0665268	163.573	7.35379
4257			D	PS(14:1(9Z)/18:4(6Z,9Z,12Z,15Z))	-12.2107	228.878	726.899		0.0333697	2.95986e-05	1.80803	0.0396929	0.101569	1127.41	10.1388
4263			D	Melleolide D	22.0393	228.924	483.969		0.0934868	2.95986e-05	1.81686	0.0118763	0.0681617	3158.49	11.625
4265			D	PA(18:3(6Z,9Z,12Z)/20:5(5Z,8Z,11Z,14Z,17Z))	-6.91792	228.942	717.939		0.323563	2.95986e-05	1.81725	0.0230954	0.0784441	10931.7	13.4162
4266						228.975	716.435		4.22426	0.000969907	1.79259	0.0413407	0.104061	4355.32	12.0886
4267						228.976	727.401		0.025228	2.95986e-05	1.81009	0.0280699	0.0847323	852.339	9.73528
4268						229.109	716.937		3.0318	0.000351247	1.78948	0.0445932	0.108825	8631.55	13.0754
4274						229.591	483.634		0.135257	2.95986e-05	1.81758	0.0166741	0.0717403	4569.7	12.1579
4279						229.703	484.303		0.0374307	0.00333782	1.72205	0.00161127	0.037676	11.2141	3.48724
4288			D	Myxochromide S3	-0.0941234	230.371	749.915		0.0102564	2.95986e-05	1.80095	0.0451959	0.109681	346.518	8.43678
4289						230.388	498.979		0.0849662	2.95986e-05	1.81652	0.0172577	0.072088	2870.61	11.4871
4290						230.441	749.414		0.021616	2.95986e-05	1.80694	0.0358266	0.0960456	730.304	9.51235
4291						230.507	498.644		0.219858	2.95986e-05	1.81743	0.0135019	0.0696147	7427.98	12.8588
4298						231.023	498.31		0.25857	0.0153664	1.75335	0.0170796	0.0719623	16.827	4.07271
4301						231.081	499.313		0.0138571	0.00089526	1.57771	0.0323943	0.0910632	15.4783	3.95217
4303						231.133	739.449		1.33014	9.99676e-05	1.79968	0.0444088	0.108563	13305.8	13.6998
4314						231.198	738.448		3.61085	0.00100058	1.79164	0.0152988	0.0709119	3608.77	11.8173
4315						231.258	512.985		0.453316	2.95986e-05	1.8197	0.00989504	0.0658751	15315.4	13.9027
4317			D	Patellamide C	-8.01667	231.384	763.942		0.0104751	2.95986e-05	1.79355	0.0349268	0.0947846	353.905	8.46722
4319						231.654	763.439		0.0146853	2.95986e-05	1.79441	0.039644	0.101498	496.15	8.95463
4321			D	Niddamycin	1.58477	231.715	770.924		0.0204672	2.95986e-05	1.80618	0.0386706	0.100066	691.491	9.43357
4323			D	Pedilstatin	22.7569	231.738	513.653		0.157409	2.95986e-05	1.81838	0.00965503	0.0655475	5318.12	12.3767
4345			D	Argiopinin I	-12.3279	232.613	760.96		2.17732	0.000725578	1.7928	0.0156134	0.0711125	3000.8	11.5511
4348			D	Avermectin A2a monosaccharide	7.17809	232.791	761.963		0.313051	2.95986e-05	1.81694	0.0276372	0.0841802	10576.5	13.3686
4351						233.166	166.086		0.041845	0.0257264	1.53888	0.00490137	0.0546738	1.62654	0.701803
4353						233.608	792.938		0.0159926	2.95986e-05	1.79164	0.0444034	0.108555	540.317	9.07766
4357						233.68	272.093		0.00505203	0.00129718	1.66231	0.00899917	0.0645823	3.89463	1.96149
4360			D	Shikimate 3-phosphate	-19.9644	233.827	255.133		0.00182871	0.000247446	1.48735	0.00417184	0.0516317	7.39033	2.88564
4369						233.994	467.173		0.00191064	2.95986e-05	1.73814	0.038308	0.0995252	64.5518	6.01239
4372			D	PE(14:0/15:0)	-3.29509	234.134	650.896		0.487106	2.95986e-05	1.81856	0.0177962	0.072489	16457.1	14.0064
4383						234.367	148.06		0.00686604	0.00228771	1.49924	0.0413846	0.104127	3.00128	1.58558
4385						234.367	814.686		0.0661007	0.0142475	1.7068	0.00797279	0.062829	4.63946	2.21396
4391						234.535	782.475		2.17722	2.95986e-05	1.81704	0.02722	0.0836385	73558.2	16.1666
4396			D	Dihydrodigoxin	18.863	234.559	783.976		0.266721	4.39383e-05	1.81207	0.0171858	0.0720328	6070.36	12.5676
4397						234.562	144.982		0.0258927	0.00366586	1.61125	0.000302083	0.0313	7.06321	2.82032
4398						234.562	690.862		0.0325042	2.95986e-05	1.79988	0.0292567	0.0861968	1098.17	10.1009
4399						234.576	227.066		0.00906354	2.95986e-05	1.73329	0.0471574	0.112479	306.215	8.2584
4403						234.576	444.963		0.00995789	5.01462e-05	1.79537	0.00336846	0.0481307	198.577	7.63356
4405						234.588	686.867		0.0227503	2.95986e-05	1.81032	0.0104804	0.0666234	768.628	9.58614
4406			D	Oleandomycin	-2.2612	234.588	688.864		0.0434132	2.95986e-05	1.80785	0.0133063	0.0694558	1466.73	10.5184
4407						234.599	122.081		0.481123	0.198926	1.57901	0.0266418	0.0828869	2.41861	1.27418
4414						234.668	528.663		0.0975965	2.95986e-05	1.81717	0.00946314	0.0652761	3297.33	11.6871
4419						234.781	328.211		0.0931825	0.0358546	1.68876	0.00829961	0.0634235	2.5989	1.3779
4420						234.809	123.084		0.0148546	0.00540707	1.48079	0.00740604	0.061705	2.74725	1.45799
4421			D	3,3',4,4'-Tetrachloroazobenzene	-22.0634	234.85	321.001		0.0142507	0.00047452	1.61519	0.022743	0.0780338	30.0318	4.90842
4424						234.917	317.11		0.00234389	0.0006636	1.51271	0.0170387	0.0719403	3.53208	1.82052
4425						234.964	315.087		0.00708151	0.00410606	1.31187	0.0135474	0.0696512	1.72465	0.7863
4428			D	3,5-Dinitrosalicylic acid	-22.7334	234.978	229.118		0.00769055	0.00429953	1.53213	0.0168695	0.0718484	1.78869	0.838907
4434						235.081	703.575		0.0737023	0.0162392	1.57548	0.0288094	0.0856531	4.53853	2.18223
4435			D	Clomeprop	7.7968	235.101	325.212		0.0277333	0.0136037	1.53291	0.0230738	0.0784192	2.03866	1.02762
4438			D	Chlorobenzilate	6.37897	235.189	326.196		0.0304384	0.014715	1.64929	0.00967494	0.0655752	2.06853	1.0486
4442						235.313	527.995		0.573951	4.54996e-05	1.81165	0.014231	0.0701746	12614.4	13.6228
4443						235.371	227.183		0.0854094	0.0339344	1.40504	0.0495501	0.115764	2.5169	1.33165
4444						235.377	528.328		0.228703	0.00014518	1.78092	0.0247281	0.0804167	1575.31	10.6214
4445			D	Chlormadinone acetate	0.171441	235.44	405.934		0.0152607	6.44978e-05	1.78904	0.00586264	0.0578709	236.608	7.88635
4451						235.761	211.113		0.00940439	0.00273164	1.5851	0.0115984	0.0678798	3.44276	1.78356
4455						235.825	403.937		0.0143591	5.05907e-05	1.80161	0.000463981	0.0332607	283.829	8.14888
4456						235.829	527.661		0.747558	0.00010865	1.79716	0.0137017	0.0697732	6880.44	12.7483
4460						235.869	672.909		0.573243	2.95986e-05	1.81848	0.0193674	0.0737701	19367.2	14.2413
4462						235.874	672.408		0.85358	8.26969e-05	1.80293	0.0174114	0.0722045	10321.8	13.3334
4465						235.987	446.961		0.00830125	4.1593e-05	1.80819	0.000341535	0.031923	199.583	7.64084
4466						236.055	74.7129		0.0334768	2.95986e-05	1.80636	0.0489984	0.115019	1131.03	10.1434
4468						236.114	345.097		0.00231935	0.000246289	1.50524	0.0280564	0.0847151	9.41721	3.2353
4473						236.211	448.957		0.00134198	2.95986e-05	1.80143	0.00549374	0.056735	45.3394	5.50269
4474						236.241	673.411		0.253766	2.95986e-05	1.81778	0.016001	0.0713502	8573.56	13.0657
4475						236.241	805.989		0.157198	2.95986e-05	1.81564	0.0266655	0.0829161	5310.98	12.3748
4487						236.595	543.337		0.104139	0.00380013	1.48886	0.0223573	0.0775752	27.4042	4.77632
4490						236.629	422.931		0.00879856	2.95986e-05	1.8211	0.000570745	0.0340041	297.263	8.21559
4491						236.642	388.895		0.00760109	7.76452e-05	1.71573	0.0113136	0.0675791	97.8951	6.61316
4492						236.642	543.003		0.385103	4.48629e-05	1.81135	0.0325231	0.0912589	8584.02	13.0674
4494						236.693	424.928		0.00950068	2.95986e-05	1.81372	0.00930523	0.0650461	320.984	8.32636
4495						236.717	160.08		0.00810812	0.00414547	1.3754	0.0494551	0.115636	1.9559	0.967833
4498						236.857	264.095		0.00916123	0.00344251	1.47194	0.00907629	0.0647015	2.6612	1.41208
4501						236.954	157.076		0.00740163	0.00278805	1.26482	0.0290428	0.0859379	2.65478	1.40859
4504			D	Ioxynil	17.7723	236.992	371.928		0.00454621	7.68161e-05	1.71825	0.00821482	0.0632728	59.1831	5.88711
4507						236.996	386.898		0.01925	0.000570184	1.58523	0.0117508	0.0680358	33.761	5.07729
4509						237.031	314.091		0.00562481	0.00121606	1.677	6.57012e-05	0.020654	4.62542	2.20959
4516			D	D-Fructose 6-phosphate	3.86036	237.145	261.144		0.0176045	0.003234	1.59676	0.0354384	0.0955054	5.44357	2.44455
4517			D	Callichiline	9.51355	237.145	689.868		0.00409438	2.95986e-05	1.79225	0.0293331	0.0862886	138.33	7.11197
4519						237.182	542.335		0.796426	0.00151088	1.80538	0.0100332	0.066058	527.129	9.04201
4524						237.252	372.922		0.0243042	0.000494039	1.60427	0.0148663	0.0706241	49.1949	5.62044
4528						237.394	761.464		0.416013	0.000184423	1.7844	0.0265938	0.0828276	2255.75	11.1394
4529						237.476	804.987		1.19021	0.000129845	1.79379	0.0230449	0.0783859	9166.39	13.1621
4532						237.543	394.134		0.00318747	0.000649816	1.43364	0.0233356	0.078719	4.90518	2.29431
4534			D	Boscalid	-23.0526	237.587	344.206		0.0316127	0.01372	1.39404	0.032114	0.0906348	2.30413	1.20422
4535						237.596	805.488		0.57144	6.45762e-05	1.80352	0.0225214	0.0777716	8849.08	13.1113
4538						237.647	712.843		0.00844273	2.95986e-05	1.79815	0.0166802	0.0717437	285.241	8.15604
4540			D	PS(14:0/15:0)	20.9647	237.65	694.922		0.752838	5.18831e-05	1.80995	0.0233397	0.0787237	14510.3	13.8248
4541						237.653	694.422		1.09401	0.000185886	1.7862	0.024499	0.0801146	5885.39	12.5229
4543						237.73	386.123		0.0383525	0.0147621	1.57376	0.0327976	0.0916736	2.59804	1.37742
4546			D	Isoastragaloside II	-12.6977	237.829	828.004		0.155416	2.95986e-05	1.81567	0.0163869	0.0715772	5250.78	12.3583
4551						237.902	416.116		0.00396421	0.00046813	1.40957	0.0276812	0.0842369	8.46819	3.08205
4554						237.953	409.954		0.00230566	4.7502e-05	1.40732	0.0284725	0.0852371	48.5381	5.60105
4561						238.314	402.098		0.0076461	0.00252675	1.70951	0.00511709	0.0554616	3.02606	1.59744
4563			D	3,4,5-trihydroxy-6-{[5-hydroxy-2-(3-hydroxy-4-methoxyphenyl)-4-oxo-3,8-bis[3,4,5-trihydroxy-6-(hydroxymethyl)oxan-2-yl]-4H-chromen-7-yl]oxy}oxane-2-carboxylic acid	7.14366	238.605	801.685		0.00252744	0.000648724	1.4861	0.043847	0.107758	3.89602	1.962
4565						238.637	826.498		1.3103	0.000201717	1.77879	0.0471953	0.112532	6495.7	12.6653
4567						238.828	782.976		0.792229	8.31149e-05	1.80088	0.030573	0.0882177	9531.73	13.2185
4581						239.589	558.014		0.0966997	2.95986e-05	1.81556	0.0324532	0.0911528	3267.04	11.6738
4585						239.887	220.108		0.110276	0.0670875	1.16344	0.0457619	0.110499	1.64376	0.717001
4602			D	4'-O-Demethylrebeccamycin	-23.1774	241.168	557.345		0.387696	0.000714353	1.76438	0.0152938	0.0709086	542.724	9.08407
4606						241.239	848.511		0.822239	0.000171752	1.79573	0.0441092	0.108135	4787.35	12.225
4611						241.376	572.354		0.237713	0.000618098	1.7397	0.0171277	0.0719881	384.587	8.58717
4612						241.395	557.679		0.250632	2.95986e-05	1.81566	0.0232231	0.0785908	8467.68	13.0478
4617						241.571	760.462		1.26011	0.00184753	1.80387	0.0349718	0.0948484	682.054	9.41374
4624						241.906	572.021		0.476548	0.000297048	1.79499	0.0133775	0.069514	1604.28	10.6477
4636						242.266	871.529		0.178626	4.033e-05	1.81046	0.0416969	0.104597	4429.1	12.1128
4649						242.62	870.526		0.425678	9.29337e-05	1.79503	0.0349903	0.0948746	4580.45	12.1613
4655						242.664	893.042		0.213433	2.95986e-05	1.81621	0.0312641	0.089315	7210.9	12.816
4693						242.992	716.368		0.362333	0.0183256	1.72234	0.0204399	0.0751321	19.772	4.30539
4709						243.144	512.984		0.159417	2.95986e-05	1.81391	0.0397558	0.10166	5385.97	12.395
4731						243.285	587.029		0.277043	0.000196618	1.77433	0.00756229	0.0620276	1409.04	10.4605
4735						243.294	601.706		0.283184	0.000118203	1.78769	0.0194852	0.0738629	2395.75	11.2263
4736						243.294	915.054		0.114749	2.95986e-05	1.81347	0.0421612	0.105291	3876.84	11.9207
4738						243.304	914.552		0.120145	0.00364416	1.68357	0.0481786	0.113898	32.9693	5.04305
4739						243.304	915.553		0.059469	2.95986e-05	1.81146	0.0412628	0.103943	2009.18	10.9724
4740						243.308	586.696		0.534436	0.000279846	1.78568	0.00803723	0.0629492	1909.75	10.8992
4745						243.482	601.037		0.536436	0.000144421	1.7845	0.0413989	0.104149	3714.41	11.8589
4758			D	Endomorphin-2	24.7119	243.943	572.688		0.0834075	2.95986e-05	1.81216	0.0313263	0.0894126	2817.95	11.4604
4759						243.944	937.065		0.0578641	2.95986e-05	1.81537	0.0226651	0.077942	1954.96	10.9329
4762			D	3,28-Dihexadecanoyl 20(29)-lupene-2a,3b,28-triol	24.2374	243.962	936.564		0.0592423	0.000295892	1.7131	0.0401543	0.102248	200.216	7.64541
4763						243.976	616.402		0.0786601	0.0213535	1.43594	0.049605	0.115838	3.68371	1.88116
4765						244.151	938.07		0.0107112	2.95986e-05	1.80875	0.0284039	0.0851516	361.883	8.49938
4766						244.294	602.04		0.0814554	2.95986e-05	1.81764	0.0128879	0.069102	2752	11.4263
4770						244.498	557.01		0.459972	0.000164014	1.78973	0.0157615	0.0712045	2804.46	11.4535
4774			D	Hypaconitine	-6.72225	244.602	616.714		0.0491578	2.95986e-05	1.81364	0.0171156	0.0719816	1660.81	10.6977
4781						245.283	630.721		0.193021	4.23403e-05	1.80849	0.025938	0.0820038	4558.8	12.1544
4782						245.287	630.388		0.177581	0.00198999	1.66609	0.0247717	0.0804755	89.2372	6.47957
4785			D	Juliflorine	11.3537	245.441	631.057		0.0812061	3.94692e-05	1.81036	0.0187708	0.0732859	2057.45	11.0066
4787						245.803	959.081		0.0284835	2.95986e-05	1.81241	0.0269286	0.0832543	962.326	9.91038
4793						246.435	645.732		0.0523561	2.95986e-05	1.81199	0.0322424	0.0908315	1768.87	10.7886
4796						246.665	645.063		0.0978264	0.000107981	1.78061	0.0222142	0.0774023	905.961	9.8233
4797						246.665	645.398		0.0981247	0.00010919	1.77824	0.0260747	0.0821775	898.664	9.81164
4798						246.665	646.067		0.0237059	2.95986e-05	1.81002	0.026844	0.083142	800.912	9.6455
4799						246.671	659.739		0.0524229	2.95986e-05	1.81366	0.0243705	0.0799562	1771.13	10.7905
4804						247.285	615.712		0.26436	4.81441e-05	1.8054	0.0336645	0.0929624	5491.02	12.4229
4805						247.288	94.2796		0.0020023	3.79728e-05	1.80624	6.28921e-05	0.0205152	52.7297	5.72054
4806						247.296	299.067		0.00461528	0.000626497	1.62295	0.0254509	0.0813756	7.3668	2.88104
4811			D	4-Bromophenylthiourea	-11.918	247.648	232.117		0.0132449	0.00750471	1.49535	0.00499972	0.0550386	1.76488	0.819568
4822						248.641	240.123		0.00800561	0.000620537	1.49617	0.0102298	0.0663114	12.9011	3.68942
4823						248.697	689.424		0.0130657	0.00017133	1.75167	0.0170982	0.0719723	76.2606	6.25287
4827						248.981	321.077		0.00329889	0.00173783	1.31282	0.0350189	0.0949151	1.89828	0.924689
4828						249.501	477.076		0.00384262	2.95986e-05	1.78941	0.0178169	0.072504	129.824	7.02042
4855						251.044	251.147		0.0287135	0.000377409	1.7559	0.0310838	0.0890309	76.0805	6.24945
4858						251.186	937.568		0.0221129	2.95986e-05	1.81264	0.0213578	0.0763368	747.092	9.54514
4882						253.533	660.407		0.0313005	2.95986e-05	1.81446	0.019216	0.0736495	1057.5	10.0464
4883						253.57	660.074		0.0590639	5.97045e-05	1.80117	0.0179773	0.0726195	989.27	9.95022
4884						253.581	659.738		0.0663255	2.95986e-05	1.81715	0.0110978	0.0673428	2240.83	11.1298
4893						254.306	674.414		0.0443752	0.00304712	1.69048	0.0266691	0.0829206	14.563	3.86424
4898			D	CDP-DG(16:0/20:4(5Z,8Z,11Z,14Z))	-17.724	254.381	1003.1		0.00601421	2.95986e-05	1.79125	0.0352746	0.0952758	203.192	7.6667
4899			D	Cyclic GMP-AMP	-2.72483	254.386	675.417		0.0110156	0.000734529	1.60951	0.022362	0.0775807	14.9967	3.90658
4902			D	Ustiloxin	14.0081	254.461	674.749		0.03838	2.95986e-05	1.81839	0.00406617	0.0512257	1296.68	10.3406
4916						254.625	525.133		0.00579107	0.00341437	1.19703	0.0348772	0.0947143	1.69609	0.76221
4944						255.661	689.422		0.0282283	0.000122828	1.7631	0.00561716	0.0571266	229.82	7.84436
4948						255.84	704.433		0.00712385	2.95986e-05	1.79645	0.0336554	0.0929491	240.682	7.91098
4949			D	Taccalonolide A	21.3332	255.942	703.764		0.0122232	2.95986e-05	1.8208	0.000389938	0.0325385	412.965	8.68988
4952						256.639	310.089		0.00500269	2.95986e-05	1.46905	0.0457587	0.110494	169.018	7.40103
4961						257.089	718.773		0.0085025	2.95986e-05	1.81599	0.00745039	0.0617976	287.26	8.16621
4992						259.398	443.069		0.00192752	2.95986e-05	1.77404	0.0120578	0.0683401	65.1221	6.02508
5025						261.049	523.393		0.0708811	2.95986e-05	1.81416	0.0181739	0.0727766	2394.75	11.2257
5026						261.073	287.171		0.0139806	0.00607303	1.42037	0.00851337	0.0637932	2.30207	1.20293
5027						261.073	535.05		0.00459312	2.95986e-05	1.77847	0.0366166	0.0971276	155.18	7.2778
5029						261.555	602.394		0.00895436	2.95986e-05	1.79058	0.0391931	0.100839	302.527	8.24092
5039						262.356	372.223		0.00527136	0.00126902	1.59577	0.0210123	0.0758912	4.15387	2.05446
5053						263.439	245.099		0.0181799	0.00724231	1.40787	0.00664215	0.0599693	2.51024	1.32782
5060						263.981	223.117		0.0157788	0.00568852	1.68894	0.000327053	0.031709	2.77379	1.47186
5068						264.625	416.249		0.00437217	4.6973e-05	1.78466	0.0112061	0.0674622	93.0784	6.54037
5081						265.334	302.084		0.00402591	0.00168705	1.52932	0.00268743	0.0441877	2.38636	1.25481
5086						265.583	508.376		0.00443107	4.16744e-05	1.79837	0.00282435	0.0450732	106.326	6.73235
5123						270.571	320.064		0.00230064	0.00133077	1.36482	0.0165931	0.0716948	1.72881	0.789775
5129						271.55	342.211		0.00345856	0.000842852	1.45479	0.00276329	0.0446848	4.1034	2.03682
5131						271.672	723.1		0.0113954	2.95986e-05	1.82124	0.000262213	0.0305161	384.998	8.58871
5134						272.249	708.424		0.0139279	2.95986e-05	1.81149	0.0067506	0.0602333	470.561	8.87824
5139						272.993	182.092		0.0319036	0.0123475	1.29242	0.0225898	0.0778528	2.58382	1.3695
5152						273.57	260.052		0.01488	0.00651207	1.5808	0.00249552	0.0431085	2.285	1.19219
5219						274.989	314.18		0.014127	0.00557231	1.52777	0.00254792	0.0433764	2.53522	1.34211
5234			D	Boccorborine A	2.67208	275.656	737.774		0.016788	0.000200793	1.68938	0.0235018	0.0789071	83.6083	6.38557
5236						275.707	709.767		0.00933792	2.95986e-05	1.80157	0.0308633	0.0886813	315.485	8.30143
5240						275.861	710.102		0.0090463	2.95986e-05	1.81182	0.0132387	0.0693998	305.632	8.25565
5241						276.003	738.11		0.0140619	2.95986e-05	1.81945	0.00105778	0.0355963	475.086	8.89205
5243						276.38	724.442		0.0147143	2.95986e-05	1.81407	0.0152962	0.0709101	497.128	8.95747
5248						276.443	767.126		0.019188	2.95986e-05	1.81216	0.00908245	0.0647109	648.273	9.34046
5252			D	4-Hydroxybutanoic acid	-17.951	276.488	105.11		1.17316	0.790134	1.57893	0.00139837	0.0360784	1.48476	0.570228
5255						276.502	767.459		0.0287279	2.95986e-05	1.80887	0.0254626	0.0813908	970.582	9.92271
5306						277.138	739.117		0.0174972	2.95986e-05	1.81019	0.016745	0.0717798	591.149	9.20738
5307						277.138	739.787		0.0112332	2.95986e-05	1.80811	0.0227038	0.0779878	379.518	8.56803
5309						277.14	106.111		0.0295104	0.0242318	1.18524	0.0369623	0.0975941	1.21784	0.284321
5312			D	SM(d18:0/22:3(10Z,13Z,16Z))	-15.7223	277.163	782.135		0.0295834	2.95986e-05	1.81339	0.0148053	0.0705825	999.486	9.96504
5313						277.173	739.453		0.0195483	2.95986e-05	1.81331	0.0173806	0.0721813	660.448	9.3673
5316						277.198	243.183		0.0138568	0.00365575	1.32012	0.023795	0.0792393	3.79041	1.92235
5323						277.793	754.127		0.0204737	2.95986e-05	1.81142	0.0206788	0.0754522	691.711	9.43402
5324						277.802	753.795		0.0175803	2.95986e-05	1.81007	0.0157232	0.0711808	593.958	9.21422
5325						277.81	796.478		0.0183774	2.95986e-05	1.80984	0.0192539	0.0736798	620.888	9.27819
5331			D	UDP-N-acetyl-D-galactosamine 4,6-bissulfate	-23.938	278.477	768.469		0.0195935	2.95986e-05	1.81349	0.0167249	0.0717686	661.973	9.37063
5332						278.481	768.803		0.0193095	2.95986e-05	1.81355	0.0100012	0.066016	652.377	9.34956
5334						278.552	446.259		0.012592	0.000529127	1.58193	0.00367114	0.0495697	23.7978	4.57276
5337						278.565	769.138		0.0118792	8.46023e-05	1.75775	0.0219623	0.0770946	140.412	7.13352
5339						278.577	490.284		0.00967131	0.000914427	1.41997	0.00686318	0.0605007	10.5764	3.40277
5347						279.155	534.311		0.00570529	0.000873144	1.3218	0.0308695	0.0886911	6.53419	2.70801
5348						279.168	783.478		0.024606	2.95986e-05	1.81655	0.00825691	0.0633479	831.322	9.69926
5356			D	5-(5-Phospho-D-ribosylaminoformimino)-1-(5-phosphoribosyl)-imidazole-4-carboxamide	-4.24584	279.21	578.336		0.00418591	2.95986e-05	1.81171	0.0148869	0.0706382	141.423	7.14387
5358			D	PE(22:2(13Z,16Z)/P-18:1(11Z))	16.2037	279.216	783.145		0.0189411	2.95986e-05	1.81243	0.0152868	0.070904	639.932	9.32177
5371						279.837	797.819		0.0194864	2.95986e-05	1.81405	0.0145427	0.0703994	658.354	9.36272
5380						279.873	798.154		0.0206894	2.95986e-05	1.81409	0.0140981	0.0700763	699	9.44915
5384						279.878	564.206		0.0231426	0.000154648	1.70865	0.0486005	0.114476	149.647	7.22542
5396						279.913	798.488		0.0133906	2.95986e-05	1.81165	0.0159958	0.0713471	452.407	8.82148
5412			D	PE-NMe(18:0/22:4(7Z,10Z,13Z,16Z))	-8.96924	280.521	811.151		0.0135728	2.95986e-05	1.80063	0.0475311	0.113001	458.561	8.84097
5415			D	PC(16:1(9Z)/22:2(13Z,16Z))	8.33189	280.538	813.165		0.014046	2.95986e-05	1.80619	0.0176603	0.0723897	474.55	8.89042
5420						280.551	317.178		0.00340008	0.000575129	1.38673	0.00072626	0.0347265	5.91186	2.56361
5422						280.551	812.495		0.0183072	2.95986e-05	1.80912	0.0244489	0.080053	618.516	9.27267
5423						280.551	812.83		0.0199851	2.95986e-05	1.81548	0.00869475	0.0640959	675.204	9.39918
5429			D	N-Acetyl-L-glutamate 5-phosphate	4.11727	280.578	270.154		0.00532207	0.0017708	1.6307	0.00132324	0.0359924	3.00546	1.58759
5431						280.592	384.222		0.00265988	0.000582186	1.28318	0.0108102	0.067016	4.56878	2.19181
5440						281.235	827.504		0.0189405	2.95986e-05	1.81384	0.0122884	0.0685604	639.913	9.32173
5450			D	6-(2-{6-[2,4-dihydroxy-3-(3-methylbut-2-en-1-yl)benzoyl]-5-(2,4-dihydroxyphenyl)-3-methylcyclohex-2-en-1-yl}-5-[(E)-2-(2,4-dihydroxyphenyl)ethenyl]-3-hydroxyphenoxy)-3,4,5-trihydroxyoxane-2-carboxylic acid	-19.3	281.281	827.839		0.0117172	2.95986e-05	1.80702	0.0237958	0.0792401	395.87	8.62888
5453			D	PE(18:2(9Z,12Z)/24:1(15Z))	-17.8507	281.289	827.17		0.0168027	2.95986e-05	1.81198	0.0120393	0.0683221	567.685	9.14895
5477						281.994	841.846		0.013947	2.95986e-05	1.81103	0.0159358	0.0713109	471.206	8.88021
5478			D	1,2-Didodecanoyl-sn-glycero-3-cytidine-5'-diphosphate	-22.5705	281.999	842.848		0.00454646	2.95986e-05	1.80605	0.0112651	0.0675266	153.604	7.26307
5481						282.66	857.524		0.00401037	6.69977e-05	1.75592	0.0041053	0.0513777	59.8583	5.90348
5482						282.661	842.18		0.0152152	2.95986e-05	1.81199	0.014331	0.0702477	514.053	9.00577
5488						282.724	856.52		0.00992161	2.95986e-05	1.80962	0.0124431	0.0687043	335.205	8.3889
5490			D	PE-NMe(22:4(7Z,10Z,13Z,16Z)/22:5(4Z,7Z,10Z,13Z,16Z))	4.14118	283.391	857.19		0.00874867	6.84547e-05	1.76861	0.0153509	0.0709456	127.802	6.99777
5494						283.435	871.531		0.0146122	2.95986e-05	1.80148	0.0284764	0.0852419	493.678	8.94743
5495			D	PS(18:2(9Z,12Z)/24:1(15Z))	-15.8589	283.772	871.196		0.0103131	6.27504e-05	1.77287	0.0206336	0.075392	164.351	7.36064
5542						287.766	114.102		0.054871	0.0426365	1.19333	0.0411492	0.103771	1.28695	0.363955
5552						289.55	378.24		0.00893114	0.00198407	1.52962	0.00750551	0.0619115	4.50142	2.17038
5639			D	alpha-Fluoro-beta-ureidopropionic acid	-1.23885	292.804	151.115		0.0084814	0.00403687	1.53077	0.00167357	0.0381655	2.10099	1.07107
5641			D	erythro-3-Hydroxy-Ls-aspartate	17.9978	292.812	150.112		0.136501	0.0295119	1.68889	0.000257382	0.0304078	4.62528	2.20954
5648						293.424	387.126		0.00585009	0.0036389	1.30739	0.027462	0.0839538	1.60765	0.684955
5654			D	Didecyldimethylammonium chloride	14.4869	293.539	363.089		0.0181231	0.00428498	1.52886	7.90448e-05	0.021196	4.22945	2.08047
5711			D	Dehydrogriseofulvin	-11.1397	296.391	351.754		0.106906	2.95986e-05	1.82027	0.00538031	0.0563644	3611.87	11.8185
5712						296.401	352.256		0.0216969	2.95986e-05	1.81759	0.00812225	0.0631054	733.037	9.51774
5714						296.41	200.128		0.0120618	0.00299253	1.55131	0.00223362	0.0416771	4.03064	2.01101
5716						297.166	260.073		0.00706549	0.00290051	1.31281	0.0102363	0.0663197	2.43595	1.28448
5720			D	Bromobenzene	-19.7479	297.779	158.012		0.104828	0.0744889	1.39722	0.0114421	0.0677162	1.4073	0.492929
5729						299.204	548.131		0.0153531	0.00995159	1.43434	0.0355513	0.0956631	1.54278	0.62553
5734						299.334	549.134		0.00263363	0.00132647	1.52599	0.0203794	0.0750503	1.98544	0.989459
5771						299.88	687.481		0.0107764	2.95986e-05	1.81703	0.00410623	0.0513813	364.085	8.50813
5775						299.993	688.485		0.00362597	2.95986e-05	1.81674	0.00335196	0.0480474	122.505	6.93669
5776			D	Sodium 2-O-L-rhamnopyranosyl-4-deoxy-alpha-L-threo-hex-4-eno-pyranosidurote	-20.1327	300.001	345.247		0.0373841	0.000110757	1.77718	0.00667537	0.0600509	337.532	8.39888
5779						300.153	344.746		0.179968	2.95986e-05	1.8205	0.00540327	0.0564402	6080.28	12.5699
5782						300.326	344.244		0.503468	0.00391862	1.81299	0.00649911	0.0596116	128.481	7.00541
5819						303.748	137.071		1.17014	0.438294	1.55357	0.00254916	0.0433827	2.66976	1.41671
5820						303.758	74.8306		0.00844215	2.95986e-05	1.80173	0.0137723	0.0698282	285.221	8.15594
5823						303.834	695.449		0.00957497	2.95986e-05	1.81424	0.00620427	0.0588369	323.494	8.3376
5824						303.859	356.21		0.0572029	0.000512237	1.80601	0.00426697	0.0520656	111.673	6.80313
5825			D	Fluchloralin	21.3749	303.898	356.712		0.018895	2.95986e-05	1.82009	0.00176943	0.0388731	638.373	9.31826
5829			D	5-Carboxy-lumiracoxib	10.6062	304.047	338.741		0.124516	5.40426e-05	1.80619	0.00867947	0.0640707	2304.03	11.1699
5831			D	Peonidin	20.3001	304.051	337.738		4.00697	0.00186267	1.74326	0.00412385	0.0514491	2151.2	11.0709
5833						304.071	674.471		0.110279	2.95986e-05	1.81861	0.00513246	0.055516	3725.83	11.8633
5834						304.089	338.239		0.880889	0.00152992	1.81519	0.00425569	0.0520148	575.775	9.16936
5835						304.089	673.468		0.315796	5.06038e-05	1.81143	0.00458977	0.0534511	6240.56	12.6075
5836			D	6-{[7,8,8,12,21,22-hexahydroxy-19-(hydroxymethyl)-3,6,16-trioxo-2,17,20,23-tetraoxapentacyclo[16.3.1.1tricosa-4,10,12,14-tetraen-13-yl]oxy}-3,4,5-trihydroxyoxane-2-carboxylic acid	-11.9916	304.089	675.472		0.0249411	2.95986e-05	1.81524	0.00629305	0.0590756	842.643	9.71878
5843						304.522	551.106		0.0151264	0.0121174	1.36614	0.0153694	0.0709575	1.24832	0.319991
5885						306.693	317.197		0.00112422	0.000288028	1.31475	0.00840712	0.0636113	3.90318	1.96465
5892						306.976	378.1		0.000920708	0.000105077	1.14167	0.0434836	0.107233	8.76225	3.1313
5919			D	Didecyldimethylammonium chloride	13.999	307.643	363.089		0.0167201	0.00785904	1.36369	0.0132804	0.0694344	2.12749	1.08916
5939						307.998	348.73		0.0107017	2.95986e-05	1.81923	0.00124909	0.0358979	361.56	8.49809
5956			D	Fenoxanil	1.34783	308.627	330.229		0.149552	2.95986e-05	1.82028	0.00245414	0.0428914	5052.68	12.3028
5957			D	Aluminum acetoacetate	3.05936	308.643	331.232		0.00923416	2.95986e-05	1.81181	0.00595285	0.0581336	311.98	8.28531
5961						308.694	330.731		0.0509061	2.95986e-05	1.81922	0.00272414	0.0444303	1719.88	10.7481
5982						309.276	671.452		0.00395453	0.000112501	1.71819	0.00172265	0.0385344	35.1512	5.1355
5986			D	beta-nicotinamide D-ribonucleotide	-15.6596	309.405	336.229		0.266345	0.00289815	1.79399	0.00221909	0.0416021	91.9016	6.52202
5987						309.405	336.731		0.0849238	2.95986e-05	1.81916	0.00397362	0.0508579	2869.18	11.4864
6062						310.711	885.621		0.00962988	0.00732628	1.23219	0.0322194	0.0907964	1.31443	0.394436
6132						310.777	769.621		0.0110912	0.00885458	1.22059	0.0330334	0.0920272	1.25259	0.324918
6189						310.91	160.096		0.0625245	0.0217805	1.59248	0.00105309	0.0355876	2.87067	1.52139
6223			D	Trifluoromethyl-bismethyl ketone	15.0832	311.439	141.113		1.52096	1.18812	1.44728	0.00660727	0.0598831	1.28014	0.356307
6290			D	CGH 2466	4.11021	313.511	323.221		0.0146226	0.00377477	1.67062	0.00923119	0.0649361	3.87378	1.95374
6293						313.548	323.723		0.00415286	2.95986e-05	1.80274	0.00745701	0.0618114	140.306	7.13243
6378			D	Glyphosate-monoammonium	-19.5529	314.797	187.107		0.0495792	0.0244434	1.60341	0.00216497	0.0413168	2.02833	1.02029
6385						315.603	231.16		0.028623	0.00988149	1.47106	0.0447187	0.109004	2.89663	1.53438
6386			D	Shikimate 3-phosphate	23.7063	315.606	255.145		0.00746611	0.00037661	1.59714	0.000757342	0.034838	19.8245	4.30922
6387						315.635	230.157		0.463163	0.161388	1.50798	0.0336684	0.0929682	2.86988	1.52099
6394						315.821	281.123		0.0174561	0.00870527	1.31916	0.0291494	0.0860673	2.00523	1.00377
6405			D	Deamino-alpha-keto-demethylphosphinothricin	-18.8717	316.252	167.073		0.119154	0.0405309	1.30543	0.00792062	0.0627307	2.93984	1.55574
6454						319.897	168.948		0.0178887	0.0110234	1.32861	0.037422	0.0982076	1.62279	0.69848
6614						322.719	195.881		0.00378274	0.00242291	1.15922	0.0323612	0.0910128	1.56124	0.642692
6705						327.476	172.108		0.0901912	0.00913331	1.61885	0.0374002	0.0981787	9.87497	3.30378
6725			D	Vinclozolin	17.6232	329.454	287.123		0.00803156	0.00320385	1.43793	0.00445102	0.0528714	2.50685	1.32587
6738						330.954	173.092		0.016726	0.012501	1.57346	0.00181022	0.0391588	1.33798	0.420054
6816						339.543	354.118		0.00356837	0.000156135	1.67589	0.00380479	0.050156	22.8544	4.5144
6823						340.688	236.149		0.00810383	0.00286117	1.26397	0.0177866	0.072482	2.83235	1.502
6930						349.056	186.112		0.0568304	0.0140635	1.67027	0.0131447	0.0693213	4.04097	2.0147
7374						362.678	298.035		0.0284341	0.0219722	1.2063	0.031	0.0888983	1.2941	0.371946
7400			D	Cer(d18:1/22:1(13Z))	8.33101	362.702	621.057		0.00858201	0.00597891	1.24823	0.0364061	0.0968416	1.43538	0.521434
7431						365.779	164.115		0.402937	0.281743	1.20223	0.0252823	0.0811548	1.43016	0.516173
7442						367.57	773.887		0.0101816	0.00653094	1.22245	0.0198751	0.0743562	1.55899	0.640607
7516						375.059	247.128		0.00659139	0.00161181	1.51786	0.00695279	0.0607091	4.08943	2.0319
7525						376.103	913.46		0.00590849	0.00369688	1.19748	0.0205239	0.0752452	1.59824	0.676484
7566			D	Propanil	-10.5346	378.602	219.085		0.00808202	0.00484436	1.2671	0.0279134	0.0845337	1.66834	0.738411
7574			D	Dibromobisphenol A	2.86874	380.128	387.087		0.00372479	0.00132152	1.50068	0.00361297	0.0493056	2.81856	1.49496
7579						380.746	251.136		0.00650318	0.00220856	1.39537	0.0249104	0.0806617	2.94453	1.55804
7580						380.808	230.157		0.292634	0.0992638	1.50286	0.0357189	0.0958962	2.94804	1.55976
7582						380.848	229.154		2.4245	0.846285	1.48936	0.0363604	0.0967792	2.86488	1.51847
7628						384.392	175.09		0.0378269	0.0217634	1.33105	0.0211094	0.0760175	1.7381	0.797508
7632						385.418	245.063		0.00401321	0.0012889	1.58495	0.00131841	0.0359866	3.11366	1.63861
7633			D	Oxaloacetate	6.38468	385.558	133.08		0.0649137	0.0321123	1.5419	0.00377346	0.0500211	2.02146	1.0154
7642						386.507	474.23		0.0171085	0.00843242	1.54136	0.00314309	0.0469454	2.02889	1.02069
7655						387.072	451.103		0.00256899	0.00161907	1.22003	0.0288284	0.0856764	1.58671	0.666042
7663						387.274	619.153		0.00367083	0.00254214	1.12465	0.0485647	0.114428	1.44399	0.530065
7846			D	4-Bromophenylthiourea	-12.5117	394.146	232.117		0.0090768	0.00105845	1.65937	0.00496266	0.0549023	8.57557	3.10023
7899						400.855	356.169		0.00886836	7.77893e-05	1.76143	0.0036607	0.0495227	114.005	6.83295
7908						404.722	531.251		0.00537155	0.00213161	1.48692	0.000908392	0.0352779	2.51995	1.33339
7911						405.211	446.236		0.00578201	0.00257176	1.53698	0.00389459	0.0505345	2.24827	1.16881
7918						405.577	203.052		0.0162793	0.00988365	1.46949	0.0093757	0.0651495	1.64709	0.71992
7937						405.841	451.234		0.00286094	0.00165217	1.34134	0.034163	0.0936897	1.73162	0.792125
7971						407.086	164.092		0.00702283	0.0044247	1.52585	0.00239408	0.0425669	1.58719	0.666473
7983						407.526	260.027		0.00529702	0.00351886	1.20058	0.0407409	0.103149	1.50532	0.590072
7994						409.38	786.351		0.0030167	0.00191841	1.21919	0.0356412	0.0957883	1.5725	0.653059
7997						410.726	276.191		0.013199	0.00792979	1.45332	0.0072408	0.0613527	1.66449	0.735078
7998						410.8	591.765		0.008813	0.00480238	1.16565	0.047339	0.112733	1.83513	0.875882
8000						410.871	592.265		0.00298263	0.00153446	1.26466	0.0392932	0.100986	1.94377	0.958857
8004						412.474	370.149		0.00285254	0.000344552	1.46701	0.0133721	0.0695096	8.27901	3.04946
8007						413.985	447.108		0.000845949	0.000115406	1.5273	0.00730726	0.0614958	7.33019	2.87385
8010						414.212	423.063		0.00131038	0.000137722	1.59242	0.00104816	0.0355783	9.51462	3.25015
8037						416.073	161.092		0.0427235	0.011457	1.66611	0.0298187	0.0869997	3.72903	1.8988
8038			D	Ganoderic acid Ma	-1.37812	416.6	573.779		0.00366876	0.00195438	1.28135	0.0276071	0.0841415	1.8772	0.908585
8041			D	Bromacil	19.8054	416.977	262.128		0.0639557	0.037707	1.29113	0.0497431	0.116023	1.69612	0.762242
8042						417.5	141.581		0.00786746	0.000139709	1.68667	0.0463031	0.111272	56.3131	5.8154
8046						418.026	218.124		0.034453	0.0091999	1.5888	0.00120562	0.0358374	3.74493	1.90494
8049						421.445	671.798		0.00401807	0.00175739	1.40785	0.0254614	0.0813892	2.28638	1.19307
8056						423.408	460.25		0.00593318	0.00175453	1.59548	0.0018952	0.0397266	3.38164	1.75772
8066						425.841	266.123		0.0399497	0.00753483	1.7424	0.0160291	0.0713671	5.302	2.40654
8068						426.539	765.339		0.00522732	0.000987953	1.63901	0.0118774	0.0681628	5.29106	2.40356
8070						426.732	753.847		0.0105004	0.00158834	1.6298	0.0420736	0.105161	6.61092	2.72485
8072						426.815	764.837		0.0108116	0.0025255	1.66491	0.0289559	0.0858322	4.28099	2.09794
8074						426.931	764.335		0.0143762	0.00346461	1.63169	0.040834	0.103292	4.14944	2.05292
8079						427.258	325.085		0.00523443	0.000126268	1.69767	0.0146631	0.070484	41.4549	5.37347
8081						427.335	370.07		0.00578699	0.000256557	1.6629	0.0136739	0.0697514	22.5564	4.49546
8094						429.787	804.873		0.00340107	0.00165887	1.24894	0.0332527	0.0923541	2.05024	1.03579
8099			D	Dermorphin	-13.3235	429.976	803.869		0.00923193	0.00473459	1.26038	0.0336707	0.0929716	1.94989	0.963394
8101						429.976	814.859		0.00993415	0.00487077	1.24354	0.0323546	0.0910028	2.03954	1.02825
8102						430.007	815.362		0.00849415	0.00412658	1.27134	0.0348267	0.0946424	2.0584	1.04152
8104						430.849	588.309		0.00816398	0.00203858	1.41332	0.025755	0.0817695	4.00475	2.00171
8107						432.482	305.108		0.00307954	0.00202837	1.27137	0.0212021	0.0761373	1.51824	0.602398
8111						432.618	661.322		0.00368126	0.00223603	1.22185	0.0241749	0.0797133	1.64634	0.719259
8113						432.783	660.318		0.012768	0.00734353	1.36874	0.00925472	0.0649712	1.73867	0.797982
8114						433.164	517.272		0.00282842	0.000653362	1.58201	0.0142621	0.0701974	4.32903	2.11404
8116						433.447	497.196		0.00406517	0.0020435	1.29932	0.0125714	0.0688214	1.98931	0.99227
8117						433.476	475.214		0.0285222	0.0145202	1.37886	0.0100552	0.0660868	1.96431	0.974023
8118						433.635	476.217		0.00569476	0.00282316	1.29711	0.0177678	0.0724684	2.01716	1.01233
8156						442.745	600.268		0.0104593	0.00488637	1.34884	0.0209833	0.0758535	2.1405	1.09795
8157			D	Penitrem E	7.5919	442.763	600.768		0.00640368	0.00304995	1.50228	0.0060871	0.0585143	2.0996	1.07012
8159						442.962	740.341		0.00540543	0.00148493	1.46994	0.0493926	0.115552	3.6402	1.86402
8183			D	Triterpenoid	9.66814	445.98	553.776		0.0175103	0.0045928	1.64527	0.0191869	0.0736261	3.81255	1.93076
8202			D	Hydratopyrrhoxanthinol	11.3226	447.745	589.787		0.00295256	0.00154132	1.24049	0.0481612	0.113874	1.91561	0.937804
8345						455.127	272.135		0.00811519	7.32253e-05	1.75722	0.0262952	0.0824555	110.825	6.79214
8447			D	Penitrem E	-7.46749	472.5	600.759		0.00386423	0.00213441	1.33937	0.0176007	0.0723457	1.81045	0.856345
8452						477.168	295.149		0.00861346	0.00341741	1.22286	0.0484561	0.114279	2.52046	1.33369
8546						520.324	242.641		0.0392287	0.0261601	1.16793	0.0420946	0.105192	1.49956	0.584541
8631						538.318	247.184		0.0570657	0.031874	1.52109	0.00340486	0.0483125	1.79036	0.840246
8637						541.962	358.253		0.011762	0.00291977	1.6607	0.00811383	0.0630901	4.0284	2.01021
565						31.9445	208.169		0.437462	0.558008	1.27332	0.0195077	0.0738805	0.78397	-0.35113
580						59.6238	170.071		0.186	0.30809	1.38309	0.0127756	0.0690038	0.603719	-0.72805
581						36.5453	356.351		0.0683405	0.111949	1.59033	0.0112127	0.0674695	0.610462	-0.712026
598						33.0454	159.091		0.0658571	0.154091	1.46216	0.0129376	0.0691451	0.427391	-1.22637
602						33.9038	415.21		3.79178	5.25309	1.30381	0.019641	0.0740265	0.721819	-0.470292
633						21.7891	133.052		0.0224035	0.0464647	1.42152	0.00241111	0.04266	0.48216	-1.05241
641						37.8118	330.336		0.586934	0.749753	1.36081	0.0167973	0.0718087	0.782836	-0.353217
664						307.254	310.235		0.0505392	0.0654084	1.20212	0.0285722	0.0853607	0.772672	-0.372072
667						277.082	469.115		0.00356566	0.00586968	1.23947	0.0213149	0.076282	0.60747	-0.719114
677						262.012	568.263		0.0325489	0.0656574	1.60231	0.0106582	0.0668375	0.495739	-1.01235
678						277.084	410.19		0.0122203	0.0282762	1.42441	0.00762973	0.0621637	0.432175	-1.21031
689						42.9926	203.081		0.16858	0.285368	1.43392	0.00810326	0.0630707	0.590745	-0.759393
692						286.312	257.147		0.874351	1.10687	1.41047	0.0135512	0.0696542	0.789931	-0.340201
700						34.0478	460.268		0.766868	1.22508	1.36495	0.00663846	0.0599603	0.625974	-0.675825
709						224.696	273.084		0.00886663	0.0345799	1.47714	0.0133574	0.0694976	0.25641	-1.96348
730						262.233	584.231		0.00589099	0.0117142	1.58446	0.00125242	0.0359024	0.502892	-0.99168
786						277.084	159.091		0.0574851	0.107774	1.53542	0.00171432	0.0384728	0.533387	-0.906744
811						171.753	230.175		0.0048895	0.00776396	1.29433	0.0170336	0.0719376	0.629768	-0.667107
821						344.128	311.238		0.019454	0.0241466	1.33049	0.0157572	0.0712018	0.805664	-0.311751
822						43.8274	352.247		0.0102376	0.0340193	1.60375	0.000170682	0.0276977	0.300935	-1.73248
849						299.204	337.056		0.0168735	0.0206375	1.25063	0.0245624	0.0801924	0.817613	-0.29051
855						223.743	300.216		0.00581051	0.0128187	1.32822	0.0134996	0.0696129	0.453285	-1.14151
881						45.4345	146.06		0.0826999	0.133093	1.4237	0.0105524	0.0667108	0.621369	-0.686478
915						399.048	362.095		0.0148704	0.0216391	1.53217	0.00217534	0.0413723	0.687199	-0.5412
920						307.269	323.039		0.0146014	0.018089	1.32942	0.0192212	0.0736536	0.807195	-0.30901
935						261.96	591.249		0.00105035	0.00295343	1.57886	0.000203903	0.0289454	0.355636	-1.49152
939						224.552	560.334		0.130767	0.551612	1.46368	0.0124991	0.0687557	0.237064	-2.07665
961						349.986	172.071		0.0683646	0.104155	1.36118	0.0101221	0.0661737	0.656371	-0.607417
974						399.185	280.092		0.391441	0.649588	1.3603	0.0114568	0.0677318	0.602599	-0.730731
990			D	3-Fluorocyclohexadiene-cis,cis-1,2-diol-1-carboxylate	-19.0812	11.8748	175.13		0.00157308	0.00189465	1.25356	0.0322892	0.0909031	0.830275	-0.268339
1041						21.0581	508.318		0.00232262	0.00278092	1.18947	0.0430399	0.106587	0.835199	-0.259808
1044						21.1382	491.29		0.00717232	0.00876476	1.23925	0.0304073	0.0879512	0.818313	-0.289275
1047						21.7531	644.386		0.0018169	0.00573713	1.4914	0.0020862	0.0408827	0.316692	-1.65885
1048						21.7556	660.41		0.004011	0.0117958	1.54509	0.00067116	0.0345056	0.340035	-1.55624
1049						21.7564	561.412		0.00226005	0.00530081	1.48647	0.00301216	0.0462061	0.426359	-1.22986
1050			D	dTDP-D-desosamine	2.45201	21.7588	560.407		0.0043131	0.0100841	1.46216	0.00505686	0.0552462	0.427714	-1.22528
1051						21.7599	642.381		0.0200285	0.0552303	1.55523	0.000751894	0.034819	0.362636	-1.46341
1052						21.7599	643.384		0.00838324	0.0231458	1.53943	0.00106977	0.0356182	0.362193	-1.46517
1053			D	Cyclic di-3',5'-adenylate	-18.2984	21.7599	659.407		0.0101559	0.0283211	1.54322	0.000871657	0.035184	0.358598	-1.47956
1054						21.7602	562.423		0.0045881	0.0118603	1.49175	0.00244827	0.0428601	0.386844	-1.37018
1056						21.7612	607.479		0.00199328	0.00613017	1.11414	0.00653628	0.0597056	0.325159	-1.62078
1057						21.7639	263.081		0.002117	0.00889349	1.48774	0.000508862	0.0336071	0.23804	-2.07072
1058			D	6-Amino-6-deoxyfutalosine	-18.0413	21.7655	414.384		0.00828379	0.0222435	1.56511	0.00043066	0.0329626	0.372415	-1.42502
1059			D	Pelargonidin 3-O-3,6-O-dimalonylglucoside	-17.094	21.7655	606.475		0.00349298	0.00936236	1.60915	4.4276e-05	0.0192435	0.373088	-1.42241
1060			D	{6,7,8,11,12,13,21,22-octahydroxy-3,16-dioxo-2,17,20-trioxatetracyclo[17.3.1.0tricosa-4,6,8,10,12,14-hexaen-23-yl}oxidanesulfonic acid	16.5335	21.7682	563.427		0.00146914	0.00425212	1.53946	0.000510122	0.0336161	0.345508	-1.53321
1061						21.7707	579.451		0.00783727	0.0209981	1.53282	0.000921777	0.0353104	0.373237	-1.42183
1062						21.7707	580.454		0.00306458	0.00876294	1.52768	0.000521671	0.0336962	0.349721	-1.51572
1063						21.7745	546.425		0.00212378	0.00556096	1.49707	0.00386706	0.0504197	0.38191	-1.3887
1068			D	dTDP-D-forosamine	14.9152	21.8156	544.415		0.00466117	0.0122973	1.50221	0.00206771	0.0407774	0.379039	-1.39958
1115						23.1918	660.136		0.00186952	0.00758597	1.15662	0.0367717	0.0973375	0.246444	-2.02067
1116						23.1927	659.133		0.00751119	0.0279063	1.03034	0.0497386	0.116017	0.269158	-1.89348
1129						23.2718	336.202		0.00553061	0.0108963	1.16606	0.0382004	0.0993638	0.507567	-0.978329
1163						26.0212	232.046		0.002716	0.00559053	1.26538	0.0162028	0.0714701	0.485821	-1.0415
1165						26.0493	152.089		0.00434993	0.00811438	1.27468	0.0213064	0.0762712	0.536076	-0.89949
1167						26.0883	248.069		0.0489236	0.117401	1.49444	0.00143113	0.0361539	0.416723	-1.26284
1169						26.0971	708.139		0.0788618	0.269486	1.50659	0.000644992	0.0343887	0.292638	-1.77281
1170						26.106	231.042		0.028199	0.0690306	1.4987	0.00104194	0.0355666	0.408501	-1.29159
1171						26.106	479.107		0.00710373	0.0200666	1.49714	0.000745579	0.0347968	0.354008	-1.49815
1172						26.1677	461.078		0.0230581	0.066357	1.48385	0.000976569	0.0354346	0.347485	-1.52498
1173						26.1677	709.142		0.0232485	0.0795622	1.50774	0.000586079	0.0340908	0.292206	-1.77494
1174						26.2375	478.104		0.0387152	0.107222	1.47547	0.00133842	0.0360106	0.361076	-1.46963
1176						26.2457	273.954		0.00142251	0.00323644	1.47288	0.00377889	0.0500445	0.439528	-1.18597
1178						26.4317	691.115		0.0129353	0.0439467	1.52138	0.00086757	0.0351731	0.294339	-1.76445
1179						26.4317	938.175		0.0210041	0.101008	1.51946	0.00038428	0.0324735	0.207944	-2.26573
1180						26.4529	710.139		0.0126976	0.0420411	1.52194	0.000531482	0.0337619	0.302028	-1.72725
1181			D	Trifluoromethanesulfonic acid	12.2672	26.4888	151.086		0.0414525	0.100006	1.49048	0.00129586	0.0359587	0.414498	-1.27056
1182						26.632	135.063		0.071119	0.144927	1.42879	0.00348996	0.048728	0.490723	-1.02702
1183						26.6763	506.136		0.00148302	0.00238517	1.00935	0.0490704	0.115116	0.621769	-0.68555
1184						26.6804	480.1		0.00340469	0.00823307	1.38848	0.00199248	0.0403349	0.413538	-1.27391
1185						26.6906	736.17		0.00298263	0.00587722	1.37196	0.00369769	0.0496884	0.50749	-0.978549
1203						28.0029	1000.29		0.012367	0.019115	1.30487	0.0289641	0.0858423	0.646976	-0.628216
1226			D	PC(o-22:1(13Z)/20:4(8Z,11Z,14Z,17Z))	1.28693	28.1065	851.25		0.0230812	0.0316963	1.32483	0.0217753	0.076863	0.728197	-0.457599
1231						28.3263	850.247		0.0310249	0.0424684	1.31545	0.0186122	0.0731531	0.730543	-0.45296
1234						28.365	998.287		0.0143258	0.0232942	1.29674	0.0106059	0.0667752	0.614993	-0.701357
1242						28.5524	778.229		0.023545	0.0313495	1.29417	0.0262333	0.0823778	0.75105	-0.413019
1244			D	TG(14:1(9Z)/18:0/14:1(9Z))	-13.7215	28.6184	776.232		0.0397695	0.0518057	1.31761	0.0345759	0.0942845	0.767667	-0.381448
1245						28.6184	777.232		0.0229675	0.0363161	1.02653	0.0316692	0.0899481	0.632432	-0.661018
1249						28.6317	355.068		0.00408259	0.00878544	1.5889	0.000199437	0.0287962	0.4647	-1.10563
1259						28.6545	999.29		0.0150322	0.0202122	1.33853	0.018039	0.0726634	0.743722	-0.427165
1271						28.6874	925.267		0.00788649	0.0236548	1.04722	0.0285999	0.0853951	0.3334	-1.58468
1272						28.6874	927.265		0.00878779	0.0139945	1.47886	0.00355507	0.049037	0.627947	-0.671284
1273			D	3',5'-Diiodo-L-thyronine-beta-D-glucuronoside	2.21137	28.6885	702.21		0.0483864	0.0629614	1.53136	0.00180364	0.0391133	0.768508	-0.379868
1274						28.6885	703.211		0.0297752	0.0405823	1.54129	0.00173558	0.0386293	0.733699	-0.44674
1283			D	Spinacetin 3-gentiobioside	-3.89982	28.712	671.574		0.00774602	0.0156947	1.28134	0.048128	0.113828	0.493543	-1.01875
1286						28.713	629.192		0.0330991	0.0441721	1.49251	0.00360936	0.049289	0.749321	-0.416345
1295			D	PE-NMe2(18:3(6Z,9Z,12Z)/24:1(15Z))	9.48127	28.7176	853.247		0.00955792	0.0143345	1.10663	0.0273977	0.0838704	0.666779	-0.58472
1297			D	PC(DiMe(11,3)/DiMe(13,5))	-7.59788	28.7176	924.27		0.00356244	0.0223461	1.25782	0.0016265	0.0377979	0.159421	-2.64909
1305						28.7222	78.0244		0.000374912	0.00141617	1.43916	0.02971	0.0868238	0.264737	-1.91737
1306			D	di-trans,poly-cis-Undecaprenyl diphosphate	-3.56015	28.7222	928.266		0.00461255	0.0073684	1.07852	0.0406323	0.102983	0.625991	-0.675786
1328						29.1573	371.1		0.0127427	0.0247817	1.11201	0.0277071	0.0842701	0.514196	-0.959609
1329						29.1573	654.329		0.0535478	0.0797023	1.40923	0.0163311	0.071545	0.671848	-0.573793
1348						29.3372	556.173		0.0181521	0.0238041	1.22085	0.0334327	0.092621	0.762563	-0.391072
1353						29.3646	248.058		0.00293894	0.00855455	1.45335	0.0252165	0.0810681	0.343553	-1.5414
1359						29.3687	519.137		2.84887e-05	0.00174207	1.47593	0.0370238	0.0976766	0.0163533	-5.93427
1374			D	{[6-({3-[3,5-dimethoxy-4-(sulfooxy)phenyl]-11-hydroxy-7-(4-oxocyclohexa-2,5-dien-1-ylidene)-2,8-dioxatricyclo[7.3.1.0]trideca-1(12),3,5,9(13),10-pentaen-4-yl}oxy)-3,4,5-trihydroxyoxan-2-yl]methyl}oxidanium	-15.7029	29.8062	690.616		0.0303799	0.0517864	1.37191	0.0113004	0.0675649	0.586639	-0.769456
1377						29.9061	71.0843		0.0118156	0.0336263	1.69224	4.74474e-05	0.0195167	0.35138	-1.50889
1388						30.0168	691.62		0.0162083	0.0263039	1.32259	0.01938	0.0737801	0.616195	-0.698542
1396			D	NTP	19.1119	30.0671	389.111		0.000535532	0.00216098	1.27306	0.00414631	0.0515349	0.247819	-2.01264
1399						30.6667	90.0546		0.0569097	0.113351	1.42705	0.00739723	0.0616866	0.502067	-0.994049
1401			D	3'-Azido-3'-deoxy-5'- O-beta-D-glucopyranuronosylthymidine	22.6992	30.6916	444.383		0.126463	0.318707	1.71963	6.42577e-06	0.00861541	0.396799	-1.33352
1414						31.3241	121.101		0.0115589	0.0233404	1.27909	0.00771049	0.0623243	0.495229	-1.01383
1609						33.6917	526.291		0.00950039	0.0171059	1.61776	0.000451543	0.0331539	0.555386	-0.848436
1611						33.8081	119.083		0.0590367	0.121273	1.28487	0.00234032	0.0422668	0.486808	-1.03857
1618			D	Oxaloglutarate	5.87372	33.8769	205.143		0.0734785	0.096844	1.26624	0.0288821	0.0857421	0.758731	-0.39834
1620						33.8798	416.213		0.960728	1.40873	1.35158	0.013605	0.069697	0.681983	-0.552192
1621						33.8837	73.0646		0.0142595	0.0237714	1.29164	0.0130897	0.069275	0.59986	-0.737301
1628						33.8914	417.216		0.155024	0.226747	1.42049	0.00946261	0.0652753	0.68369	-0.548587
1635			D	2,5-Dioxopentanoate	1.18471	33.9231	131.106		0.0323363	0.046821	1.35857	0.0190823	0.0735417	0.690637	-0.534001
1647						33.9325	501.258		0.038877	0.0761884	1.65406	9.05143e-05	0.0224392	0.510274	-0.970655
1701			D	CDP-N-methylethanolamine	-15.2586	33.956	461.271		0.213782	0.341036	1.38043	0.00739511	0.0616821	0.626861	-0.673783
1720						34.0478	434.243		0.173216	0.24024	1.24421	0.0266108	0.0828486	0.72101	-0.471909
1787			D	Flaviolin	-2.83738	34.5823	207.158		0.480878	0.652889	1.35742	0.0145421	0.070399	0.736539	-0.441167
1851						35.1915	189.102		0.0289144	0.0618292	1.60351	0.00197349	0.0402194	0.46765	-1.0965
1881						35.3006	250.177		0.00325137	0.0117206	1.23122	0.0208236	0.075644	0.277406	-1.84993
1915						36.4194	103.131		0.355192	0.388143	1.25825	0.0262579	0.0824087	0.915106	-0.127989
1925			D	3,5,7-trihydroxy-2-(4-hydroxy-3,5-dimethoxyphenyl)-5H-chromen-5-yl	22.9271	36.6285	332.315		0.019784	0.0253085	1.31764	0.0232886	0.0786656	0.781713	-0.355289
1929						36.6619	220.107		0.0397553	0.0807339	1.49608	0.00504545	0.055205	0.492424	-1.02203
1939			D	(6-carboxy-3,4,5-trihydroxyoxan-2-yl)[4-(2H-chromen-2-ylidene)cyclohexa-2,5-dien-1-ylidene]oxidanium	-9.67582	37.1841	400.377		0.0170781	0.0296061	1.57178	0.000964147	0.0354076	0.576846	-0.793741
1967			D	Samaderin A	-1.3892	37.8331	331.339		0.125672	0.165407	1.45277	0.00792349	0.0627361	0.759776	-0.396354
1970			D	N-[(5-Hydroxy-2-pyridinyl)methyl]adenosine	18.1579	37.8624	375.365		0.0426237	0.0604458	1.4891	0.00316924	0.0470884	0.705155	-0.503988
1971			D	Violaceinic acid	-19.8513	37.8629	374.361		0.205739	0.266616	1.44151	0.00684283	0.0604528	0.771667	-0.373951
1975			D	3-hydroxy-2-[4-hydroxy-3-(sulfooxy)phenyl]-5-sulfino-3,4-dihydro-2H-1-benzopyran-7-olate	1.83468	37.9638	418.388		0.027439	0.0388307	1.55488	0.00170353	0.0383924	0.706631	-0.500971
1987			D	{2-methoxy-4-[(5-oxooxolan-2-yl)methyl]phenyl}oxidanesulfonic acid	2.4634	39.3283	303.308		0.0852288	0.153382	1.60308	0.0114589	0.067734	0.555664	-0.847715
1994			D	Capensinidin	-2.09275	39.803	346.33		0.145537	0.261925	1.54589	0.0247123	0.0803955	0.555642	-0.847772
1995			D	Aucubin	-7.91329	39.837	347.334		0.0300798	0.0529343	1.50702	0.0312121	0.0892331	0.568248	-0.815408
1996						40.0263	390.356		0.0200736	0.0446745	1.58935	0.0267313	0.0829972	0.44933	-1.15415
2021			D	Cellobiono-1,5-lactone	-2.46006	42.5185	341.287		0.00251807	0.0133032	1.5349	0.00114567	0.0357467	0.189283	-2.40138
2024						42.5759	340.283		0.0215349	0.0800533	1.60935	0.00242499	0.0427353	0.269008	-1.89428
2041			D	Clomeprop	5.89949	43.1674	325.211		0.00355823	0.00777424	1.3525	0.0116312	0.0679137	0.457695	-1.12754
2044						43.6408	131.068		0.0142854	0.0248411	1.49738	0.00546744	0.05665	0.57507	-0.79819
2048						43.7411	293.127		0.0120838	0.0364418	1.60817	0.00127099	0.0359269	0.331592	-1.59252
2057			D	L-Ascorbic acid-2-glucoside	-0.840714	43.8494	339.272		0.0171434	0.0495734	1.61365	0.000495354	0.0335087	0.34582	-1.53191
2064			D	Dihydrokaempferol	-13.6419	44.3081	289.256		0.15356	0.222636	1.42808	0.0132552	0.0694135	0.689736	-0.535883
2067						44.3428	170.071		0.0432014	0.110303	1.60834	0.00346075	0.0485869	0.391659	-1.35233
2071						44.5408	304.107		0.00661505	0.0270026	1.48454	0.00397552	0.0508656	0.244978	-2.02927
2075						44.8268	543.318		0.0175566	0.02911	1.26521	0.0371686	0.0978703	0.603111	-0.729504
2076						44.8723	291.112		0.0192007	0.0491226	1.56009	0.00037304	0.0323392	0.390873	-1.35523
2081						44.9177	191.081		0.439904	0.924728	1.66083	0.000599661	0.0341642	0.475712	-1.07184
2083						44.9179	516.289		0.0554787	0.101418	1.4221	0.0150877	0.0707732	0.547031	-0.870304
2094						45.1461	493.303		0.0141606	0.0254297	1.16799	0.0343818	0.0940057	0.556853	-0.844632
2097						45.4075	332.138		0.00257223	0.0110509	1.47001	0.00297804	0.0460069	0.232763	-2.10307
2109						45.821	329.139		0.0116183	0.0338063	1.45057	0.00186107	0.0395029	0.343671	-1.5409
2134						47.0788	230.092		0.0143748	0.0233101	1.25006	0.0379776	0.0990284	0.616676	-0.697415
2135						47.096	345.133		0.00411138	0.0105192	1.64074	0.000576172	0.0340353	0.390847	-1.35532
2152						47.6573	186.066		0.0118103	0.0203638	1.28945	0.0159059	0.0712928	0.579964	-0.785965
2155						47.7531	220.107		0.20411	0.362656	1.52542	0.00217148	0.0413517	0.562821	-0.829253
2167						48.2804	315.159		0.0365595	0.083263	1.37859	0.0262264	0.0823691	0.439084	-1.18743
2221			D	2,4-Dihydroxy-7,8-dimethoxy-2H-1,4-benzoxazin-3(4H)-one 2-glucoside	-22.6215	51.722	404.336		0.00236043	0.0092296	1.2568	0.047646	0.113161	0.255746	-1.96722
2222						51.7321	330.336		0.75095	0.93074	1.23162	0.0375361	0.0983588	0.806832	-0.309661
2225			D	Samaderin A	-1.4468	51.9913	331.339		0.157757	0.194133	1.26724	0.0298859	0.0871081	0.812624	-0.299341
2240			D	Violaceinic acid	-19.5186	53.3795	374.361		0.225714	0.294609	1.48237	0.00534117	0.056234	0.766146	-0.384308
2241			D	N-[(5-Hydroxy-2-pyridinyl)methyl]adenosine	18.5749	53.4109	375.366		0.0502086	0.0625628	1.33607	0.0153283	0.0709309	0.802531	-0.317371
2242			D	{2-methoxy-4-[(5-oxooxolan-2-yl)methyl]phenyl}oxidanesulfonic acid	2.46632	53.5393	303.308		0.121852	0.213884	1.62622	0.00561125	0.0571081	0.569714	-0.811691
2244			D	Flutriafol	19.9764	53.5778	302.304		0.664109	1.15482	1.56901	0.0121229	0.0684029	0.575076	-0.798176
2252			D	3-hydroxy-2-[4-hydroxy-3-(sulfooxy)phenyl]-5-sulfino-3,4-dihydro-2H-1-benzopyran-7-olate	2.07895	54.7808	418.388		0.0291121	0.0387713	1.47629	0.00679414	0.0603375	0.750868	-0.413369
2256			D	Pyruvate	13.8997	54.9138	89.0706		0.0206031	0.0294515	1.35763	0.018784	0.0732969	0.69956	-0.515481
2257			D	Capensinidin	-1.70689	54.9312	346.33		0.176739	0.314886	1.54275	0.0252954	0.081172	0.561279	-0.83321
2258			D	Aucubin	-7.94724	54.9312	347.334		0.0370157	0.0626268	1.57964	0.0176594	0.0723891	0.591052	-0.758643
2261			D	L-Tyrosine methyl ester 4-sulfate	-21.4373	55.3641	276.28		0.0913099	0.178623	1.26706	0.039581	0.101406	0.511187	-0.968077
2281						56.5734	390.357		0.0253433	0.0481002	1.49511	0.0115149	0.0677928	0.526886	-0.924437
2284						56.7692	902.573		0.0217392	0.0351047	1.29285	0.0368479	0.0974403	0.619268	-0.691364
2335						60.1253	89.8436		0.112732	0.16739	1.24643	0.0291102	0.0860197	0.673469	-0.570317
2375						61.9158	218.092		0.527376	0.844851	1.38119	0.00976955	0.0657054	0.624224	-0.679865
2377						61.9945	1028.69		0.00454068	0.0123596	1.3043	0.0254653	0.0813944	0.367382	-1.44465
2381						62.4375	104.07		0.0287353	0.0513542	1.34843	0.0394257	0.101179	0.559551	-0.837659
2382						62.5795	331.154		0.0118044	0.0297386	1.41607	0.00487437	0.054572	0.39694	-1.33301
2433			D	C.I. Pigment Blue 63	-3.31239	71.9651	450.377		0.00458949	0.0406673	1.27872	0.0466534	0.111769	0.112855	-3.14746
2462						78.6101	795.609		0.311017	0.496134	1.29219	0.0286286	0.0854306	0.62688	-0.67374
2474						81.1765	136.039		0.0567698	0.11439	1.24578	0.0339447	0.0933725	0.496283	-1.01077
2475						81.2013	177.065		0.237105	0.460972	1.3059	0.0219195	0.0770418	0.514359	-0.959153
2517						89.0881	736.573		0.0177201	0.0339317	1.08133	0.0192925	0.0737106	0.522229	-0.937247
2523						89.823	195.123		0.0181424	0.0384521	1.39664	0.00751981	0.0619409	0.471817	-1.0837
2546						97.7333	175.086		0.127646	0.222708	1.6273	0.00141803	0.0360995	0.573153	-0.803009
2593						107.675	191.081		0.0155785	0.0263424	1.3816	0.00765346	0.0622112	0.591384	-0.757833
2633						116.31	175.086		0.0723618	0.119881	1.37389	0.0163823	0.0715746	0.603613	-0.728304
2662						123.93	227.183		0.0152221	0.0298752	1.1794	0.0295406	0.0865706	0.509521	-0.972786
2697						138.902	794.606		0.280611	0.365845	1.17875	0.0330297	0.0920218	0.767023	-0.382658
2734			D	Formothion	14.7201	143.242	258.279		0.0662798	0.0771136	1.1961	0.0387253	0.100148	0.85951	-0.218414
2744						143.867	334.295		0.0193656	0.0480489	1.66709	0.00643512	0.0594478	0.403039	-1.31101
2767						147.208	231.087		0.113827	0.181525	1.37605	0.0102245	0.0663048	0.627061	-0.673322
2832						150.721	94.9531		0.00519601	0.00944584	1.09511	0.0461295	0.111025	0.550085	-0.862274
2868						152.393	856.58		0.256186	0.329027	1.39173	0.00866191	0.0640418	0.778617	-0.361014
2880						152.745	857.581		0.108104	0.144321	1.41352	0.0057259	0.0574618	0.749054	-0.416858
2908			D	Pent-2-enoyl-CoA	-20.5134	154.542	850.625		0.0357156	0.0642829	1.2677	0.0220203	0.0771657	0.5556	-0.847881
2948						157.982	85.5113		0.0173225	0.0257728	1.21765	0.0224144	0.0776437	0.672126	-0.573196
3068			D	3,4,5-trihydroxy-6-{[7,8,8,12,22-pentahydroxy-19-(hydroxymethyl)-3,6,16-trioxo-21-(3,4,5-trihydroxybenzoyloxy)-2,17,20,23-tetraoxapentacyclo[16.3.1.1tricosa-4,10,12,14-tetraen-13-yl]oxy}oxane-2-carboxylic acid	12.5875	169.75	827.596		0.0257221	0.0400266	1.20325	0.0350602	0.0949735	0.642625	-0.637951
3076						170.254	210.185		0.0197499	0.0256291	1.49936	0.00205782	0.0407206	0.770603	-0.375941
3081						170.427	174.066		0.0335591	0.0750357	1.39097	0.0139994	0.0700021	0.447241	-1.16087
3087						171.014	188.082		0.00932042	0.0191481	1.32252	0.0102515	0.066339	0.486754	-1.03874
3111						171.765	882.548		0.00471337	0.0090791	1.58033	0.00162633	0.0377965	0.519145	-0.94579
3132			D	3,4,5-trihydroxy-6-{[2-(2,3,4-trihydroxyphenyl)acetyl]oxy}oxane-2-carboxylic acid	-15.4328	172.309	361.273		0.00573547	0.0129622	1.41942	0.0147011	0.0705105	0.442475	-1.17633
3133						172.333	149.071		0.00395499	0.00695443	1.29862	0.0147165	0.0705212	0.568701	-0.814258
3157						172.462	884.56		0.00486243	0.00805259	1.2286	0.0165896	0.0716928	0.603834	-0.727777
3209						173.116	338.144		0.00165741	0.00312626	1.35961	0.00447915	0.0529908	0.530158	-0.915505
3234						173.721	220.107		0.0318743	0.0692075	1.54114	0.0174905	0.0722638	0.460562	-1.11853
3236						173.727	140.002		0.185541	0.316612	1.08262	0.0242924	0.0798595	0.58602	-0.770979
3303			D	Cyclohex-1-ene-1-carboxyl-CoA	-22.1136	177.022	876.66		0.0134413	0.0182963	1.18841	0.0272586	0.083689	0.734647	-0.444878
3307						177.023	998.608		0.00954355	0.0152879	1.17197	0.0161298	0.0714271	0.624256	-0.67979
3318						177.65	241.14		0.0200439	0.0345178	1.15151	0.0321692	0.0907196	0.580684	-0.784175
3334			D	3-Iodo-4-hydroxyphenylpyruvate	11.9101	177.672	307.065		0.0111033	0.0200951	1.10912	0.0462758	0.111233	0.552535	-0.855862
3353						178.975	767.541		0.0122624	0.0261335	1.43591	0.00842303	0.0636387	0.469222	-1.09166
3371						180.291	742.082		0.00469626	0.00661218	1.11561	0.0426601	0.106029	0.710244	-0.493613
3386						180.983	750.564		0.00923025	0.0170275	1.24611	0.0316191	0.0898701	0.542079	-0.883425
3394						181.048	737.587		0.00784353	0.0156129	1.28466	0.0215474	0.0765774	0.502375	-0.993163
3488						186.945	715.063		10.9071	11.8471	1.23787	0.0286636	0.0854737	0.920652	-0.119272
3498						186.99	607.058		0.438682	0.514578	1.22156	0.0430459	0.106596	0.852508	-0.230214
3505			D	Bromophos-ethyl	-24.0531	187.048	395.047		0.253888	0.278185	1.2974	0.02214	0.0773121	0.912659	-0.131852
3608						194.029	553.057		0.466418	0.559919	1.45198	0.0218715	0.0769825	0.833009	-0.263596
3666						196.793	295.173		0.00454695	0.00697762	1.59097	0.00113285	0.0357262	0.651648	-0.617835
3726						199.175	186.112		0.00822094	0.0150691	1.3924	0.0162054	0.0714716	0.545548	-0.874221
3772						201.414	162.058		0.00631813	0.0136409	1.38102	0.0102696	0.0663619	0.463174	-1.11037
3777			D	Tricrozarin A	17.8041	201.697	295.226		0.00274276	0.00820894	1.53147	0.037216	0.0979335	0.334119	-1.58157
3789						201.916	605.061		0.240006	0.267097	1.33251	0.0167845	0.0718017	0.898573	-0.154293
3805						202.082	712.065		0.850181	0.988582	1.28749	0.0197863	0.0742317	0.860001	-0.217591
3809						202.122	871.075		0.216449	0.249908	1.4103	0.010181	0.0662494	0.866117	-0.207366
3810						202.251	310.549		0.0279638	0.0336767	1.38856	0.0103641	0.0664801	0.830361	-0.26819
3842						202.713	823.064		0.0491574	0.0627652	1.38789	0.00960222	0.0654736	0.783196	-0.352555
3871						204.486	152.07		0.0112362	0.013856	1.40413	0.0107126	0.0669019	0.810932	-0.302348
3886						205.351	623.317		0.00460911	0.0065594	1.13588	0.0310639	0.0889994	0.702673	-0.509075
3918			D	3,4-Dihydro-3-hydroxy-4-S-glutathionyl bromobenzene	18.4492	207.806	481.347		0.174334	0.22232	1.2038	0.0374907	0.0982987	0.784158	-0.350783
3976						210.523	569.341		1.83288	2.68813	1.46709	0.00374084	0.049879	0.681841	-0.552493
3980						210.562	570.352		0.542184	1.23845	1.15667	0.0125209	0.0687756	0.437792	-1.19168
4011						213.8	523.358		3.35668	4.79077	1.59506	0.000899082	0.0352548	0.700656	-0.513221
4018						215.105	1039.67		0.199965	0.300525	1.20075	0.0350974	0.0950261	0.665387	-0.587734
4021			D	Quercetin 3-O-beta-D-glucosyl-(1->2)-beta-D-glucoside	14.2736	215.147	627.533		0.341566	0.393305	1.19095	0.0409836	0.103519	0.868452	-0.203483
4022			D	Delphinidin 3-O-(6-caffeoyl-beta-D-glucoside)	2.33007	215.147	628.535		0.137119	0.181432	1.39323	0.0102986	0.0663984	0.75576	-0.403999
4023						215.154	904.592		2.99378	3.42181	1.19075	0.0391671	0.1008	0.874913	-0.192789
4025						215.753	905.591		1.60952	1.82126	1.21913	0.0331086	0.0921397	0.883738	-0.17831
4028			D	3,4,5-trihydroxy-6-{3,4,8,9,10-pentahydroxy-6-oxo-6H-benzo[c]chromene-1-carbonyloxy}oxane-2-carboxylic acid	1.35394	215.763	497.341		26.6165	34.1703	1.20462	0.0438875	0.107817	0.778935	-0.360425
4029						215.765	888.565		0.133158	0.159447	1.24379	0.0359076	0.0961576	0.835121	-0.259943
4037						216.487	498.344		4.82659	6.17923	1.195	0.0472461	0.112603	0.781098	-0.356424
4041			D	3-O-(6-O-alpha-D-Xylosylphospho-alpha-D-mannopyranosyl)-alpha-D-mannopyranose	-2.8532	216.489	555.397		0.0519227	0.074231	1.18931	0.0353814	0.0954256	0.699475	-0.515656
4051						217.743	495.328		0.409247	0.646699	1.31119	0.0249808	0.0807557	0.632825	-0.660122
4055			D	3,4,5-trihydroxy-6-({1,8,16,17,18,21,22,23,34,39,39-undecahydroxy-2,5,13,26,31-pentaoxo-6,9,12,27,30,40-hexaoxaoctacyclo[34.3.1.0tetraconta-3,14,16,18,20,22,24,32,34,36-decaen-35-yl}oxy)oxane-2-carboxylic acid	-23.0216	217.787	977.652		0.0500029	0.091863	1.31459	0.0272412	0.0836662	0.54432	-0.877473
4067						218.45	175.105		0.00619237	0.0119293	1.56443	0.00188935	0.0396886	0.519091	-0.945941
4069						218.455	313.22		0.0068065	0.011154	1.38946	0.0210547	0.0759464	0.610227	-0.712583
4072			D	Filiforminol	-17.4249	219.048	312.216		0.0615095	0.0814639	1.41726	0.00751718	0.0619355	0.755052	-0.405352
4076			D	Validoxylamine A 7'-phosphate	-3.10776	219.087	416.336		0.102704	0.166961	1.2246	0.0233591	0.0787458	0.615139	-0.701015
4079			D	3,4,5-trihydroxy-6-{[3-(6-hydroxy-7-methoxy-2H-1,3-benzodioxol-5-yl)propanoyl]oxy}oxane-2-carboxylic acid	-5.48369	219.097	417.34		0.0227936	0.0371166	1.12217	0.043038	0.106584	0.614107	-0.703438
4085			D	2-C-Methyl-D-erythritol 2,4-cyclodiphosphate	-3.91286	219.104	279.097		0.000317162	0.0135444	1.63818	0.00490861	0.054701	0.0234165	-5.41633
4092						219.172	147.003		0.000822698	0.00692798	1.42649	0.000291674	0.0311124	0.11875	-3.074
4095						219.734	174.102		0.0940545	0.155384	1.28226	0.0249151	0.0806679	0.605304	-0.724268
4096			D	3,4,5-trihydroxy-6-{[3-(6-hydroxy-7-methoxy-2H-1,3-benzodioxol-5-yl)prop-2-enoyl]oxy}oxane-2-carboxylic acid	-7.17851	219.739	415.323		0.0118261	0.0270351	1.23461	0.0189294	0.073417	0.437437	-1.19285
4097						219.744	414.321		0.0612394	0.109347	1.04108	0.0417534	0.104682	0.560049	-0.836376
4105			D	6-(Dibromomethylene)-17beta-hydroxy-androst-4-en-3-one propiote	-21.3765	220.39	515.287		0.0216508	0.0332702	1.3361	0.0400497	0.102086	0.650756	-0.619811
4149						222.418	682.386		0.018093	0.0277378	1.5104	0.00341807	0.0483779	0.652286	-0.616424
4153						222.439	586.348		0.00249683	0.0332118	1.43378	0.00413757	0.0515016	0.075179	-3.73353
4154						222.439	703.362		0.0117597	0.0219175	1.62885	0.000254793	0.0303484	0.536543	-0.898234
4187						224.499	251.102		0.100015	0.401241	1.52852	0.0257343	0.0817428	0.249264	-2.00425
4188						224.507	252.106		0.00775102	0.0480315	1.5203	0.0335604	0.0928094	0.161374	-2.63152
4189						224.551	248.167		0.00661963	0.0132864	1.35768	0.0166499	0.0717267	0.498227	-1.00512
4190						224.57	192.065		0.00279038	0.0111428	1.63988	0.0386872	0.100091	0.250421	-1.99757
4192						224.678	274.088		0.000786757	0.00387425	1.26602	0.0435861	0.107382	0.203074	-2.29992
4193						224.694	582.315		0.0108785	0.0507162	1.47884	0.0307722	0.0885361	0.214498	-2.22097
4210						225.447	315.154		0.00023302	0.00673947	1.65366	0.00502345	0.0551252	0.0345754	-4.85411
4217			D	Sodium hexafluorosilicate	13.9513	226.268	189.065		0.00461106	0.00603834	1.26089	0.0255751	0.0815371	0.76363	-0.389053
4271						229.463	153.063		0.0142556	0.0334317	1.45182	0.0203162	0.0749645	0.426409	-1.22969
4281						229.931	206.092		0.0111167	0.0166555	1.26957	0.0267834	0.0830613	0.667449	-0.583271
4294						230.704	113.071		0.264099	0.57068	1.35016	0.00834678	0.0635063	0.462779	-1.1116
4318						231.604	138.055		0.0427613	0.143035	1.40545	0.00643214	0.0594401	0.298957	-1.74199
4336						232.082	189.113		0.010107	0.0182999	1.49922	0.00626455	0.0589995	0.552297	-0.856485
4422						234.894	150.076		0.00404603	0.0102118	1.69717	0.00653394	0.0596997	0.39621	-1.33566
4589			D	D-Ribitol 5-phosphate	-21.374	240.425	233.128		0.00367855	0.0147586	1.61355	0.00800184	0.0628834	0.249249	-2.00434
4615						241.44	498.355		0.0238147	0.0625768	1.4445	0.00297342	0.0459797	0.380567	-1.39378
4620			D	6-[3,4-dihydroxy-5-(3,4,5-trihydroxybenzoyloxy)benzoyloxy]-3,4,5-trihydroxyoxane-2-carboxylic acid	4.98176	241.718	499.359		0.00670284	0.0150034	1.37644	0.00533306	0.0562068	0.446756	-1.16244
4634						242.226	704.349		0.00162311	0.00691939	1.43499	0.00629565	0.0590826	0.234575	-2.09188
4663						242.843	947.675		0.00319319	0.0102071	1.18852	0.0366081	0.0971162	0.312841	-1.6765
4678						242.915	538.384		0.00419225	0.0188213	1.34805	0.000630074	0.034318	0.22274	-2.16657
4684						242.952	927.639		0.000810327	0.00493193	1.42389	0.0228342	0.0781409	0.164302	-2.60558
4691						242.975	522.361		0.0246948	0.0509535	1.09345	0.0466648	0.111785	0.484653	-1.04498
4692						242.992	715.366		0.00974736	0.0459782	1.34885	0.02338	0.0787695	0.212	-2.23787
4713						243.162	928.64		0.000591579	0.0033963	1.41013	0.0194763	0.073856	0.174183	-2.52132
4718						243.189	915.665		0.000512671	0.00696655	1.50533	0.0319703	0.090414	0.0735904	-3.76434
4743			D	dTDP-3-amino-3,4,6-trideoxy-D-glucose	18.3124	243.346	532.362		0.00233735	0.0075356	1.08866	0.0264189	0.0826102	0.310175	-1.68885
4748			D	4-Carboxy-4-hydroxy-2-oxoadipate	-5.38915	243.725	221.14		0.00320286	0.00577463	1.19512	0.0404973	0.102776	0.554643	-0.850368
4749						243.791	628.422		0.0228969	0.0581484	1.35198	0.0213497	0.0763265	0.393767	-1.34459
4751						243.819	629.425		0.00432853	0.0216121	1.25957	0.00758991	0.0620835	0.200282	-2.31989
4753						243.839	220.136		0.0219964	0.0501427	1.40714	0.00865856	0.0640363	0.438677	-1.18877
4815						248.171	204.089		0.032289	0.072274	1.51961	0.00416991	0.0516244	0.446759	-1.16243
4830						249.526	244.049		0.000465984	0.00430126	1.41482	0.0133543	0.0694951	0.108337	-3.20641
4848						250.405	149.018		0.00398725	0.0126613	1.23344	0.0140959	0.0700746	0.314917	-1.66695
4856						251.065	140.986		0.00356949	0.00905083	1.29343	0.0196248	0.0740034	0.394382	-1.34233
4868						252.022	264.142		0.00282905	0.00459951	1.28001	0.0252495	0.0811116	0.615076	-0.701163
4890						254.017	303.137		0.00265824	0.0048088	1.22505	0.0356043	0.095737	0.552787	-0.855205
4973						257.738	376.958		0.00186189	0.00311808	1.36413	0.00977457	0.0657123	0.597129	-0.743886
4991						259.219	216.076		0.0212964	0.0326589	1.34263	0.0171264	0.0719874	0.652085	-0.616868
4996						259.526	596.294		0.00163476	0.00340832	1.58633	0.00251953	0.0432323	0.479638	-1.05998
5031						261.723	585.234		0.00153305	0.00316253	1.5827	0.000516667	0.0336619	0.484753	-1.04468
5032						261.857	606.214		0.00185473	0.00410891	1.68527	7.58813e-05	0.0210825	0.451393	-1.14754
5033						261.956	569.268		0.00870245	0.0172638	1.61534	0.00139388	0.0360735	0.504086	-0.988257
5036						262.102	590.245		0.00521438	0.0118891	1.66369	0.00038611	0.0324947	0.438586	-1.18907
5056						263.664	98.0711		0.157714	0.218065	1.48309	0.00509849	0.0553954	0.723244	-0.467445
5058						263.825	252.17		0.0526911	0.0587483	1.50113	0.00252698	0.0432703	0.896894	-0.15699
5079						265.313	250.118		0.00329616	0.0071524	1.59617	0.00160727	0.0376437	0.460847	-1.11764
5101			D	Sceptrin	-6.70021	267.66	621.303		0.00128483	0.00186372	1.04741	0.0409055	0.103401	0.68939	-0.536607
5112						268.552	223.02		0.00171779	0.00516216	1.5935	0.00119705	0.0358249	0.332767	-1.58742
5188						273.733	126.99		0.00945542	0.0159618	1.4018	0.00663269	0.059946	0.592377	-0.755412
5193						273.769	333.17		0.00159205	0.0032653	1.41726	0.00393419	0.0506977	0.487565	-1.03633
5229			D	Bropirimine	-18.6084	275.091	267.096		0.00890279	0.0158146	1.37413	0.0112097	0.0674662	0.562947	-0.828929
5256						276.51	654.23		0.00174372	0.00638688	1.54951	0.00617071	0.0587454	0.273017	-1.87294
5258						276.513	612.211		0.011665	0.0156447	1.34859	0.0118836	0.068169	0.745621	-0.423485
5259						276.515	643.239		0.00354928	0.0122716	1.53516	0.0030183	0.0462417	0.289227	-1.78972
5260			D	Steviobioside	4.35735	276.515	643.742		0.0026669	0.00839672	1.4748	0.00258626	0.0435676	0.317612	-1.65466
5264						276.517	613.215		0.00393833	0.005517	1.38338	0.00841727	0.0636288	0.713854	-0.4863
5265						276.517	632.249		0.00409556	0.0140692	1.29344	0.0117812	0.0680665	0.291101	-1.78041
5266						276.52	432.171		0.00268413	0.00574084	1.56493	0.00285366	0.0452559	0.46755	-1.09681
5267			D	Ergoloid mesylate	5.5373	276.52	632.751		0.00329502	0.0121676	1.53586	0.0210143	0.0758939	0.270803	-1.88468
5272						276.536	283.074		0.0031181	0.00486924	1.36968	0.00926243	0.0649827	0.640367	-0.643028
5276						276.557	673.204		0.0041613	0.007834	1.51369	0.00584111	0.0578074	0.531184	-0.912717
5277						276.564	303.064		0.0126064	0.0174059	1.58845	0.000761049	0.0348507	0.724258	-0.465425
5278						276.567	284.07		0.00598347	0.0077459	1.25533	0.0220153	0.0771596	0.772469	-0.37245
5279						276.567	541.23		0.00524673	0.00918218	1.29476	0.0232635	0.078637	0.571404	-0.807417
5281						276.582	253.173		0.0142044	0.0226878	1.43355	0.00490285	0.0546794	0.626082	-0.675576
5288						277.026	651.222		0.0116672	0.0271738	1.63965	0.000235843	0.0298821	0.429355	-1.21976
5289						277.041	652.225		0.00434458	0.00894709	1.56605	0.00216225	0.0413022	0.485586	-1.0422
5290						277.052	337.02		0.00383218	0.00612488	1.56503	0.000606685	0.034201	0.625674	-0.676518
5293						277.078	448.136		0.00257726	0.00570707	1.609	0.00137105	0.0360482	0.45159	-1.14691
5294						277.084	228.082		0.00432808	0.0120945	1.51266	0.00440261	0.0526636	0.357855	-1.48255
5295						277.084	243.052		0.0359161	0.0732313	1.52097	0.00436856	0.0525157	0.490447	-1.02783
5296						277.084	293.123		0.0405424	0.0682452	1.54727	0.00209505	0.0409326	0.59407	-0.751294
5297						277.084	431.168		0.011736	0.0283465	1.503	0.00744438	0.0617851	0.414019	-1.27223
5298						277.089	574.152		0.0029349	0.00456245	1.45436	0.00565482	0.0572437	0.643273	-0.636496
5300						277.13	447.132		0.0149557	0.0263105	1.62329	0.000360745	0.0321842	0.56843	-0.814946
5302						277.135	573.149		0.00846077	0.0156282	1.44767	0.00325188	0.0475307	0.54138	-0.885286
5303						277.137	170.06		0.0693909	0.125136	1.46406	0.00438839	0.0526021	0.554524	-0.850679
5304						277.137	189.073		0.444329	0.783696	1.50012	0.00281679	0.0450256	0.566966	-0.818666
5305						277.137	206.1		0.310966	0.559849	1.52998	0.0019791	0.0402537	0.555446	-0.848281
5308						277.139	146.06		0.0521865	0.0934568	1.51208	0.00295828	0.0458902	0.558402	-0.840623
5310						277.14	409.185		0.0516008	0.123681	1.44236	0.0079565	0.0627984	0.417208	-1.26116
5314						277.183	391.041		0.00974813	0.0142349	1.3607	0.0150538	0.0707506	0.684807	-0.546231
5320						277.243	117.048		0.0418952	0.0610263	1.28181	0.0224983	0.077744	0.686511	-0.542646
5343						279.086	578.227		0.00132908	0.00495184	1.75678	5.55682e-06	0.00831738	0.2684	-1.89754
5350						279.175	210.095		0.00770318	0.0193093	1.35177	0.0239684	0.079454	0.398937	-1.32577
5353						279.198	231.073		0.00587349	0.0142494	1.41792	0.0169437	0.0718889	0.412193	-1.27861
5354						279.202	338.149		0.0307619	0.0658378	1.09791	0.0101132	0.0661622	0.467238	-1.09777
5359						279.218	539.217		0.00454897	0.00660963	1.1969	0.0195576	0.0739195	0.688234	-0.539029
5363						279.229	339.152		0.00514108	0.0097728	1.25625	0.0438421	0.107751	0.52606	-0.9267
5365						279.246	374.138		0.014474	0.0249133	1.5915	0.000452357	0.0331611	0.580974	-0.783455
5366						279.258	505.233		0.00366981	0.00917173	1.5191	0.00117383	0.0357904	0.400122	-1.32149
5369						279.829	377.157		0.00294624	0.00468582	1.28337	0.0272663	0.083699	0.628756	-0.669427
5377						279.867	469.239		0.00361121	0.00534287	1.29	0.0193683	0.0737708	0.675894	-0.565131
5395						279.908	432.237		0.00488361	0.0087769	1.29513	0.0142368	0.0701789	0.556416	-0.845764
5402						279.932	284.099		0.00230927	0.00412696	1.299	0.0306392	0.0883237	0.559558	-0.837642
5409						280.511	364.141		0.00930097	0.0140816	1.31737	0.0142606	0.0701964	0.660503	-0.598362
5413						280.537	247.074		0.00298921	0.00679195	1.29007	0.0238157	0.0792625	0.440111	-1.18406
5417			D	Boscalid	-23.5963	280.541	344.206		0.00372623	0.00528077	1.18303	0.0285388	0.0853194	0.705622	-0.503032
5464						281.945	229.154		0.00477886	0.00883514	1.23223	0.0142508	0.0701892	0.540892	-0.886588
5487						282.719	160.116		0.00442423	0.00709184	1.33438	0.0154752	0.0710252	0.623849	-0.680731
5502						285.58	176.139		0.603863	0.657493	1.48272	0.00408685	0.0513063	0.918431	-0.122756
5510			D	Arbutin 6-phosphate	23.9386	285.626	353.247		0.0307027	0.0592095	1.13833	0.0130018	0.0692002	0.518544	-0.947463
5513						285.641	469.322		0.0669014	0.14006	1.16023	0.013231	0.0693935	0.477661	-1.06594
5514						285.655	492.308		0.0320709	0.0534161	1.18159	0.0123916	0.0686567	0.600398	-0.736009
5517						286.282	491.304		0.148795	0.253349	1.17479	0.0130435	0.0692358	0.587312	-0.7678
5518						286.29	235.165		7.17212	10.375	1.14349	0.0295235	0.0865463	0.691289	-0.532639
5520						286.303	119.089		2.37658	2.94112	1.24723	0.0224808	0.0777232	0.808055	-0.307475
5521						286.303	156.042		0.101236	0.122917	1.16789	0.0424302	0.10569	0.823613	-0.279961
5523						286.303	236.168		0.769235	1.12123	1.15572	0.0286415	0.0854465	0.686061	-0.543591
5524						286.303	258.15		0.0889963	0.11383	1.34175	0.0112087	0.0674651	0.781833	-0.355068
5526						286.304	352.244		0.206664	0.364149	1.11413	0.0214838	0.0764971	0.567525	-0.817243
5529						286.312	140.068		0.460746	0.595633	1.27584	0.0176775	0.0724023	0.773541	-0.370451
5531						286.324	120.09		0.153697	0.200524	1.19622	0.0261017	0.0822117	0.766476	-0.383688
5533						286.344	374.225		0.0145039	0.0223575	1.15853	0.02038	0.075051	0.648725	-0.624322
5550			D	CNQX	1.77374	289.197	233.16		0.00356078	0.00759692	1.30505	0.0258696	0.0819164	0.468713	-1.09322
5555			D	5-Fluorouridine monophosphate	-18.7123	289.879	343.173		0.00308426	0.00494181	1.51244	0.00390723	0.0505868	0.624116	-0.680114
5557						289.883	298.059		0.00233174	0.00345581	1.20186	0.0469153	0.112139	0.67473	-0.567618
5563						289.9	296.064		0.00707078	0.0118882	1.28538	0.0117634	0.0680485	0.594775	-0.749583
5570						289.909	271.096		0.0194486	0.0264638	1.44699	0.00993444	0.0659277	0.734914	-0.444352
5573			D	Azacozole	-17.855	290.489	301.143		0.00555047	0.0101477	1.51356	0.00434012	0.0523911	0.54697	-0.870465
5587						290.559	361.164		0.00816317	0.014988	1.64128	0.00021123	0.0291797	0.544648	-0.876603
5595						290.586	267.077		0.00166163	0.00309411	1.45403	0.0112511	0.0675114	0.53703	-0.896925
5605						291.214	503.187		0.00351147	0.00574504	1.40231	0.00317467	0.0471179	0.611219	-0.71024
5650						293.499	186.112		0.0130422	0.0334638	1.37418	0.0160623	0.0713869	0.38974	-1.35942
5689						295.004	237.086		0.000196528	0.00342239	1.60538	0.0157651	0.0712067	0.0574241	-4.1222
5693			D	N-Acetyl-D-glucosamine 6-phosphate	1.03132	295.287	302.195		0.00973746	0.0262753	1.15897	0.0439067	0.107844	0.370593	-1.43209
5723						297.849	221.092		0.0201598	0.034261	1.42698	0.0118727	0.0681582	0.588418	-0.765087
5728						299.139	155.974		0.00145707	0.00221993	1.27033	0.0204065	0.075087	0.65636	-0.607442
5778						300.105	259.999		0.00374267	0.00607364	1.21727	0.0365311	0.0970117	0.616214	-0.698496
5787						300.744	295.024		0.00287089	0.00450727	1.39226	0.0151497	0.0708143	0.636946	-0.650756
5789						300.878	327.029		0.00128988	0.00342051	1.50564	0.000877544	0.0351996	0.377103	-1.40697
5793			D	Oxadiazon	-19.1497	301.293	346.222		0.0026544	0.00783931	1.45974	0.0083476	0.0635078	0.338602	-1.56234
5799			D	Filiforminol	-16.7046	301.609	312.216		0.00291108	0.00419854	1.44301	0.0107066	0.0668948	0.693354	-0.528336
5837						304.106	385.07		0.00183688	0.00416512	1.25673	0.0450153	0.109423	0.441015	-1.1811
5880						306.481	348.103		0.00573307	0.00668078	1.18443	0.0439769	0.107945	0.858144	-0.220708
5882						306.61	365.046		0.00512571	0.00698479	1.27043	0.0350553	0.0949666	0.733839	-0.446465
5888						306.889	330.097		0.00557778	0.00708504	1.21764	0.0284956	0.0852658	0.787261	-0.345086
5890						306.909	413.156		0.002537	0.00347481	1.30025	0.0232082	0.0785738	0.730112	-0.45381
5907						307.31	320.064		0.00688945	0.00809608	1.34648	0.0148915	0.0706413	0.850962	-0.232834
5929						307.841	307.025		0.04098	0.0484827	1.41931	0.0104398	0.0665737	0.84525	-0.24255
5949						308.293	266.053		0.0577125	0.079232	1.1137	0.0383198	0.0995429	0.728398	-0.4572
5958						308.659	236.102		0.0255509	0.0333348	1.29987	0.0158285	0.0712456	0.766493	-0.383655
5971						308.975	244.108		0.0079154	0.0197971	1.50249	0.00185541	0.0394652	0.399826	-1.32256
5972			D	Clopyralid	13.5544	308.98	193.009		0.0343681	0.0747626	1.37668	0.0117399	0.0680247	0.459696	-1.12125
5978						309.233	301.161		0.00207661	0.00540357	1.22227	0.0263774	0.0825585	0.384304	-1.37968
5989						309.65	257.124		0.0283663	0.0506316	1.48884	0.00496493	0.0549107	0.560249	-0.835861
6046						310.692	240.097		0.0136144	0.0225104	1.39593	0.0123765	0.0686426	0.604806	-0.725456
6053			D	1-Hexadecanoyl-2-(9Z-octadecenoyl)-sn-glycero-3-phosphocholine	-12.8355	310.694	762.082		0.00675725	0.0082625	1.23074	0.0281387	0.0848191	0.817822	-0.290141
6070						310.715	235.068		0.0191911	0.0339047	1.25449	0.0433722	0.107071	0.566031	-0.821046
6085						310.724	699.574		0.0149895	0.0166015	1.30685	0.0198655	0.0743428	0.902899	-0.147363
6110						310.739	1024.1		0.00311646	0.00434702	1.08771	0.0458449	0.110618	0.716919	-0.480118
6115			D	Medicagenic acid 28-O-[b-D-xylosyl-(1->4)-a-L-rhamnosyl-(1->2)-a-L-arabinosyl] ester	-3.83167	310.755	914.057		0.00371298	0.00521615	1.56911	0.0010727	0.0356234	0.711824	-0.490408
6126						310.773	700.075		0.00512095	0.00678936	1.4162	0.00773992	0.0623823	0.75426	-0.406866
6136						310.777	960.595		0.00281907	0.00377733	1.22938	0.0400362	0.102066	0.746313	-0.422147
6160						310.835	710.567		0.00623152	0.00839625	1.1752	0.0382126	0.0993822	0.742178	-0.430162
6174						310.846	1023.1		0.00623326	0.00767997	1.20351	0.03709	0.0977653	0.811625	-0.301114
6194						310.919	774.076		0.0124433	0.0152474	1.2494	0.0362753	0.0966629	0.81609	-0.2932
6198			D	2-Octaprenyl-6-hydroxyphenol	-15.4306	310.928	656.044		0.00541837	0.00656846	1.29638	0.0243872	0.0799768	0.824907	-0.277697
6199			D	Fluorodifen	20.3714	310.976	329.214		0.00496353	0.00794906	1.14303	0.0382922	0.0995016	0.624417	-0.679418
6205						311.053	664.026		0.009525	0.0112994	1.61079	0.000692515	0.0345951	0.842965	-0.246455
6221						311.423	539.013		0.0132027	0.0154107	1.56709	0.00114717	0.0357491	0.85672	-0.223105
6266						312.855	309.217		0.00705764	0.0094455	1.28491	0.0222835	0.0774862	0.747196	-0.42044
6267						312.891	571.278		0.00353276	0.0122002	1.52391	0.00138337	0.036062	0.289566	-1.78804
6268						313.031	315.087		0.00471594	0.00607734	1.36943	0.0134284	0.0695555	0.775988	-0.365894
6274						313.303	218.092		0.103926	0.181359	1.37991	0.0231328	0.0784872	0.573037	-0.803299
6275						313.309	430.16		0.0217484	0.0279914	1.41743	0.00569274	0.0573605	0.776969	-0.364071
6278						313.36	457.16		0.00727818	0.00940177	1.44227	0.00606778	0.0584602	0.774129	-0.369355
6308			D	N-Methyl-N'-nitro-N-nitrosoguanidine	-24.5339	313.902	148.096		0.151102	0.245868	1.23985	0.0260171	0.0821044	0.614565	-0.702362
6362						314.671	258.583		0.0208436	0.0295591	1.51371	0.00163574	0.0378712	0.705149	-0.504
6367						314.683	168.551		0.0115304	0.016962	1.42175	0.0116478	0.0679307	0.67978	-0.556861
6389			D	N-Glycolyl-D-mannosamine 6-phosphate	-12.9037	315.667	318.19		0.00597561	0.0173001	1.19334	0.0209118	0.0757599	0.345409	-1.53362
6407						316.608	308.1		0.00285573	0.00356502	1.21489	0.0358467	0.0960735	0.801042	-0.320051
6462						320.098	397.113		0.0301975	0.0412386	1.28425	0.0370877	0.0977622	0.732263	-0.449567
6492						320.339	193.997		0.12739	0.173293	1.40723	0.0195026	0.0738766	0.735111	-0.443966
6500						320.375	495.09		0.00656298	0.00954235	1.1177	0.0454751	0.110085	0.687774	-0.539994
6549						320.58	291.974		0.0188132	0.0257011	1.15221	0.0355388	0.0956456	0.731999	-0.450086
6590						321.872	276.831		0.0113505	0.0140731	1.49542	0.00282648	0.0450865	0.806539	-0.310183
6595						321.99	738.654		0.00372586	0.00446894	1.31986	0.0179747	0.0726176	0.833723	-0.26236
6599						322.017	578.697		0.00439337	0.00536036	1.10937	0.049067	0.115112	0.819603	-0.287003
6603						322.101	740.653		0.00245622	0.00304659	1.10093	0.0450093	0.109414	0.806218	-0.310758
6641						324.434	274.164		0.00308028	0.00656399	1.27847	0.0218654	0.0769749	0.469269	-1.09151
6642						324.451	345.001		0.00332352	0.00497171	1.31019	0.0179023	0.0725657	0.668486	-0.58103
6643						324.469	176.008		0.0130543	0.0182885	1.08406	0.0479935	0.113642	0.713797	-0.486414
6656						324.762	321.88		0.00214207	0.0035193	1.39892	0.015577	0.0710896	0.608665	-0.716279
6657						324.776	403.099		0.00432173	0.00621609	1.46489	0.00632176	0.0591518	0.695248	-0.5244
6659						324.804	154.026		0.00804468	0.0148791	1.4384	0.00370433	0.049718	0.54067	-0.887179
6661						324.837	116.07		9.33483	12.4196	1.49178	0.00290558	0.0455742	0.751618	-0.411928
6666						324.945	214.038		0.0121771	0.0161222	1.25608	0.0231297	0.0784836	0.755303	-0.404872
6669						325.051	231.974		0.00524339	0.00678325	1.11341	0.0475442	0.113019	0.772991	-0.371476
6716			D	Ethanolamine phosphate	-10.8421	328.518	142.069		0.0218392	0.0834061	1.54383	0.00974557	0.0656726	0.261842	-1.93323
6718						328.805	95.0601		0.0126827	0.0194988	1.42859	0.00708271	0.0610042	0.650436	-0.620522
6728						329.813	177.987		0.00453721	0.00590812	1.17226	0.0403664	0.102575	0.767961	-0.380894
6742						331.615	230.149		2.84887e-05	0.00284591	1.78383	0.0158676	0.0712695	0.0100104	-6.64236
6771						335.32	434.187		0.00399947	0.00786114	1.22242	0.027755	0.0843315	0.508765	-0.974929
6772						335.37	164.074		0.00809587	0.0267629	1.42304	0.00882342	0.0643047	0.302503	-1.72498
6783						336.57	185.032		0.0090455	0.0131737	1.31841	0.016767	0.071792	0.686632	-0.542391
6795						337.454	232.009		0.00876649	0.0132032	1.38626	0.0126174	0.068863	0.663969	-0.590812
6798						337.607	216.035		0.00626463	0.0103786	1.30769	0.0325185	0.0912519	0.60361	-0.728312
6822						340.204	102.091		0.201045	0.273503	1.53046	0.00189815	0.0397457	0.735075	-0.444037
6824						340.802	409.15		0.0032079	0.00608421	1.48348	0.00716444	0.0611858	0.52725	-0.92344
6825						340.831	370.153		0.00500162	0.00905116	1.17028	0.0394405	0.101201	0.552594	-0.855707
6827						341.038	115.086		0.0650124	0.0981946	1.28997	0.0346964	0.0944567	0.662078	-0.594928
6846						343.024	246.89		0.00793922	0.00990661	1.34623	0.0186602	0.0731935	0.801406	-0.319395
6862						344.503	186.216		0.00217891	0.00921283	1.11576	0.0054103	0.0564634	0.236508	-2.08004
6903						346.816	322.909		0.00311456	0.00460086	1.20391	0.0396244	0.101469	0.67695	-0.562879
6929						349.026	118.086		0.542647	0.645904	1.18654	0.0392203	0.100879	0.840135	-0.251307
6934			D	2,3-Dihydroxybenzoate	9.14489	349.136	155.129		0.136398	0.17301	1.38348	0.0136535	0.0697353	0.788385	-0.343027
6938						349.178	106.086		0.0773516	0.0847979	1.29039	0.0207894	0.0755988	0.912187	-0.132598
7018						355.514	472.996		0.583563	0.626421	1.16593	0.0442001	0.108265	0.931583	-0.102244
7023						355.536	78.109		0.207299	0.219463	1.22087	0.0331007	0.0921278	0.944571	-0.0822691
7029			D	Chlorophyll b	3.78538	355.559	908.483		0.303935	0.331876	1.15073	0.0480134	0.11367	0.915808	-0.126882
7035			D	erythro-6,8-Hexatriacontanediol	-16.2504	355.573	539.97		0.94933	1.0055	1.19232	0.0395376	0.101343	0.944139	-0.0829287
7048						355.858	949.986		0.386542	0.414889	1.19577	0.0384166	0.0996878	0.931674	-0.102103
7054						356.077	866.981		3.02264	3.21794	1.16917	0.0446973	0.108973	0.939309	-0.0903286
7079						356.108	85.8894		0.0360358	0.0456725	1.28808	0.0208074	0.0756226	0.789004	-0.341895
7103						356.12	649.99		2.66075	2.86205	1.15439	0.0483556	0.114141	0.929664	-0.105218
7111			D	TG(16:0/22:5(4Z,7Z,10Z,13Z,16Z)/o-18:0)	4.22717	356.12	896.503		0.413441	0.462258	1.36025	0.0126352	0.0688789	0.894396	-0.161014
7113			D	Crocin	24.3399	356.12	978.003		0.519717	0.577633	1.30553	0.0191012	0.073557	0.899735	-0.152427
7119						356.123	925.521		0.329288	0.387779	1.28494	0.0205893	0.0753328	0.849164	-0.235884
7127						356.131	517.011		0.571662	0.705352	1.40843	0.00872996	0.0641535	0.810463	-0.303182
7143						356.133	1048.03		0.0422156	0.0692344	1.41846	0.00658006	0.0598154	0.609749	-0.713712
7293						360.032	422.884		0.0797849	0.0956977	1.18303	0.0367803	0.0973491	0.833718	-0.262368
7323			D	Indivir	20.8084	360.719	614.81		0.00587154	0.00785911	1.19448	0.0340908	0.0935849	0.7471	-0.420627
7328						360.737	340.881		0.141486	0.163112	1.15293	0.0482112	0.113942	0.867411	-0.205212
7337						361.382	145.108		0.0987594	0.121587	1.15613	0.0432093	0.106834	0.812251	-0.300002
7338						361.396	798.831		0.00322512	0.00456212	1.18394	0.0429002	0.106382	0.706935	-0.50035
7446						367.572	188.103		0.0948153	0.143709	1.29157	0.018966	0.073447	0.659771	-0.599963
7537			D	PA(14:0/18:2(9Z,12Z))	-1.58427	377.564	645.877		0.00180831	0.00358754	1.69843	0.00341513	0.0483634	0.504053	-0.988352
7540						377.636	477.887		0.00302222	0.00514766	1.46112	0.00568986	0.0573517	0.587105	-0.768309
7541						377.669	347.963		0.00814789	0.0110511	1.23133	0.0372272	0.0979486	0.737295	-0.439686
7542			D	Ioxynil	5.20979	377.669	371.923		0.0121984	0.0158998	1.33395	0.0172718	0.0720987	0.767201	-0.382323
7547			D	EXP 3174	-15.5366	377.672	437.895		0.00862379	0.0128196	1.292	0.0238194	0.0792666	0.672705	-0.571955
7548						377.673	323.918		0.00539163	0.00757383	1.32906	0.0186948	0.0732225	0.711876	-0.490301
7554			D	Cetirizine	-15.2352	377.74	389.889		0.00311348	0.00472759	1.27735	0.0234777	0.07888	0.658578	-0.602574
7555			D	Melleolide M	-13.573	377.74	453.926		0.00292919	0.00473714	1.56096	0.00143951	0.0361882	0.618346	-0.693514
7556			D	FAHFA(16:0/10-O-18:0)	15.0286	377.745	539.913		0.00232811	0.00356164	1.39206	0.0243238	0.0798984	0.653661	-0.613385
7558						377.781	350.937		0.00318506	0.00464768	1.24696	0.0289511	0.0858264	0.685301	-0.545191
7559						377.817	283.925		0.00300694	0.00476623	1.60631	0.00120265	0.0358331	0.630884	-0.664553
7573			D	3,5-Dinitro-4-hydroxyphenylpyruvate	-2.35468	379.279	271.159		0.000117276	0.000352865	1.22318	0.0271132	0.0834982	0.332355	-1.5892
7575			D	2-Hydroxymucote semialdehyde	6.23133	380.154	143.118		0.173479	0.350753	1.30714	0.0154431	0.0710047	0.494591	-1.01569
7585						381.309	308.907		0.00208858	0.00352984	1.37529	0.00922307	0.064924	0.591693	-0.757079
7605						382.408	315.98		0.00112354	0.0018891	1.23484	0.0261722	0.0823008	0.594748	-0.74965
7618						382.7	548.864		0.00368056	0.00531092	1.28442	0.032115	0.0906364	0.693017	-0.529037
7619						382.728	294.873		0.00653649	0.00825772	1.30265	0.0243367	0.0799144	0.791561	-0.337228
7644						386.728	93.0815		0.17742	0.180321	1.14696	0.0497377	0.116016	0.983914	-0.0233958
7785						389.064	387.126		0.0106131	0.0155411	1.23699	0.028389	0.085133	0.682903	-0.550247
7797						389.658	444.068		0.0125162	0.0139176	1.2989	0.0211757	0.0761032	0.899307	-0.153115
7816			D	Lofexidine	13.4703	391.392	260.143		0.0077015	0.0152422	1.15678	0.0423583	0.105584	0.505274	-0.984862
7854						394.824	238.999		0.00407689	0.00546198	1.27237	0.0141688	0.0701288	0.746413	-0.421955
7855						394.891	217.017		0.00160209	0.00227696	1.30621	0.0170804	0.0719627	0.703606	-0.50716
7870			D	2-Hydroxymucote semialdehyde	6.34781	397.755	143.118		0.0413558	0.0777597	1.45174	0.0291884	0.0861144	0.531841	-0.910932
7880			D	2-Iodophenol	14.1595	398.95	221.018		0.00700116	0.0127214	1.35817	0.011957	0.0682416	0.550343	-0.861597
7881						398.95	281.095		0.0284048	0.0525401	1.32158	0.0115762	0.0678568	0.540631	-0.887285
7882						398.95	537.193		0.00586702	0.0155768	1.35124	0.0143032	0.0702274	0.37665	-1.4087
7883						398.974	282.096		0.00475381	0.00777685	1.30326	0.0203174	0.0749661	0.611276	-0.710103
7884						398.974	296.066		0.0106713	0.0175682	1.20201	0.0351985	0.0951687	0.607424	-0.719225
7885			D	Barban	18.7815	399.001	259.113		0.143296	0.21774	1.32301	0.014491	0.0703627	0.658108	-0.603604
7886						399.004	184.073		0.00525767	0.0070773	1.23701	0.0369655	0.0975984	0.742892	-0.428775
7887						399.004	338.05		0.00509425	0.00752516	1.6061	0.000842708	0.0351047	0.676962	-0.562853
7888						399.045	407.115		0.00195556	0.00302295	1.16857	0.0333379	0.0924805	0.646905	-0.628374
7889			D	Metobromuron	24.9766	399.111	260.114		0.021318	0.0326101	1.38968	0.00929345	0.0650287	0.653724	-0.613247
7890						399.111	336.087		0.0106552	0.0157593	1.24501	0.0238288	0.0792772	0.676123	-0.564642
7891						399.147	408.037		0.00151661	0.00222747	1.33716	0.013393	0.0695267	0.680867	-0.554556
7892						399.166	384.077		0.00227171	0.00320635	1.49605	0.00328304	0.0476937	0.708505	-0.497151
7894						399.495	164.93		0.00128924	0.00174783	1.19268	0.0348071	0.0946146	0.737624	-0.439043
7896						399.772	248.065		0.0172561	0.0298641	1.41574	0.0057106	0.0574152	0.577823	-0.791301
7917						405.559	388.117		0.0036249	0.00569138	1.70121	0.000163523	0.0273805	0.636911	-0.650836
7920						405.656	159.076		0.206933	0.294628	1.46276	0.00514496	0.0555601	0.702352	-0.509733
7921						405.656	395.162		0.00459974	0.00964508	1.43352	0.00568721	0.0573435	0.4769	-1.06824
7922			D	Miconazole	18.7123	405.663	417.144		0.00601465	0.012093	1.44828	0.00601946	0.058324	0.497367	-1.00762
7924						405.664	177.106		0.0298465	0.0488284	1.4723	0.00405724	0.0511907	0.611253	-0.710158
7925						405.664	198.085		0.559814	0.764499	1.21032	0.0442645	0.108357	0.732263	-0.449567
7927						405.699	236.04		0.00280671	0.00456013	1.572	0.000992084	0.0354674	0.615488	-0.700197
7929						405.714	220.066		0.113405	0.161532	1.49369	0.00340537	0.048315	0.702058	-0.510338
7931						405.738	305.044		0.00586093	0.00863854	1.58841	0.00111111	0.0356902	0.678463	-0.559658
7932			D	Methylselenocysteine Se-oxide	5.45622	405.748	199.088		0.027422	0.041632	1.24908	0.0239327	0.0794089	0.658674	-0.602363
7935						405.795	113.071		0.0336977	0.0505359	1.01805	0.044947	0.109326	0.666807	-0.584659
8047						420.221	365.135		0.0263615	0.029983	1.22429	0.0355651	0.0956823	0.879216	-0.18571
8122						434.395	246.127		0.00466442	0.00607391	1.36966	0.013112	0.0692939	0.767943	-0.38093
8208						450.662	944.938		0.00240195	0.00346642	1.38055	0.00830248	0.0634286	0.69292	-0.529239
8209						450.666	133.027		0.0203698	0.0307302	1.40646	0.00416963	0.0516233	0.66286	-0.593223
8210						450.675	478.009		0.0131248	0.0206605	1.42674	0.00324379	0.047488	0.635258	-0.654585
8211						450.689	594.997		0.00346312	0.0053295	1.37017	0.0160525	0.0713811	0.649803	-0.621925
8212						450.739	230.995		0.00649945	0.010366	1.3324	0.0198711	0.0743506	0.626995	-0.673474
8213						450.739	947.893		0.00294648	0.00368983	1.28035	0.0298981	0.0871278	0.79854	-0.324563
8214			D	(3-{4-[(E)-2-{3-[3-(3,5-dihydroxyphenyl)-6-hydroxy-2-(4-hydroxyphenyl)-2,3-dihydro-1-benzofuran-4-yl]-2-phenyl-1-benzofuran-5-yl}ethenyl]-6-hydroxy-2-phenyl-2,3-dihydro-1-benzofuran-3-yl}phenyl)oxidanesulfonic acid	-3.26667	450.77	937.984		0.00775216	0.0138701	1.34909	0.00540943	0.0564605	0.558913	-0.839305
8215						450.78	707.998		0.0125411	0.0204201	1.36758	0.013499	0.0696124	0.614154	-0.703328
8216						450.78	827.946		0.00543528	0.00732549	1.35807	0.00982332	0.0657786	0.741968	-0.43057
8217						450.79	248.021		0.030156	0.0439482	1.3611	0.0194438	0.0738304	0.686172	-0.543358
8218						450.79	363.015		0.0182283	0.0274574	1.3755	0.0155779	0.0710902	0.663878	-0.59101
8219						450.79	599.954		0.00245439	0.00308275	1.40843	0.0102285	0.0663098	0.796168	-0.328855
8220						450.791	250.017		0.00283562	0.00359432	1.23969	0.028822	0.0856686	0.788919	-0.342051
8221						450.797	593.003		0.0146198	0.0224765	1.33935	0.0184241	0.0729932	0.650448	-0.620494
8222						450.797	714.947		0.00294892	0.00355221	1.32265	0.0166367	0.0717193	0.830166	-0.268528
8223						450.804	942.937		0.00605053	0.00890731	1.45973	0.00475817	0.054125	0.679277	-0.557928
8224						450.822	822.991		0.00584748	0.00977867	1.30459	0.0212428	0.0761896	0.597984	-0.741822
8225						450.826	709.992		0.0036602	0.00615646	1.39048	0.0117075	0.0679918	0.594529	-0.750181
8226			D	PE(14:0/20:4(5Z,8Z,11Z,14Z))	-7.85879	450.849	712.95		0.00956418	0.0126118	1.39821	0.00684761	0.0604641	0.758352	-0.399061
8228			D	DG(14:0/20:0/0:0)	-22.6978	450.865	597.958		0.0110407	0.0131669	1.27887	0.0195192	0.0738895	0.83852	-0.254082
8230						450.882	480.003		0.00231062	0.00360641	1.45199	0.00941079	0.0652005	0.640698	-0.642283
8231						450.892	482.963		0.011563	0.0141378	1.43185	0.00576438	0.0575783	0.817874	-0.29005
8235						450.942	252.976		0.0217651	0.0251008	1.50704	0.00262041	0.0437345	0.867106	-0.20572
8236						450.942	367.97		0.0127372	0.0153291	1.48522	0.00434714	0.0524219	0.830912	-0.267232
8238						451.006	484.96		0.00191997	0.00224341	1.33215	0.0165928	0.0716946	0.855826	-0.22461
8240						451.068	235.95		0.00839426	0.0100431	1.37603	0.0105427	0.0666991	0.835826	-0.258726
8243						451.159	244.951		0.00231219	0.00276402	1.49887	0.00448872	0.0530312	0.83653	-0.25751
8248						451.217	137.983		0.0313554	0.035825	1.55521	0.00155722	0.0372307	0.875237	-0.192254
8254						451.313	369.965		0.00143297	0.00171774	1.35042	0.0118704	0.0681559	0.834214	-0.261511
8257						451.323	120.956		0.00771572	0.00881949	1.2308	0.0288806	0.0857403	0.874848	-0.192895
8260						451.342	292.941		0.00243793	0.00290165	1.23358	0.0329245	0.0918643	0.840189	-0.251215
8263						451.369	184.096		0.0024634	0.00292558	1.33194	0.0184763	0.0730378	0.842021	-0.248072
8268						451.586	218.974		0.00641162	0.00775382	1.53823	0.00261044	0.0436861	0.826898	-0.27422
8269						451.589	220.915		0.026466	0.0308643	1.28449	0.0238147	0.0792614	0.857495	-0.221799
8270			D	Aplysil	-17.1843	451.633	310.2		0.0645547	0.0732625	1.27029	0.0211889	0.0761201	0.881143	-0.182552
8271						451.679	311.204		0.011209	0.0129258	1.39873	0.00944301	0.0652471	0.867186	-0.205587
8273						452.013	257.932		0.0168933	0.0192345	1.34304	0.0159237	0.0713036	0.878284	-0.18724
8283			D	Cyanidin	3.11225	452.56	288.252		1.33845	1.51871	1.51902	0.00679528	0.0603402	0.881308	-0.182282
8284			D	Dihydrokaempferol	-12.4308	452.661	289.256		0.230309	0.256974	1.34144	0.0126285	0.0688729	0.896232	-0.158056
8289						452.969	340.864		0.0105992	0.0121655	1.19212	0.0410543	0.103627	0.871251	-0.19884
8299						453.144	274.165		0.00249705	0.00306908	1.21339	0.0338421	0.0932227	0.813615	-0.297581
8300						453.193	262.887		0.075504	0.0901745	1.37188	0.0123981	0.0686627	0.83731	-0.256167
8321						454.231	346.13		0.0136302	0.0174799	1.4458	0.00700521	0.0608291	0.779763	-0.358892
8328						454.324	159.076		0.0140258	0.0197606	1.40412	0.020235	0.0748537	0.709785	-0.494547
8329						454.389	176.103		0.0188237	0.028376	1.47459	0.00420971	0.0518059	0.663365	-0.592126
8331						454.444	328.883		0.00256374	0.0038737	1.20176	0.0150052	0.0707181	0.661834	-0.595459
8336			D	Ziram	5.46392	454.625	306.851		0.00486099	0.0069107	1.2926	0.025722	0.0817269	0.703402	-0.507579
8337						454.705	164.92		0.0791109	0.0946895	1.2268	0.029188	0.0861139	0.835477	-0.259329
8372						457.432	272.171		0.00282976	0.00665425	1.25019	0.0286553	0.0854635	0.425255	-1.2336
8414						462.297	359.123		0.326999	0.442089	1.10665	0.028626	0.0854273	0.739669	-0.435049
8522						513.178	176.103		0.0115638	0.0152466	1.44588	0.00591546	0.0580254	0.758455	-0.398865
8577						524.417	260.185		0.0540614	0.0666859	1.5977	0.00121426	0.0358497	0.810687	-0.302783
8628						536.871	286.071		0.00213299	0.00278391	1.15474	0.034997	0.0948842	0.766186	-0.384234
8646						547.277	245.16		0.0047631	0.00786025	1.30547	0.0351858	0.0951507	0.605973	-0.722675
8659						563.822	265.115		0.0246554	0.026736	1.30921	0.0204027	0.0750819	0.92218	-0.116879
8667						582.781	143.081		0.0205199	0.0302605	1.35503	0.0346642	0.0944108	0.678108	-0.560414
8696			D	Dihydrokaempferol	-11.4494	595.96	289.256		0.520862	0.634834	1.20393	0.032759	0.0916156	0.82047	-0.285478
8844						689.023	96.9214		0.00798324	0.0102498	1.31038	0.0208909	0.0757324	0.778866	-0.360552
8885						23.8511	459.273		0.00182243	0.00417124	1.24252	0.0396445	0.101499	0.436902	-1.19462
