# Supplementary material for: Integrated metagenomic and metabonomic mechanisms for the therapeutic effects of Duhuo Jisheng decoction on intervertebral disc degeneration
Source: PLoS One. 2024 Oct 17;19(10):e0310014. doi: 10.1371/journal.pone.0310014 (PMC11486403; doi:10.1371/journal.pone.0310014)
Supplement: S4 File — Table: Statistical calculation: Source documents for statistical analysis involved in the manuscript. Oligonucleotide primers: Oligonucleotide primers used in real-time PCR. Supplement—Table S1: Raw data for different groups of DHI values. Supplement—Table S2: Raw data for different groups of staining scores. Supplement—Table S3: Statistics of the number of genes in each sample. Supplement—Table S4: the differential abundance statistics of phylum-level flora. Supplement—Table S5-1: NMDS_scores. Supplement—Table S5-2: table.p10.cluster. Supplement—Table S6: Characteristic flora of different groups. Supplement—Table S7: KEGG pathway annotation. Supplement—Table S8 Normal-Modle: Serum metabolites in different groups. Supplement—Table S8 Medium-Modle: Serum metabolites in different groups. Supplement—Table S9: The top 15 up- and down-regulated metabolites in the different groups of serum metabolite changes. Supplement—Table S10: Important metabolic pathways for different groups of serum metabolites. Supplement—Table S11: Key metabolic pathways. Supplement—Table S12: The genes encoding CASP8, TNF-α, and IL-3’s final list of primer sequences was acquired. Supplement—Table S13: The association between considerably variable tract flora at the Phylum level abundance and significantly altering metabolite levels. Supplement—Table S14: Mass spectrometry data of major components of DHJSD. (ZIP) [file pone.0310014.s004.zip › S.8- Normal-Modle.xlsx]

## Sheet: S.8- Normal-Modle
id	MS2 name	MS2 score	level	MS1 name	MS1 ppm	rt	mz	type	MEAN Model Group	MEAN Control Group	VIP	P-VALUE	Q-VALUE	FOLD CHANGE	LOG_FOLDCHANGE
385	(3R, 6'Z)-3,4-Dihydro-8-hydroxy-3-(6-pentadecenyl)-1H-2-benzopyran-1-one	0.662131	B(iii)			242.993	373.273	forward	0.585681	0.173435	1.34242	0.0399339	0.192959	3.37695	1.75572
159	1-Methylhistidine	0.922032	B(ii)			478.805	170.092	forward	0.45494	0.364841	1.49783	0.0347607	0.190807	1.24695	0.318407
167	2-Acetylthiazole	0.914544	B(ii)			310.711	128.017	forward	0.163392	0.124325	1.62855	0.012876	0.166456	1.31423	0.394217
3	2-Hydroxypyridine	1	B(ii)			26.0212	96.044	forward	0.00995485	0.00777969	1.43434	0.0404816	0.193157	1.27959	0.355686
313	2-Methyl-1-methylthio-2-butene	0.747306	B(iii)			324.837	117.074	forward	0.705458	0.581096	1.6803	0.00902716	0.153213	1.21401	0.279783
219	2-Phenylethanol	0.863811	B(ii)			31.9837	105.069	forward	0.0194538	0.0694198	1.55251	0.0166092	0.174402	0.280235	-1.83529
80	3,3,5-triiodo-L-thyronine-beta-D-glucuronoside	0.975989	B(ii)			308.947	132.102	forward	2.63573	2.03929	1.4965	0.0321318	0.189473	1.29247	0.370136
303	3,5-Dichloro-4-hydroxy-2-methoxy-6-methylbenzoic acid	0.761394	B(iii)			566.954	250.987	forward	0.035772	0.0321546	1.79407	0.00546629	0.130575	1.1125	0.153806
539	3-Dehydrosphinganine	0.443861	B(iii)			150.201	300.289	forward	0.00871076	0.00502899	1.49762	0.0407038	0.193236	1.73211	0.79253
468	3-Dehydroxycarnitine	0.556557	B(iii)			389.94	146.117	forward	2.21144	1.4796	1.58325	0.0111056	0.161245	1.49462	0.579778
139	3-Hydroxyisovalerylcarnitine	0.940204	B(ii)			312.86	262.164	forward	0.100492	0.0497308	1.59341	0.00736842	0.144553	2.02071	1.01486
215	3-Methylglutarylcarnitine	0.86915	B(ii)			412.188	290.16	forward	0.0176627	0.00775604	1.9588	0.000403211	0.0370949	2.27729	1.18732
288	3-Methylhistamine	0.77573	B(iii)			229.669	126.102	forward	0.0480493	0.0401053	1.98257	0.000248178	0.0273928	1.19808	0.26072
87	3-Methylhistidine	0.97081	B(ii)			406.548	170.092	forward	2.23061	1.56429	1.62566	0.0200611	0.179487	1.42596	0.51193
427	4-[(E)-2-(3,5-dihydroxyphenyl)ethenyl]benzene-1,3-diol	0.597285	B(iii)			319.652	245.079	forward	0.0388456	0.0241849	1.51421	0.0328914	0.189878	1.6062	0.683648
53	4-Aminophenol	0.987736	B(ii)			25.9938	110.06	forward	0.00611663	0.00436372	1.53938	0.0290232	0.187615	1.4017	0.487177
508	4-Hydroxy-4-(3-pyridyl)-butanoic acid	0.516893	B(iii)			393.672	182.081	forward	0.0115632	0.00731764	1.78147	0.0233354	0.183091	1.58018	0.660086
363	7alpha-Hydroxy-3-oxo-5beta-cholan-24-oic acid	0.687771	B(iii)			242.972	391.284	forward	0.0690447	0.0220319	1.37539	0.0444432	0.194454	3.13385	1.64793
518	Acetaminophen	0.499927	B(iii)			23.2556	152.07		0.00693894	0.00156812	1.9349	0.0265438	0.185855	4.42501	2.14568
15	Betaine	0.999328	B(ii)			286.303	118.086	forward	53.6934	43.9406	1.80436	0.00398214	0.114996	1.22195	0.28919
110	Betaine aldehyde	0.959824	B(ii)			365.469	102.091	forward	0.150211	0.0850219	1.69053	0.00967242	0.155983	1.76674	0.821089
446	Calabaxanthone	0.577929	B(iii)			385.713	393.168	forward	0.0196495	0.00835145	1.88718	0.0295342	0.187944	2.35283	1.2344
38	Cholic acid	0.994855	B(ii)			243.08	431.276	forward	0.107978	0.0364632	1.29513	0.0227618	0.182525	2.96129	1.56623
402	Cinnamic acid	0.63546	B(iii)			274.354	149.059	forward	0.0399484	0.0361925	1.61474	0.0139674	0.169134	1.10378	0.142448
346	D-1-Amino-2-pyrrolidinecarboxylic acid	0.703773	B(iii)			323.941	131.081	forward	0.108156	0.0874674	1.76423	0.00615965	0.136323	1.23653	0.306297
236	Epidermin	0.839103	B(ii)			393.672	262.128	forward	0.028587	0.0189707	1.84407	0.0183492	0.177168	1.5069	0.591585
26	Furanone A	0.997823	B(ii)			319.112	85.0282	forward	0.114313	0.066316	1.5481	0.0161965	0.173673	1.72377	0.785563
171	Glycerophosphocholine	0.909741	B(ii)			399.163	258.109	forward	2.64694	1.82446	1.44663	0.0387361	0.192508	1.45081	0.536859
377	Heptane-1-thiol	0.672476	B(iii)			279.854	133.105	forward	0.994705	0.789744	1.53923	0.0259359	0.185378	1.25953	0.332884
261	Indoxyl sulfate	0.803105	B(ii)			26.0554	214.016	forward	0.0181236	0.00471696	2.01322	2.5253e-05	0.00527173	3.84223	1.94194
314	Koeniginequinone A	0.746906	B(iii)			424.601	242.078	forward	0.0443029	0.0307235	1.53693	0.0260902	0.185501	1.44199	0.528058
36	L-Carnitine	0.995156	B(ii)			365.476	162.112	forward	61.5898	39.2585	1.56114	0.0307436	0.188685	1.56883	0.649688
185	L-Isoleucine	0.893673	B(ii)			279.873	132.102	forward	15.2426	12.1003	1.52299	0.027579	0.186624	1.25969	0.333065
475	LysoPC(14:0/0:0)	0.546726	B(iii)			219.772	468.307	forward	1.30747	2.0691	2.00399	0.000453755	0.0396315	0.631903	-0.662226
464	LysoPC(16:0)	0.560154	B(iii)			235.869	496.34	forward	0.911813	0.104262	1.7957	0.0164111	0.174056	8.74538	3.12852
469	LysoPC(16:1(9Z)/0:0)	0.556145	B(iii)			217.14	494.325	forward	2.71035	4.42371	1.70376	0.0160509	0.173409	0.612687	-0.706778
398	LysoPC(18:1(9Z))	0.643096	B(iii)			213.182	522.354	forward	17.0029	19.3393	1.4702	0.032897	0.189881	0.879188	-0.185756
487	LysoPC(20:3(5Z,8Z,11Z))	0.539089	B(iii)			211.874	546.346	forward	3.88812	3.32828	1.4814	0.0390397	0.192625	1.16821	0.224295
412	LysoPC(22:0)	0.62227	B(iii)			207.839	580.433	forward	0.354094	0.486047	1.60784	0.0182151	0.176971	0.728519	-0.456962
424	LysoPC(24:0)	0.601989	B(iii)			205.922	608.463	forward	0.219542	0.318347	1.40372	0.0440096	0.194322	0.689632	-0.536101
397	Mandelonitrile	0.645024	B(iii)			26.6785	134.06	forward	1.65982	0.678787	2.03264	0.000115758	0.0157181	2.44527	1.28999
382	Methionine sulfoxide	0.66652	B(iii)			382.517	166.053	forward	0.0518094	0.0399073	1.70066	0.0104708	0.15905	1.29825	0.376563
218	Methylmalonic acid semialdehyde	0.865819	B(ii)			365.477	103.039	forward	0.360063	0.225083	1.62257	0.0243793	0.184061	1.59969	0.677795
20	Methylpyrazine	0.998868	B(ii)			379.17	95.0601	forward	0.19835	0.107146	1.56968	0.0104133	0.158841	1.85121	0.88847
519	Moracin F	0.498778	B(iii)			21.1075	287.091		0.000490568	0.000177464	1.75011	0.0156269	0.172615	2.76433	1.46693
276	N2,N2-Dimethylguanosine	0.787193	B(iii)			206.578	312.13	forward	0.0159581	0.0278193	1.73609	0.00809627	0.148664	0.573634	-0.801797
39	N4-Acetylcytidine	0.994516	B(ii)			173.359	286.103	forward	0.227495	0.447254	1.56053	0.0211826	0.18083	0.508648	-0.97526
163	N-Acetylhistidine	0.918875	B(ii)			332.933	198.087	forward	0.0926438	0.0492057	1.94159	0.00082297	0.0580698	1.88278	0.912868
235	N-Alpha-acetyllysine	0.841653	B(ii)			401.369	189.123	forward	0.0795932	0.0485836	1.72316	0.0469234	0.195161	1.63827	0.712175
186	N-Cyclopropyl-trans-2-cis-6-nonadienamide	0.8935	B(ii)			208.642	194.153	forward	0.0734186	0.0606581	1.57509	0.0217224	0.181434	1.21037	0.275446
8	Niacinamide	0.99963	B(ii)			58.2002	123.055	forward	1.3904	0.752618	1.5054	0.0166256	0.17443	1.84742	0.88551
90	N-Ornithyl-L-taurine	0.969142	B(ii)			232.629	240.102	forward	0.0208	0.00585972	1.30956	0.0291066	0.187669	3.54966	1.82768
474	PC(16:0/14:0)	0.549517	B(iii)			167.215	706.536	forward	0.814056	1.06205	1.42697	0.0459299	0.194886	0.766499	-0.383645
462	PC(16:1(9Z)/P-18:1(11Z))	0.56229	B(iii)			158.922	742.574	forward	0.12629	0.182553	1.48048	0.0291819	0.187718	0.691797	-0.531578
501	PC(18:0/15:0)	0.523188	B(iii)			165.165	748.58	forward	0.428541	0.28816	1.4802	0.0382985	0.192337	1.48717	0.572565
506	PC(18:1(11Z)/14:1(9Z))	0.518852	B(iii)			165.219	730.537	forward	0.793328	1.12977	1.5664	0.0227185	0.182482	0.702203	-0.51004
470	PC(18:2(9Z,12Z)/P-18:1(11Z))	0.555982	B(iii)			60.1728	768.59	forward	0.887441	1.4417	1.54217	0.0311209	0.188906	0.615553	-0.700045
496	PC(20:2(11Z,14Z)/14:0)	0.526779	B(iii)			279.897	758.569	forward	0.00595464	0.0034424	1.77507	0.00514121	0.127554	1.72979	0.790599
373	PC(20:3(8Z,11Z,14Z)/14:0)	0.674753	B(iii)			162.603	756.554	forward	1.60463	2.18693	1.68581	0.0088439	0.152373	0.733738	-0.446663
332	PE(22:4(7Z,10Z,13Z,16Z)/14:0)	0.723978	B(iii)			161.274	740.52	forward	0.185721	0.0739651	1.39416	0.0236962	0.183435	2.51093	1.32822
415	PE(22:5(4Z,7Z,10Z,13Z,16Z)/16:0)	0.613883	B(iii)			178.982	766.536	forward	0.0597667	0.0198976	1.70777	0.0206087	0.180159	3.00371	1.58675
58	Peperinic acid	0.985696	B(ii)			50.3269	183.101	forward	0.130959	0.0410369	1.48601	0.0335963	0.19024	3.19125	1.67412
50	Phosphorylcholine	0.989134	B(ii)			487.404	184.073	forward	0.471823	0.303967	1.45312	0.0421697	0.193737	1.55222	0.634331
78	Piperidine	0.97768	B(ii)			290.562	86.0962	forward	3.00153	2.31962	1.4656	0.0343542	0.190613	1.29397	0.371808
289	Prolyl-Gamma-glutamate	0.77536	B(iii)			379.972	244.128	forward	0.0105946	0.005358	1.50017	0.0135945	0.168258	1.97734	0.983561
164	Prolylphenylalanine	0.917926	B(ii)			252.099	263.138	forward	0.0346956	0.0214732	1.52339	0.0239904	0.183708	1.61576	0.692217
5	Pyrrolidine	0.999776	B(ii)			288.535	72.0806	forward	0.134501	0.0363273	2.04994	0.00465145	0.122535	3.70248	1.88849
231	SM(d17:1/24:0)	0.848048	B(ii)			196.608	801.68	forward	0.190573	0.287574	1.6444	0.0131561	0.167177	0.662693	-0.593587
458	SM(d17:1/24:1(15Z))	0.565061	B(iii)			207.966	799.666	forward	0.117526	0.178591	1.61666	0.0176495	0.176111	0.658074	-0.603678
440	SM(d18:1/14:0)	0.584631	B(iii)			204.058	675.541	forward	0.0774199	0.140741	1.74906	0.0385065	0.192418	0.550087	-0.862269
99	S-Methylmethionine	0.964757	B(ii)			74.0484	164.073	forward	0.0409967	0.00797802	1.69455	0.013117	0.167078	5.13871	2.36141
283	Spinacine	0.780729	B(iii)			295.781	168.076	forward	0.126769	0.089416	1.53859	0.0341154	0.190497	1.41775	0.503601
240	Stigmastentriol	0.834098	B(ii)			21.0563	447.382	forward	0.00787719	0.00519103	1.71705	0.0184143	0.177263	1.51746	0.60166
106	Taurine	0.961541	B(ii)			310.724	126.022	forward	4.09357	3.12665	1.74672	0.00608647	0.135757	1.30925	0.388739
521	Taurodeoxycholic acid	0.497685	B(iii)			172.468	500.303	forward	0.0298577	0.127249	1.89821	0.0144192	0.170147	0.23464	-2.09148
134	Valyl-Proline	0.942615	B(ii)			303.77	215.139	forward	0.0394165	0.0273647	1.40237	0.0489777	0.195697	1.44041	0.526484
564						251.133	250.143		0.000581811	0.000107015	1.32119	0.0450079	0.194621	5.43673	2.44274
567						290.556	132.101		10.6891	8.0396	1.58312	0.0183233	0.17713	1.32955	0.410938
593						242.998	447.25		0.025074	0.00735824	1.3793	0.0129394	0.166621	3.40761	1.76876
602						33.9038	415.21		5.25309	3.70966	1.80156	0.00481586	0.124288	1.41606	0.501878
621						319.627	183.005		0.901544	0.595765	1.61651	0.00984546	0.156679	1.51325	0.597654
629						146.846	338.196		0.000870672	2.83568e-05	1.75837	0.0479564	0.195436	30.7042	4.94036
633						21.7891	133.052		0.0464647	0.0132997	2.04163	1.91016e-06	0.00188502	3.49367	1.80474
650						26.2457	360.194		0.0101054	0.00510298	2.00575	0.00737125	0.14457	1.98028	0.985706
654						409.26	258.144		0.00889399	0.00654034	1.3926	0.0427004	0.193911	1.35987	0.443465
681						139.553	235.118		0.0492512	0.0184264	1.77674	0.00293759	0.100827	2.67286	1.41838
684						243.303	535.385		0.0240729	0.00633346	1.30952	0.0121169	0.164368	3.80091	1.92635
686						45.5145	166.06		0.0547639	0.0288674	1.58491	0.0246422	0.184294	1.89708	0.923784
692						286.312	257.147		1.10687	0.994814	1.85158	0.00202345	0.088243	1.11264	0.153987
695						33.9701	489.302		0.0753331	0.0450852	1.57528	0.0166635	0.174495	1.67091	0.740631
700						34.0478	460.268		1.22508	0.817826	1.84461	0.00324584	0.105376	1.49797	0.583009
703						253.04	316.211		0.0367643	0.0132002	1.60415	0.0142759	0.169832	2.78514	1.47775
745						181.722	355.263		0.0099523	0.00458399	1.6006	0.0349468	0.190895	2.1711	1.11843
752						265.348	300.18		0.0236687	0.0146047	1.40251	0.0423643	0.193801	1.62063	0.696554
787						319.658	242.078		7.35848	5.01679	1.62371	0.0100383	0.157434	1.46677	0.552643
808						541.745	357.249		0.0301158	0.0218355	1.75037	0.00742239	0.144877	1.37921	0.463842
818						164.437	744.551		1.79066	1.09867	1.51783	0.0297852	0.188103	1.62984	0.704733
822						43.8274	352.247		0.0340193	0.0129139	1.41618	0.0370378	0.191822	2.63431	1.39743
824						395.36	642.308		0.00849921	0.00495953	1.53773	0.0228401	0.182604	1.71372	0.777127
833						61.0839	187.143		0.0192464	0.00337033	1.42091	0.0272378	0.186376	5.71054	2.51363
857						208.494	600.402		0.0484425	0.0308328	1.64105	0.00758648	0.145842	1.57113	0.651806
872						242.995	468.35		0.0438738	0.0140199	1.32398	0.0454691	0.194755	3.1294	1.64589
900						279.909	335.127		0.0272669	0.0229404	1.56799	0.0176855	0.176167	1.1886	0.249262
902						201.326	536.406		0.0143135	0.00953041	1.39962	0.0290826	0.187654	1.50188	0.586771
915						399.048	362.095		0.0216391	0.0162995	1.48915	0.0313889	0.189059	1.32759	0.408815
916						33.9861	432.237		5.38352	3.99186	1.75544	0.00630329	0.13741	1.34862	0.431488
926						33.9325	278.247		0.0726653	0.0413532	1.49998	0.0389807	0.192602	1.75719	0.813268
939						224.552	560.334		0.551612	0.23689	1.46436	0.0452165	0.194682	2.32856	1.21944
956						559.721	206.151		0.0457301	0.0294658	1.60868	0.0165407	0.174283	1.55197	0.634103
969						394.204	316.174		0.011249	0.00292251	1.82537	0.000305494	0.0313529	3.84908	1.94451
979						1.79106	397.165		0.0303192	0.00477281	1.77437	0.00429118	0.118428	6.35249	2.66732
997						13.421	301.922		0.0122907	0.0076343	1.5513	0.01731	0.175572	1.60993	0.687
1047						21.7531	644.386		0.00573713	0.00143178	1.92704	4.86561e-05	0.00808451	4.00699	2.00252
1048						21.7556	660.41		0.0117958	0.00291433	1.94607	1.49176e-05	0.00441537	4.04753	2.01704
1049						21.7564	561.412		0.00530081	0.00127168	2.03101	1.42407e-05	0.0043694	4.16834	2.05947
1050			D	dTDP-D-desosamine	2.45201	21.7588	560.407		0.0100841	0.00256394	2.10599	1.90217e-05	0.00463679	3.93305	1.97565
1051						21.7599	642.381		0.0552303	0.0155781	2.04441	1.40169e-05	0.00435346	3.54539	1.82594
1052						21.7599	643.384		0.0231458	0.00628643	2.06852	1.62665e-05	0.00449792	3.68187	1.88044
1053			D	Cyclic di-3',5'-adenylate	-18.2984	21.7599	659.407		0.0283211	0.0078845	2.04165	9.42706e-06	0.00391119	3.592	1.84479
1054						21.7602	562.423		0.0118603	0.00318426	2.01636	1.14929e-05	0.00414218	3.72467	1.89711
1056						21.7612	607.479		0.00613017	0.00185009	1.91659	7.93485e-06	0.00369557	3.31345	1.72833
1057						21.7639	263.081		0.00889349	0.000735565	1.82648	1.63492e-06	0.00176349	12.0907	3.59582
1058			D	6-Amino-6-deoxyfutalosine	-18.0413	21.7655	414.384		0.0222435	0.00505729	2.05826	2.43072e-06	0.00206616	4.39829	2.13694
1059			D	Pelargonidin 3-O-3,6-O-dimalonylglucoside	-17.094	21.7655	606.475		0.00936236	0.0028123	2.11387	1.77958e-07	0.000378169	3.32908	1.73512
1060			D	{6,7,8,11,12,13,21,22-octahydroxy-3,16-dioxo-2,17,20-trioxatetracyclo[17.3.1.0tricosa-4,6,8,10,12,14-hexaen-23-yl}oxidanesulfonic acid	16.5335	21.7682	563.427		0.00425212	0.0012671	2.03429	1.38076e-05	0.00433818	3.3558	1.74665
1061						21.7707	579.451		0.0209981	0.00619734	2.01499	1.87162e-05	0.00462304	3.38824	1.76053
1062						21.7707	580.454		0.00876294	0.00264137	1.91002	2.45071e-05	0.00519803	3.31758	1.73013
1063						21.7745	546.425		0.00556096	0.00187285	2.01535	0.000308191	0.0315256	2.96924	1.5701
1073						22.3803	530.397		0.0023908	0.000240533	1.87372	0.00521302	0.128242	9.93957	3.31318
1083						22.4852	438.03		0.00483693	0.00137801	1.4627	0.0430768	0.194031	3.51008	1.8115
1092						22.9964	675.13		0.0158405	0.0043695	1.44154	0.0403255	0.193101	3.62524	1.85808
1098			D	NS 1619	-11.6986	23.1547	363.23		0.00450891	0.00143065	1.32536	0.0331709	0.190023	3.15166	1.65611
1107						23.1772	411.088		0.0124536	0.00322746	1.58552	0.045857	0.194866	3.85864	1.94809
1109						23.178	432.004		0.0149728	0.0014438	1.65895	0.0495636	0.195842	10.3704	3.3744
1119						23.2014	618.177		0.00349515	0.00112954	1.43022	0.0327773	0.189819	3.09431	1.62962
1129						23.2718	336.202		0.0108963	0.00550343	1.69494	0.0105227	0.159237	1.97991	0.985437
1131						23.2848	335.199		0.0707483	0.0366768	1.66461	0.00949018	0.155229	1.92897	0.947829
1132						23.3661	228.032		0.0162099	0.0020119	1.919	0.031634	0.189198	8.05697	3.01024
1138						23.8511	466.045		0.00515109	0.000975473	1.5354	0.0415621	0.193533	5.28061	2.40071
1160						25.401	262.085		0.00738961	0.000223531	1.95463	0.041581	0.19354	33.0585	5.04695
1163						26.0212	232.046		0.00559053	0.00203943	1.97243	0.000351268	0.0341899	2.74122	1.45482
1165						26.0493	152.089		0.00811438	0.00285555	2.01902	0.000317097	0.0320878	2.84162	1.50671
1166			D	TG(14:0/14:1(9Z)/14:0)	6.75566	26.0554	722.157		0.0119409	0.000150118	2.05852	0.030784	0.188709	79.5429	6.31366
1167						26.0883	248.069		0.117401	0.0422513	2.02449	0.0001267	0.0167854	2.77863	1.47437
1169						26.0971	708.139		0.269486	0.0524641	2.09243	0.000560333	0.0457192	5.13657	2.36081
1170						26.106	231.042		0.0690306	0.0223494	2.04849	2.67413e-05	0.00541205	3.0887	1.627
1171						26.106	479.107		0.0200666	0.00537392	2.0609	1.97751e-05	0.00466922	3.73407	1.90075
1172						26.1677	461.078		0.066357	0.0173421	2.08424	3.71428e-05	0.00681216	3.82636	1.93597
1173						26.1677	709.142		0.0795622	0.0151485	2.10356	0.000398639	0.036852	5.25215	2.39291
1174						26.2375	478.104		0.107222	0.0289282	2.06918	3.55104e-05	0.00661006	3.70647	1.89005
1176						26.2457	273.954		0.00323644	0.00120229	2.16398	3.85071e-08	0.000163658	2.6919	1.42862
1178						26.4317	691.115		0.0439467	0.00823138	2.09221	0.000822952	0.0580691	5.33893	2.41655
1179						26.4317	938.175		0.101008	0.0106969	2.08163	0.000718761	0.0535917	9.44273	3.2392
1180						26.4529	710.139		0.0420411	0.0085667	2.0781	1.7041e-05	0.00454059	4.90751	2.29499
1181			D	Trifluoromethanesulfonic acid	12.2672	26.4888	151.086		0.100006	0.0338436	2.03554	5.54577e-05	0.00872963	2.95496	1.56314
1182						26.632	135.063		0.144927	0.0576413	2.04993	5.10129e-05	0.00831602	2.51429	1.33015
1183						26.6763	506.136		0.00238517	0.00126585	1.88799	0.000199174	0.0235003	1.88425	0.913989
1184						26.6804	480.1		0.00823307	0.00244948	2.03184	8.32084e-05	0.0122034	3.36115	1.74895
1185						26.6906	736.17		0.00587722	0.00205624	2.0595	1.12894e-05	0.00412215	2.85824	1.51513
1227						28.1071	852.246		0.0264725	0.0188162	1.57224	0.0133968	0.167778	1.4069	0.492516
1233						28.3598	708.508		0.148585	0.126228	1.68196	0.0114506	0.162359	1.17712	0.235259
1240						28.5115	736.542		0.155292	0.113294	1.9175	0.000775398	0.0560866	1.37069	0.454904
1242						28.5524	778.229		0.0313495	0.0246721	1.59868	0.0186737	0.177635	1.27064	0.345559
1243						28.5633	737.545		0.0771685	0.0560336	1.99409	0.000139591	0.017978	1.37718	0.46172
1244			D	TG(14:1(9Z)/18:0/14:1(9Z))	-13.7215	28.6184	776.232		0.0518057	0.0416927	1.54069	0.0391739	0.192676	1.24256	0.313315
1245						28.6184	777.232		0.0363161	0.0297757	1.36096	0.0480521	0.195461	1.21966	0.286474
1255						28.6518	704.21		0.0290539	0.0220761	1.72481	0.00706929	0.142695	1.31608	0.396244
1273			D	3',5'-Diiodo-L-thyronine-beta-D-glucuronoside	2.21137	28.6885	702.21		0.0629614	0.0489752	1.80915	0.00224198	0.091417	1.28558	0.362416
1274						28.6885	703.211		0.0405823	0.0315518	1.62835	0.0110676	0.161119	1.28621	0.363129
1282						28.712	70.6166		0.0046792	0.00197858	1.35677	0.047816	0.195399	2.36493	1.2418
1286						28.713	629.192		0.0441721	0.0338821	1.55606	0.0167089	0.174573	1.3037	0.382613
1322						28.9978	628.194		0.0760948	0.062383	1.59435	0.0139465	0.169086	1.2198	0.286645
1348						29.3372	556.173		0.0238041	0.0183915	1.36272	0.0424135	0.193817	1.2943	0.372173
1353						29.3646	248.058		0.00855455	0.00288489	1.62089	0.0232656	0.183024	2.9653	1.56818
1360						29.3687	705.212		0.0138691	0.0087785	1.81162	0.00188489	0.0859914	1.5799	0.659829
1448						31.7119	486.291		0.0958679	0.0835364	1.78065	0.00633842	0.137671	1.14762	0.198643
1452						31.8126	485.288		0.30623	0.270134	1.63256	0.0122304	0.164693	1.13362	0.180941
1478						31.9445	310.31		0.314685	0.165642	1.56276	0.0429904	0.194004	1.89979	0.925838
1489			D	IACI	18.1232	31.9524	599.454		0.00196424	0.000345275	1.7536	0.0438808	0.194283	5.68891	2.50815
1502						31.9862	283.282		0.397044	0.161181	1.84079	0.00617192	0.136417	2.46334	1.30062
1516						32.2796	281.266		0.0907268	0.0326455	1.86853	0.0133028	0.167545	2.77915	1.47464
1611						33.8081	119.083		0.121273	0.0864232	1.87782	0.00276604	0.0987088	1.40325	0.488769
1620						33.8798	416.213		1.40873	0.958873	1.83106	0.00408836	0.116211	1.46915	0.554981
1628						33.8914	417.216		0.226747	0.152573	1.8924	0.00903526	0.15325	1.48616	0.571585
1647						33.9325	501.258		0.0761884	0.0588377	1.82395	0.00374297	0.112113	1.29489	0.372832
1653						33.9346	462.275		0.0525112	0.0353026	1.70009	0.00625011	0.137011	1.48746	0.572853
1690						33.9527	710.531		0.0042407	0.00210711	1.79453	0.00221184	0.091004	2.01256	1.00903
1701			D	CDP-N-methylethanolamine	-15.2586	33.956	461.271		0.341036	0.221477	1.72792	0.00693836	0.141848	1.53982	0.622765
1720						34.0478	434.243		0.24024	0.176403	1.71157	0.00925743	0.154234	1.36188	0.445602
1761						34.5337	369.168		0.086652	0.0652933	1.60707	0.0172014	0.175396	1.32712	0.408297
2126						46.7548	194.153		0.128547	0.118863	1.49387	0.0239713	0.183691	1.08147	0.112996
2159						47.861	109.059		0.111935	0.084603	1.76467	0.00475747	0.123674	1.32306	0.403874
2305						58.03	124.058		0.0823986	0.0526097	1.59111	0.0174381	0.175778	1.56622	0.647291
2316			D	2-Aminoethylphosphote	23.172	58.5977	126.074		0.100754	0.0677006	1.57654	0.0238866	0.183613	1.48823	0.573595
2325						59.3159	83.0601		0.110813	0.0924025	1.45751	0.0419875	0.193677	1.19924	0.262125
2381						62.4375	104.07		0.0513542	0.0284098	1.63647	0.0374672	0.192001	1.80762	0.854093
2458						77.8845	127.086		0.0616924	0.0245582	1.55391	0.016663	0.174495	2.51209	1.32889
2473						81.1546	290.268		0.26033	0.113757	1.56163	0.0408831	0.193299	2.28848	1.19439
2569						103.6	143.081		0.0426596	0.0276966	1.9231	0.00074615	0.0548171	1.54025	0.623161
2734			D	Formothion	14.7201	143.242	258.279		0.0771136	0.0610294	1.85732	0.0028468	0.0997265	1.26355	0.337481
2736			D	Wyerone	20.8928	143.323	259.282		0.0106003	0.00732661	1.47034	0.0291875	0.187722	1.44683	0.532892
2738						143.511	180.087		0.0204916	0.0121718	1.61149	0.0133389	0.167635	1.68353	0.751488
2744						143.867	334.295		0.0480489	0.0189981	1.76329	0.00416525	0.117067	2.52914	1.33865
2748						144.188	274.273		0.0706329	0.0391988	1.71081	0.0437	0.194227	1.80191	0.84953
2749			D	Phloretin	2.59136	144.216	275.277		0.00775055	0.00267758	1.8243	0.0408571	0.19329	2.8946	1.53337
2760						146.726	122.071		1.97238	1.0155	1.63106	0.00261536	0.0967044	1.94227	0.957747
2770						147.817	108.055		2.02653	1.3635	1.42234	0.0254384	0.184973	1.48627	0.571693
2792						149.076	163.05		0.177763	0.112934	1.2578	0.0487161	0.195631	1.57405	0.654481
2834						150.764	758.569		17.1768	14.2925	1.66489	0.0110535	0.161072	1.2018	0.265201
2841						150.837	84.2864		0.752765	0.598415	1.64828	0.0145267	0.17038	1.25793	0.331054
2843						150.845	886.631		0.0197485	0.00994521	1.31994	0.0117309	0.163226	1.98573	0.989668
2848			D	6-Oxocyclohex-1-ene-1-carbonyl-CoA	-5.02065	151.303	890.658		0.0299113	0.0235387	1.48258	0.0495968	0.19585	1.27073	0.345655
2870			D	2-Methylacetoacetyl-CoA	24.5535	152.481	866.663		0.187758	0.150262	1.6601	0.00980035	0.156499	1.24954	0.321395
2871						152.631	92.2864		0.119568	0.0933608	1.3942	0.039322	0.192732	1.28071	0.356945
2874						152.691	865.653		0.101688	0.069424	1.67852	0.00940574	0.154872	1.46473	0.550639
2877						152.715	864.644		0.214071	0.161877	1.818	0.00285344	0.0998086	1.32243	0.403193
3001						163.23	189.767		0.0486925	0.0401244	1.42181	0.0295977	0.187985	1.21354	0.279222
3007						164.509	745.558		0.783378	0.477801	1.54352	0.0264497	0.185783	1.63955	0.713298
3041						167.18	718.536		0.122246	0.028396	1.46641	0.0390596	0.192632	4.30505	2.10603
3070						169.773	692.52		0.0217718	0.00472165	1.49423	0.0489508	0.19569	4.61105	2.20509
3071						169.774	258.116		0.0122854	0.00655245	1.76888	0.00805099	0.148424	1.87493	0.906839
3088						171.065	179.129		0.0241549	0.0140859	1.5259	0.019535	0.178811	1.71482	0.77806
3101						171.358	108.055		1.68263	1.33628	1.43221	0.0325106	0.189677	1.25919	0.332497
3136			D	Chlorobenzilate	5.75416	172.367	326.196		0.0290179	0.0223077	1.54453	0.0189059	0.177961	1.3008	0.379401
3140			D	1,7-diphospho-1-epi-valienol	22.9951	172.391	337.142		0.0610239	0.0463516	1.45237	0.034039	0.19046	1.31655	0.396757
3241			D	Lycomarasmine B	-24.4689	173.755	278.232		0.00416121	0.0008648	1.59195	0.00757027	0.145748	4.81176	2.26656
3250			D	Propylene glycol mono- and diesters of fats and fatty acids	-21.1996	174.379	511.829		0.0063345	0.00339386	1.46849	0.0241441	0.183849	1.86646	0.900302
3277						177.008	897.641		0.0245563	0.018844	1.42314	0.0407048	0.193236	1.30314	0.381987
3287						177.018	921.64		0.0137424	0.0120322	1.45731	0.0395119	0.192803	1.14213	0.19173
3353						178.975	767.541		0.0261335	0.00941833	1.87991	0.00318789	0.104517	2.77475	1.47236
3371						180.291	742.082		0.00661218	0.00422633	1.57088	0.0132716	0.167467	1.56452	0.645723
3394						181.048	737.587		0.0156129	0.00845966	1.52015	0.0385965	0.192454	1.84557	0.884066
3402						182.036	123.074		0.0178463	0.0109222	1.39585	0.015422	0.172219	1.63394	0.708355
3467						186.481	365.549		0.110934	0.0939051	1.54422	0.0207514	0.180329	1.18134	0.240426
3484						186.933	283.049		0.912932	0.82891	1.69004	0.00952709	0.155383	1.10136	0.139291
3488						186.945	715.063		11.8471	10.8608	1.66471	0.00937934	0.15476	1.09082	0.125409
3489						186.945	605.061		0.505548	0.463111	1.72025	0.00793069	0.147776	1.09163	0.12649
3490						186.946	713.064		14.9598	13.7545	1.6851	0.0130387	0.166878	1.08763	0.121188
3498						186.99	607.058		0.514578	0.471224	1.76673	0.0038651	0.113611	1.092	0.126979
3500			D	CDP-DG(16:1(9Z)/18:2(9Z,12Z))	-16.4265	187.012	977.083		0.0522362	0.039816	1.35134	0.0460713	0.194926	1.31194	0.391701
3507			D	Pectenotoxin 1	16.1748	187.051	876.071		0.498222	0.469943	1.51799	0.0354173	0.191112	1.06017	0.0843013
3508						187.053	287.043		0.947114	0.867444	1.60638	0.0208174	0.180407	1.09184	0.126767
3532						187.158	606.059		0.404793	0.379709	1.54953	0.0223568	0.182111	1.06606	0.0922887
3533			D	CDP-DG(16:0/18:2(9Z,12Z))	-19.8507	187.185	979.082		0.130343	0.10364	1.66962	0.0108208	0.160284	1.25766	0.330743
3607						193.877	552.059		0.528694	0.438363	1.58706	0.0104282	0.158895	1.20606	0.270307
3608						194.029	553.057		0.559919	0.467584	1.59978	0.0206665	0.180228	1.19747	0.259994
3730			D	CDP-4-dehydro-3,6-dideoxy-D-glucose	4.80409	199.413	532.312		0.00583139	0.00215686	1.30326	0.0448592	0.194577	2.70365	1.43491
3734						199.661	709.073		3.43445	3.09173	1.91848	0.000878976	0.0602836	1.11085	0.151662
3762						200.762	234.04		0.0371452	0.0231008	1.68586	0.00861224	0.151274	1.60796	0.685233
3805						202.082	712.065		0.988582	0.893876	1.40653	0.0425042	0.193847	1.10595	0.145286
3809						202.122	871.075		0.249908	0.218482	1.59788	0.017011	0.175083	1.14384	0.193881
3816						202.469	606.059		0.204197	0.176194	1.42403	0.04707	0.195201	1.15893	0.212795
3823						202.5	981.076		0.073055	0.0639155	1.83262	0.00331309	0.106353	1.14299	0.192818
3837						202.626	416.555		0.0347185	0.0302492	1.6019	0.0108911	0.160525	1.14775	0.198807
3838						202.632	138.055		0.00696404	0.00479314	1.69684	0.00540772	0.130048	1.45292	0.538954
3905			D	2,3-Dihydroxybenzoate	8.79506	207.22	155.129		0.0714436	0.0549246	1.73713	0.0106932	0.159841	1.30076	0.379351
3926			D	Aplysil	-16.174	207.893	310.201		0.0392988	0.0301226	1.44563	0.0346686	0.190764	1.30463	0.383636
3943						208.515	237.196		0.0446251	0.0382497	1.48332	0.019967	0.179368	1.16668	0.222408
3951						208.592	108.055		0.381765	0.286924	1.54895	0.0172289	0.175441	1.33054	0.412017
3968						209.911	902.612		0.0468827	0.00568814	1.59101	0.0343005	0.190587	8.24218	3.04303
4027			D	3-hydroxy-2-isobutyrate	-1.3653	215.76	104.105		0.0574336	0.032645	1.4594	0.0401225	0.193028	1.75933	0.81503
4041			D	3-O-(6-O-alpha-D-Xylosylphospho-alpha-D-mannopyranosyl)-alpha-D-mannopyranose	-2.8532	216.489	555.397		0.074231	0.0499408	1.6049	0.00942617	0.154959	1.48638	0.571803
4074						219.069	758.57		0.0278202	0.0215342	1.55154	0.0190594	0.178173	1.29191	0.369504
4153						222.439	586.348		0.0332118	0.0125666	1.09022	0.0178901	0.176482	2.64286	1.4021
4159			D	Trimethylselenonium	-1.68765	223.039	125.071		0.174558	0.130906	1.6994	0.00903924	0.153268	1.33346	0.415176
4246						227.981	790.558		0.0048595	0.00180238	1.39527	0.0483773	0.195545	2.69616	1.43091
4295						230.964	110.071		0.0509037	0.0424476	1.56033	0.0151822	0.171744	1.19921	0.262087
4318						231.604	138.055		0.143035	0.0308098	1.73787	0.00410166	0.11636	4.6425	2.2149
4322						231.738	139.058		0.00919514	0.00575261	1.83169	0.0181998	0.176948	1.59843	0.676655
4324						231.765	196.108		0.00584203	0.000211161	1.58965	0.0207703	0.180351	27.6662	4.79005
4361			D	Fosetyl	-9.31701	233.83	111.055		0.541187	0.444097	1.60459	0.0118563	0.163603	1.21862	0.285253
4384			D	3,4,5-trihydroxy-6-{3,4,8,9,10-pentahydroxy-6-oxo-6H-benzo[c]chromene-1-carbonyloxy}oxane-2-carboxylic acid	5.06704	234.367	497.343		0.239898	0.0707356	1.39025	0.0421732	0.193738	3.39148	1.76191
4577						239.201	424.305		0.00550164	0.000581286	1.7722	0.0120244	0.1641	9.4646	3.24254
4614			D	Fenoxanil	-7.21163	241.44	330.227		0.027922	0.0092357	1.20071	0.0166144	0.174411	3.02327	1.59611
4615						241.44	498.355		0.0625768	0.0251797	1.94551	0.00745386	0.145064	2.48521	1.31337
4620			D	6-[3,4-dihydroxy-5-(3,4,5-trihydroxybenzoyloxy)benzoyloxy]-3,4,5-trihydroxyoxane-2-carboxylic acid	4.98176	241.718	499.359		0.0150034	0.00657478	1.95758	0.00686421	0.141359	2.28196	1.19027
4639						242.35	668.4		0.0198995	0.00788452	1.19913	0.0482086	0.195501	2.52387	1.33564
4658						242.81	357.269		0.0160578	0.00487551	1.35605	0.0298527	0.188145	3.29357	1.71965
4662						242.843	428.326		0.268411	0.0771554	1.35718	0.0358595	0.191312	3.47884	1.79861
4664						242.854	946.67		0.0174872	0.00553831	1.32256	0.0375716	0.192044	3.15749	1.65878
4667						242.867	841.571		0.123119	0.0324708	1.28922	0.0491895	0.19575	3.79167	1.92283
4668						242.867	855.535		0.109055	0.0250866	1.32701	0.0359511	0.191353	4.34713	2.12006
4672			D	Thiamin diphosphate	-1.67399	242.895	426.321		6.06053	1.86346	1.32578	0.0457912	0.194847	3.2523	1.70146
4673						242.895	427.324		1.63669	0.499671	1.33017	0.0440701	0.194341	3.27553	1.71173
4677			D	N-Adenylylanthranilate	-4.94987	242.915	467.347		0.157894	0.0525926	1.26457	0.0477222	0.195375	3.00221	1.58603
4678						242.915	538.384		0.0188213	0.00797751	1.19151	0.0494366	0.195811	2.35929	1.23835
4679			D	Oxalyl-CoA	7.78316	242.915	840.568		0.432366	0.108729	1.28252	0.0363736	0.191538	3.97655	1.99152
4684						242.952	927.639		0.00493193	0.00136487	1.41319	0.0449652	0.194609	3.61347	1.85338
4688						242.972	374.277		0.147667	0.0456309	1.30745	0.0457625	0.194839	3.23612	1.69426
4692						242.992	715.366		0.0459782	0.0103522	1.53948	0.0169387	0.174962	4.4414	2.15101
4693						242.992	716.368		0.0183256	0.00382911	1.4393	0.0292624	0.18777	4.78586	2.25878
4695						242.993	856.541		0.0552187	0.012957	1.3476	0.0299433	0.188201	4.26168	2.09142
4697						242.995	839.564		0.822167	0.204648	1.26927	0.0385487	0.192435	4.01747	2.00629
4698						242.995	938.655		0.00578008	0.00157288	1.43775	0.0301001	0.188298	3.67483	1.87768
4701						242.998	857.541		0.021441	0.00525324	1.36907	0.0342628	0.190569	4.08148	2.02909
4702						243.078	530.367		0.119916	0.0400707	1.30736	0.0155035	0.172378	2.99262	1.58141
4703						243.078	531.37		0.0353466	0.0117878	1.28871	0.0151868	0.171753	2.99856	1.58427
4706			D	dTDP-4-amino-2,3,4,6-tetradeoxy-D-glucose	-22.275	243.121	516.342		0.0248397	0.00840242	1.15118	0.0322817	0.189554	2.95625	1.56377
4708						243.142	710.408		0.0122597	0.00164694	1.51039	0.0299388	0.188198	7.44394	2.89607
4711						243.162	519.354		0.0593429	0.0202552	1.22357	0.023211	0.182971	2.92976	1.55078
4713						243.162	928.64		0.0033963	0.000851266	1.43182	0.0255989	0.185105	3.9897	1.99628
4727						243.239	634.466		0.119284	0.0423999	1.26724	0.0429461	0.19399	2.81332	1.49227
4728			D	Corilagin	14.1684	243.25	635.469		0.0493583	0.0171349	1.22466	0.0406383	0.193213	2.88058	1.52636
4732			D	Hydroxylamine hydrochloride	-16.5347	243.294	70.497		0.00255934	0.000817958	1.41402	0.0434038	0.194135	3.12894	1.64568
4744						243.382	202.143		0.0108013	0.00954428	1.46926	0.04118	0.193402	1.13171	0.178498
4749						243.791	628.422		0.0581484	0.0219588	1.24782	0.040247	0.193073	2.64807	1.40494
4750						243.797	937.57		0.00128168	0.000305716	1.50048	0.0411051	0.193376	4.19237	2.06777
4751						243.819	629.425		0.0216121	0.00830889	1.19496	0.0391366	0.192661	2.60109	1.37911
4756						243.913	520.357		0.00739903	0.00127371	1.60025	0.0165937	0.174375	5.80904	2.5383
4761			D	Fosaprepitant	-22.6681	243.949	615.4		0.0577599	0.018497	1.28376	0.0399566	0.192967	3.12266	1.64278
4763						243.976	616.402		0.0213535	0.00667847	1.20151	0.0326394	0.189746	3.19736	1.67688
4764						244.077	642.373		0.0276137	0.00807975	1.40893	0.0210536	0.180682	3.41764	1.773
4767						244.44	498.341		0.0131329	0.00410609	1.38304	0.0333346	0.190107	3.1984	1.67735
4776						244.622	643.377		0.00909034	0.00240503	1.3663	0.0163107	0.173878	3.77972	1.91828
4784						245.402	490.239		0.00647466	0.00224195	1.26276	0.0165181	0.174244	2.88796	1.53005
4790						245.979	505.209		0.00478327	0.00159188	1.27769	0.0220514	0.181789	3.00479	1.58726
4801						246.811	251.102		0.00126906	9.70445e-05	1.96212	0.00841872	0.150322	13.0771	3.70897
4823						248.697	689.424		0.00017133	5.19766e-05	1.43342	0.0333148	0.190097	3.29628	1.72084
4827						248.981	321.077		0.00173783	0.000962014	1.72728	0.023937	0.183659	1.80645	0.85316
4865						251.473	611.425		0.00366959	0.00024057	1.84786	0.0448921	0.194587	15.2538	3.93109
4868						252.022	264.142		0.00459951	0.00273305	1.53957	0.0297358	0.188072	1.68292	0.75097
4878						252.999	317.215		0.00549968	0.0013074	1.59779	0.0105904	0.159479	4.20659	2.07265
4891						254.113	652.378		0.00363199	0.000556706	1.68609	0.0109071	0.160579	6.52407	2.70577
4893						254.306	674.414		0.00304712	0.000482718	1.63961	0.0184226	0.177275	6.31242	2.65819
4964			D	T 0901317	-20.6181	257.356	482.33		0.0017084	9.87246e-05	1.99137	0.00196673	0.0873458	17.3047	4.11309
4965			D	3,4-Dihydro-3-hydroxy-4-S-glutathionyl bromobenzene	-23.303	257.387	481.327		0.00669157	0.000658274	1.74152	0.000240523	0.0268182	10.1653	3.34559
5034						262.002	197.103		0.00965361	0.00670881	1.49704	0.0316696	0.189218	1.43895	0.525013
5049						263.238	274.164		0.00908858	0.00551415	1.80608	0.000843657	0.0589022	1.64823	0.720916
5074						265.149	301.183		0.00356739	0.00250408	1.42067	0.0442328	0.19439	1.42463	0.51059
5092						266.269	285.084		0.00395824	0.00194949	1.49684	0.0477825	0.195391	2.0304	1.02176
5237						275.771	480.331		0.00583761	0.000499188	1.78367	0.0135445	0.168138	11.6942	3.54772
5282						276.582	535.16		0.0036099	0.00235277	1.87902	0.00141423	0.0765039	1.53432	0.617596
5375						279.854	86.0962		3.39013	2.67386	1.55933	0.0235376	0.183285	1.26788	0.342417
5381			D	ADP-5-ethyl-4-methylthiazole-2-carboxylate	1.5126	279.874	597.41		0.0196917	0.00537121	1.66209	0.0135939	0.168257	3.66615	1.87427
5386						279.896	598.412		0.00672553	0.00157075	1.42999	0.0192114	0.17838	4.28172	2.09819
5395						279.908	432.237		0.0087769	0.004618	1.79166	0.00383314	0.113225	1.90059	0.926445
5398						279.918	468.237		0.0130233	0.0107139	1.66013	0.0132968	0.16753	1.21555	0.281609
5406						280.464	345.187		0.0236402	0.0191346	1.51234	0.0318831	0.189336	1.23547	0.305058
5408						280.51	246.144		0.0114536	0.00717347	1.38812	0.0473888	0.195287	1.59667	0.675063
5409						280.511	364.141		0.0140816	0.0100848	1.55123	0.0225126	0.182272	1.39632	0.481631
5417			D	Boscalid	-23.5963	280.541	344.206		0.00528077	0.00449541	1.50515	0.0349082	0.190877	1.1747	0.232295
5426			D	Furcozole-cis	-1.21977	280.561	397.199		0.00753646	0.00649848	1.37636	0.0442105	0.194383	1.15973	0.213785
5457						281.646	342.169		0.046526	0.0314942	1.74385	0.00624736	0.136991	1.47729	0.562952
5464						281.945	229.154		0.00883514	0.00611468	1.48139	0.0229314	0.182695	1.44491	0.530976
5502						285.58	176.139		0.657493	0.60496	1.94527	0.00105341	0.0664473	1.08684	0.120137
5510			D	Arbutin 6-phosphate	23.9386	285.626	353.247		0.0592095	0.029721	1.85135	0.00175627	0.0837069	1.99218	0.994347
5513						285.641	469.322		0.14006	0.0618327	1.82349	0.00231198	0.0923482	2.26515	1.17961
5514						285.655	492.308		0.0534161	0.0378842	1.53678	0.00968573	0.156037	1.40999	0.49568
5517						286.282	491.304		0.253349	0.173174	1.64008	0.0071264	0.143058	1.46298	0.548905
5518						286.29	235.165		10.375	6.93045	1.91182	0.00116276	0.0698309	1.49702	0.582091
5520						286.303	119.089		2.94112	2.39491	1.80144	0.00417622	0.117187	1.22807	0.296394
5522			D	4-Bromophenylacetate	12.5216	286.303	216.054		0.0626205	0.0510121	1.69619	0.0106824	0.159804	1.22756	0.295796
5523						286.303	236.168		1.12123	0.736345	1.92292	0.00111918	0.0685221	1.5227	0.606633
5524						286.303	258.15		0.11383	0.0980209	1.5234	0.0218466	0.181569	1.16129	0.215725
5525						286.303	361.255		0.286703	0.234066	1.78874	0.00484966	0.124639	1.22488	0.292639
5526						286.304	352.244		0.364149	0.191155	1.91016	0.00140052	0.0761744	1.905	0.929788
5529						286.312	140.068		0.595633	0.512474	1.52498	0.0208034	0.18039	1.16227	0.216945
5531						286.324	120.09		0.200524	0.154756	1.65829	0.00785922	0.147384	1.29574	0.373777
5533						286.344	374.225		0.0223575	0.0142431	1.1909	0.0485694	0.195594	1.56971	0.650496
5538						287.069	247.176		0.97865	0.675484	1.74089	0.00763232	0.146107	1.44881	0.534873
5539			D	N-Phosphotaurocyamine	20.855	287.079	248.179		0.1055	0.0698681	1.79925	0.00587541	0.134072	1.50998	0.59453
5548			D	Bretylium	22.8236	287.805	244.176		1.56853	1.21036	1.68126	0.0279595	0.186894	1.29593	0.373986
5550			D	CNQX	1.77374	289.197	233.16		0.00759692	0.00396512	1.47074	0.0398335	0.192922	1.91594	0.938049
5554			D	N-Carbamoyl-L-aspartate	-3.02215	289.865	177.134		0.11959	0.0826641	1.69341	0.0122001	0.164607	1.44669	0.532759
5555			D	5-Fluorouridine monophosphate	-18.7123	289.879	343.173		0.00494181	0.00374755	1.50699	0.030383	0.18847	1.31868	0.399092
5562						289.892	389.158		0.0102119	0.00740004	1.52758	0.0203006	0.179785	1.37998	0.464646
5563						289.9	296.064		0.0118882	0.00854747	1.71218	0.00976772	0.156369	1.39084	0.475956
5570						289.909	271.096		0.0264638	0.0203496	1.56351	0.0311163	0.188903	1.30045	0.379016
5573			D	Azacozole	-17.855	290.489	301.143		0.0101477	0.00641529	1.50617	0.0229198	0.182684	1.58179	0.661559
5579						290.527	310.08		0.00608248	0.00403985	1.66249	0.0137768	0.168691	1.50562	0.590359
5585						290.556	133.105		0.69998	0.541392	1.48286	0.0316931	0.189231	1.29293	0.370639
5600						290.594	481.206		0.0310232	0.0208734	1.74883	0.00529099	0.128975	1.48626	0.571682
5605						291.214	503.187		0.00574504	0.00378905	1.80941	0.00141581	0.0765416	1.51622	0.60048
5611						291.277	410.133		0.0101313	0.00821283	1.84678	0.00265456	0.0972395	1.23359	0.302862
5613						291.289	500.213		0.00224741	0.000980201	1.67223	0.00647954	0.1387	2.29281	1.19712
5622						291.635	251.113		0.0164497	0.0106463	1.53852	0.0264169	0.185757	1.54511	0.627707
5647						293.424	349.072		0.0331626	0.0292447	1.66407	0.0129708	0.166702	1.13397	0.181384
5651						293.518	530.174		0.0226874	0.0179947	1.65775	0.0144709	0.17026	1.26078	0.334316
5656						293.56	127.098		5.12294	4.6923	1.86044	0.00291058	0.100504	1.09178	0.126678
5729						299.204	548.131		0.00995159	0.00838219	1.92089	0.00117248	0.070116	1.18723	0.247599
5740						299.368	368.067		0.0208117	0.0175309	1.55789	0.024557	0.184219	1.18715	0.247496
5746						299.396	517.118		0.0171038	0.0136008	1.71896	0.00746608	0.145137	1.25756	0.33063
5749						299.411	518.121		0.00323187	0.00238387	1.67504	0.0113916	0.162172	1.35572	0.439062
5750						299.412	378.008		0.00309151	0.00246615	1.45733	0.042944	0.193989	1.25358	0.326052
5834						304.089	338.239		0.00152992	0.00099593	1.49226	0.0351811	0.191004	1.53617	0.619338
5843						304.522	551.106		0.0121174	0.0105938	1.46252	0.0443557	0.194427	1.14382	0.193859
5854						304.834	274.164		0.0255378	0.0132587	1.5419	0.0296978	0.188048	1.92612	0.945699
5866						305.662	129.113		0.148366	0.114022	1.61601	0.0148457	0.171056	1.3012	0.379847
5881						306.556	134.035		0.0113952	0.00737621	1.55512	0.0176996	0.176189	1.54486	0.627476
5969						308.952	86.0963		0.777846	0.58546	1.68919	0.0101569	0.157887	1.32861	0.409914
5995						310.055	148.004		0.0555664	0.0455729	1.8286	0.00251163	0.0952382	1.21929	0.286036
6010			D	Chinenoside II	14.8493	310.58	1020.15		0.0078546	0.00574634	1.63332	0.00922058	0.154074	1.36689	0.450894
6015						310.62	760.607		0.00424801	0.00296773	1.45757	0.0345616	0.190713	1.4314	0.517427
6017			D	Rose bengal	5.25994	310.62	1018.65		0.00333215	0.00229516	1.46718	0.0271872	0.186339	1.45181	0.537857
6020						310.652	893.636		0.00515827	0.00324219	1.6631	0.0173946	0.175708	1.59098	0.669918
6021			D	TG(22:1(13Z)/15:0/22:1(13Z))	-2.61349	310.652	958.586		0.00345403	0.00274281	1.57957	0.0172807	0.175525	1.2593	0.332624
6024						310.671	947.13		0.00629982	0.00413337	1.51092	0.0158028	0.172949	1.52414	0.607992
6027						310.673	823.614		0.00353697	0.00251171	1.20986	0.0408871	0.1933	1.40819	0.493846
6029			D	TG(10:0/i-24:0/i-24:0)	12.626	310.673	948.628		0.00276323	0.00171953	1.67333	0.00711662	0.142996	1.60697	0.684344
6030			D	Deltorphin A	-17.7038	310.673	956.144		0.00523318	0.0034127	1.59286	0.0128302	0.166335	1.53344	0.616773
6031						310.673	1011.13		0.00258283	0.001855	1.42906	0.0380802	0.19225	1.39236	0.477532
6032						310.673	1019.15		0.0105089	0.00723586	1.65938	0.00759325	0.145882	1.45234	0.538379
6033						310.673	1019.65		0.00308033	0.00148328	1.66301	0.00175278	0.0836422	2.0767	1.0543
6036						310.675	822.615		0.00600622	0.00391992	1.82529	0.00142628	0.0767905	1.53223	0.615635
6037			D	3-Methylglutaconyl-CoA	-19.1772	310.675	894.634		0.00330905	0.00202235	1.39349	0.0420409	0.193694	1.63624	0.710382
6038			D	TG(18:2(9Z,12Z)/24:1(15Z)/o-18:0)	3.25081	310.675	956.642		0.00828709	0.00562969	1.64325	0.0133883	0.167757	1.47203	0.557811
6039						310.675	957.141		0.00417143	0.00285428	1.6448	0.0104366	0.158925	1.46147	0.547417
6042			D	PG(20:4(5Z,8Z,11Z,14Z)/20:3(5Z,8Z,11Z))	24.959	310.676	822.114		0.0125255	0.00864176	1.6493	0.00653342	0.139085	1.44942	0.535477
6047						310.693	378.045		0.0122349	0.0096692	1.82936	0.00311395	0.103395	1.26535	0.339539
6048						310.693	697.099		0.0315376	0.0245417	1.55076	0.0168119	0.174749	1.28506	0.361838
6049			D	2-Octaprenyl-3-methyl-6-methoxy-1,4-benzoquinone	12.1149	310.693	698.099		0.0185947	0.0153104	1.35634	0.0435926	0.194194	1.21452	0.280384
6050						310.693	876.11		0.0366597	0.028243	1.60117	0.0146482	0.170641	1.29801	0.376304
6051			D	Megalomicin A	-12.7245	310.693	878.107		0.0130235	0.00961639	1.79997	0.00303701	0.102286	1.3543	0.437547
6052			D	Brevetoxin B	-12.8633	310.693	896.078		0.00590429	0.00433248	1.56355	0.034801	0.190826	1.36279	0.446568
6054			D	PC(18:2(9Z,12Z)/22:6(4Z,7Z,10Z,13Z,16Z,19Z))	-3.16731	310.694	831.129		0.00678265	0.00492276	1.52871	0.0234935	0.183243	1.37781	0.46238
6055						310.695	955.641		0.00964023	0.00680071	1.48351	0.0388644	0.192557	1.41753	0.503382
6057						310.711	698.598		0.00689334	0.00446713	1.6687	0.00531274	0.129177	1.54313	0.625856
6061						310.711	823.113		0.0096829	0.00610823	1.68084	0.0099484	0.157085	1.58522	0.664686
6064						310.711	894.133		0.0102904	0.0070063	1.83461	0.00196541	0.0873245	1.46873	0.554572
6066						310.713	768.121		0.0418173	0.0319726	1.59424	0.0141879	0.169635	1.30791	0.387261
6067						310.713	768.622		0.0154294	0.0113502	1.58864	0.0125618	0.165616	1.3594	0.442965
6068			D	PC(18:2(9Z,12Z)/P-18:1(11Z))	19.5376	310.713	769.12		0.0254742	0.0191933	1.56335	0.0195542	0.178837	1.32725	0.408436
6069						310.713	1018.15		0.0209343	0.0148893	1.57222	0.0166379	0.174451	1.40599	0.491591
6074						310.715	877.109		0.0108771	0.00891871	1.53939	0.0241154	0.183823	1.21958	0.286381
6075			D	L-Malyl-CoA	7.20025	310.715	884.62		0.00984022	0.0070126	1.52885	0.0261183	0.185523	1.40322	0.488741
6082			D	Cholesteryl palmitate	13.4116	310.724	626.078		0.17788	0.142549	1.68078	0.00823488	0.149388	1.24785	0.319442
6083						310.724	628.075		0.0413871	0.0346195	1.46954	0.0300084	0.188241	1.19549	0.257597
6086			D	({6-[5,7-dihydroxy-2-(3-hydroxy-4-methoxyphenyl)-4-oxo-3-[3,4,5-trihydroxy-6-(hydroxymethyl)oxan-2-yl]-4H-chromen-8-yl]-3,4,5-trihydroxyoxan-2-yl}methoxy)sulfonic acid	-6.85751	310.724	705.612		0.00791417	0.00573262	1.57052	0.0136954	0.168499	1.38055	0.465244
6087						310.724	751.094		0.0861971	0.0675353	1.62477	0.0109159	0.160609	1.27633	0.351998
6088						310.724	752.096		0.0185323	0.0144159	1.61299	0.00967369	0.155988	1.28554	0.362375
6089						310.724	753.091		0.024457	0.0196535	1.47332	0.0267703	0.186028	1.24441	0.31546
6092						310.724	830.627		0.0156073	0.0114161	1.72112	0.00365713	0.111025	1.36712	0.451141
6093						310.724	893.136		0.0172997	0.0127053	1.4677	0.034701	0.190779	1.36161	0.445313
6096			D	2-Iodo-6-methoxyphenol	-20.4832	310.736	251.036		0.390761	0.316882	1.71096	0.0073537	0.144464	1.23314	0.30234
6097						310.736	252.04		0.0151805	0.0115075	1.68124	0.025107	0.184695	1.31919	0.399648
6098						310.736	376.05		0.102191	0.08207	1.8233	0.00263628	0.0969912	1.24517	0.316339
6099						310.736	501.065		0.241879	0.203685	1.50723	0.0278799	0.186838	1.18751	0.247941
6100						310.736	518.092		0.0270267	0.0223959	1.5853	0.0146965	0.170743	1.20677	0.27115
6116						310.758	503.061		0.0425345	0.0356272	1.53655	0.0408862	0.1933	1.19388	0.255654
6117						310.758	627.08		0.0314534	0.0248241	1.71694	0.00670196	0.140262	1.26705	0.341471
6121						310.758	700.575		0.0110353	0.00984768	1.43807	0.0421595	0.193734	1.1206	0.164269
6132						310.777	769.621		0.00885458	0.00724998	1.42204	0.0290326	0.187621	1.22132	0.288446
6133			D	(2E)-Butenoyl-CoA	-9.76356	310.777	832.575		0.00786467	0.00672541	1.60969	0.0102021	0.158058	1.1694	0.225765
6138						310.777	502.067		0.0295647	0.0237338	1.64012	0.0118285	0.16352	1.24568	0.316937
6144			D	({5-[(4,5-dihydroxy-2-{[5-hydroxy-2-(4-hydroxyphenyl)-4-oxo-4H-chromen-7-yl]oxy}-6-(hydroxymethyl)oxan-3-yl)oxy]-3,4-dihydroxyoxolan-3-yl}methoxy)sulfonic acid	-5.26298	310.778	645.554		0.00645179	0.00487075	1.62437	0.0130923	0.167015	1.3246	0.405557
6154			D	Kurarinol	-10.9926	310.824	457.53		0.0227941	0.0210154	1.37781	0.0471128	0.195213	1.08464	0.117211
6179						310.855	167.048		0.00936573	0.0060039	1.59516	0.0158667	0.173068	1.55994	0.641491
6180						310.855	377.053		0.00741982	0.00538001	1.73986	0.00554972	0.131315	1.37915	0.463776
6193						310.919	649.06		0.00831732	0.0072239	1.43071	0.039218	0.192692	1.15136	0.20334
6227						311.482	189.098		0.0147813	0.0104758	1.62765	0.0201331	0.179577	1.41099	0.496707
6240						312.073	415.993		0.0127474	0.0115565	1.47849	0.0395575	0.19282	1.10305	0.141494
6246						312.208	340.102		0.00994059	0.00448544	1.56916	0.0454491	0.194749	2.21619	1.14808
6256						312.57	271.007		0.00760785	0.00525763	1.29703	0.045174	0.19467	1.44701	0.533077
6266						312.855	309.217		0.0094455	0.0079378	1.39427	0.0451063	0.19465	1.18994	0.250888
6302						313.856	454.068		0.00343455	0.00229034	1.66579	0.0121318	0.164411	1.49958	0.584563
6320						314.089	243.1		0.0188886	0.0115684	1.75581	0.0126598	0.165881	1.63278	0.70733
6338						314.421	532.08		0.00285427	0.0021363	1.53597	0.0214636	0.181148	1.33608	0.418004
6347						314.526	298.149		0.00768479	0.00655228	1.56011	0.0169595	0.174997	1.17284	0.23001
6366						314.68	72.0806		2.24518	1.88003	1.86261	0.00207818	0.0890786	1.19423	0.256081
6371			D	Calcium peroxide	-1.38099	314.717	73.084		0.108631	0.089738	1.85144	0.0021516	0.0901558	1.21054	0.27565
6376						314.76	119.089		0.48757	0.401976	1.86621	0.00205761	0.088768	1.21293	0.278502
6379						314.823	118.086		9.17117	7.60824	1.9292	0.00105068	0.0663586	1.20543	0.269542
6432						318.929	204.122		27.105	17.4804	1.46891	0.0266883	0.185966	1.55059	0.632822
6433						318.94	205.125		2.62586	1.72503	1.37975	0.0407762	0.193261	1.52221	0.606166
6436						319.31	407.238		0.0252879	0.0108729	1.44193	0.0444351	0.194451	2.32579	1.21772
6438						319.512	256.982		0.328858	0.28971	1.44967	0.0353281	0.191071	1.13513	0.182856
6439						319.546	244.076		0.51633	0.341449	1.63639	0.00995565	0.157113	1.51218	0.596626
6443						319.658	184.008		0.0565152	0.0382827	1.55367	0.0131844	0.167249	1.47626	0.561945
6444						319.658	185.003		0.0610174	0.0404372	1.61413	0.00991305	0.156946	1.50894	0.593538
6445						319.683	243.082		0.712141	0.492878	1.62856	0.00979876	0.156493	1.44486	0.530931
6447						319.807	447.191		0.0279486	0.0109801	1.58798	0.0203539	0.17985	2.54539	1.34788
6450			D	Chloramphenicol sodium succite	13.0618	319.872	446.197		0.0787338	0.034147	1.55622	0.0213691	0.181042	2.30573	1.20523
6452			D	XDP	3.24058	319.876	445.194		0.387181	0.170987	1.56074	0.023111	0.182873	2.26439	1.17912
6460			D	4-Amino-5-hydroxymethyl-2-methylpyrimidine diphosphate	-8.38676	320.043	300.12		0.0167011	0.00899073	1.55087	0.0210285	0.180653	1.85759	0.89343
6462						320.098	397.113		0.0412386	0.0315411	1.43648	0.0389319	0.192583	1.30745	0.386761
6464						320.131	543.17		0.0992501	0.0407469	1.57372	0.0270198	0.186215	2.43577	1.28438
6500						320.375	495.09		0.00954235	0.00628787	1.63419	0.0185864	0.177511	1.51758	0.601773
6618						322.955	205.997		0.0834444	0.0242722	1.85072	0.0364403	0.191567	3.43785	1.78151
6622						323.009	261.964		0.00499761	0.00124913	1.93868	0.023884	0.18361	4.00087	2.00031
6624						323.141	247.176		0.108944	0.0861923	1.68747	0.0105275	0.159254	1.26396	0.337956
6627			D	N-Phosphotaurocyamine	20.6422	323.548	248.179		0.00901912	0.00650279	1.6649	0.0102824	0.158358	1.38696	0.471927
6643						324.469	176.008		0.0182885	0.0150522	1.61948	0.00980866	0.156533	1.215	0.28096
6647						324.502	473.134		0.00825949	0.00678761	1.48679	0.0373734	0.191962	1.21685	0.283149
6659						324.804	154.026		0.0148791	0.00972481	1.45571	0.019591	0.178885	1.53001	0.613543
6660						324.819	71.0683		0.0795232	0.0627071	1.62579	0.0259754	0.18541	1.26817	0.342748
6661						324.837	116.07		12.4196	10.4407	1.52069	0.0224171	0.182173	1.18954	0.250408
6714						328.235	232.129		0.00650991	0.00298961	1.69695	0.016005	0.173324	2.17751	1.12268
6751						333.22	240.123		0.00467764	0.00149595	1.60277	0.017121	0.175264	3.12686	1.64472
6768						335.099	221.113		0.00652488	0.0041721	1.59397	0.0327006	0.189778	1.56393	0.645177
6771						335.32	434.187		0.00786114	0.00389275	1.38932	0.0265217	0.185838	2.01943	1.01395
6826						340.874	335.061		0.00225848	0.0017021	1.42866	0.028319	0.187143	1.32688	0.40804
6835						341.627	185.998		0.00348899	0.00231395	1.65166	0.0124922	0.165425	1.50781	0.592454
6862						344.503	186.216		0.00921283	0.000986955	1.70404	0.00233318	0.0926228	9.3346	3.22259
6908			D	Aminosalicylate sodium anhydrous	18.2654	347.315	176.128		0.174357	0.106977	1.49458	0.0257214	0.185205	1.62985	0.704743
6937						349.154	205.126		0.0169281	0.00895325	1.62823	0.0126707	0.16591	1.89073	0.918941
6975						354.154	849.939		0.116096	0.09925	1.46187	0.0411183	0.193381	1.16973	0.226176
7006						355.156	579.968		1.6965	1.56067	1.63471	0.0178503	0.176421	1.08703	0.120392
7018						355.514	472.996		0.626421	0.579676	1.63429	0.0173259	0.175598	1.08064	0.111885
7029			D	Chlorophyll b	3.78538	355.559	908.483		0.331876	0.282312	1.4643	0.0179129	0.176517	1.17556	0.233354
7031						355.569	620.969		7.62817	7.11257	1.57898	0.0433913	0.194131	1.07249	0.100966
7035			D	erythro-6,8-Hexatriacontanediol	-16.2504	355.573	539.97		1.0055	0.950312	1.64063	0.0145158	0.170357	1.05807	0.081437
7039						355.603	568.489		1.29291	1.22498	1.6329	0.0172957	0.175549	1.05546	0.0778668
7056						356.083	650.492		0.924121	0.853668	1.55731	0.0278533	0.186819	1.08253	0.114407
7063						356.096	186.995		59.3197	56.4482	1.55883	0.0487076	0.195629	1.05087	0.0715843
7070						356.103	352.003		3.87708	3.65271	1.46746	0.0447463	0.194544	1.06142	0.0860012
7083						356.113	895.998		0.998287	0.936672	1.59798	0.0205761	0.18012	1.06578	0.0919108
7090						356.118	609.491		1.02466	0.933444	1.96814	0.000592061	0.0474125	1.09772	0.134511
7092						356.12	75.5581		0.0950438	0.0872356	1.43934	0.0434128	0.194138	1.08951	0.123676
7100						356.12	597.008		23.7594	22.1734	1.49208	0.0408752	0.193296	1.07153	0.0996672
7103						356.12	649.99		2.86205	2.66714	1.63662	0.0191709	0.178325	1.07308	0.101754
7119						356.123	925.521		0.387779	0.348112	1.57638	0.0212323	0.180887	1.11395	0.155686
7123						356.126	761.515		0.605616	0.549274	1.57199	0.0383831	0.19237	1.10257	0.140876
7133						356.132	732.997		0.310924	0.262826	1.6331	0.0165429	0.174287	1.183	0.242455
7143						356.133	1048.03		0.0692344	0.0473739	1.33266	0.0490454	0.195714	1.46145	0.547398
7186						358.683	414.954		0.360741	0.291557	1.57863	0.0140415	0.169304	1.23729	0.307188
7195			D	DG(12:0/0:0/i-24:0)	-7.6268	358.738	626.035		0.0725251	0.0450335	1.54459	0.0168591	0.174829	1.61047	0.687481
7206						358.774	544.033		0.111451	0.0707375	1.44612	0.0276122	0.186648	1.57555	0.65586
7211						359.323	546.012		0.0193057	0.0134158	1.60219	0.0112499	0.161717	1.43902	0.52509
7218			D	Bromofenoxim	8.25753	359.362	462.03		0.156888	0.103744	1.5213	0.0109962	0.16088	1.51225	0.596699
7226						359.372	380.027		0.173636	0.115531	1.57965	0.00726553	0.143926	1.50294	0.587783
7227						359.372	420.019		0.0143205	0.00792567	1.72561	0.00228616	0.0920092	1.80686	0.853481
7230			D	Triiodothyronine	-7.84864	359.373	651.976		0.020038	0.0135975	1.80949	0.00394306	0.114539	1.47365	0.559394
7231						359.375	298.024		0.545526	0.349856	1.73374	0.00236349	0.0930096	1.55929	0.640888
7234						359.38	403.988		0.135476	0.087914	1.8246	0.00355962	0.109753	1.541	0.623867
7236						359.381	216.021		0.212819	0.135766	1.73728	0.00144414	0.0772103	1.56754	0.648505
7237						359.381	321.985		0.209154	0.150242	1.4911	0.011154	0.161404	1.39212	0.47728
7241			D	CE(12:0)	17.9463	359.383	569.973		0.0229024	0.0147496	1.67947	0.00389618	0.113984	1.55275	0.634825
7243						359.385	299.027		0.0289892	0.0164667	1.77595	0.00569861	0.1326	1.76047	0.815963
7245						359.385	547.99		0.0131804	0.00894684	1.55053	0.0147055	0.170762	1.47318	0.558939
7255						359.416	525.984		0.0204937	0.0122654	1.46845	0.00990582	0.156918	1.67086	0.74059
7258						359.416	487.97		0.0211393	0.0135571	1.70979	0.00260784	0.0966005	1.55927	0.640873
7262						359.427	443.981		0.0221758	0.0143945	1.53269	0.0243066	0.183996	1.54058	0.623473
7264						359.427	653.956		0.0116917	0.00719607	1.40132	0.0224714	0.182229	1.62473	0.700203
7265						359.43	134.018		0.699286	0.466858	1.73559	0.00182523	0.0849566	1.49786	0.582898
7268						359.434	427.948		0.0267471	0.00949935	1.2386	0.0159961	0.173308	2.81568	1.49348
7273						359.988	405.968		0.0141996	0.00776227	1.73082	0.00289445	0.10031	1.82931	0.871299
7275						360.004	256.014		0.148925	0.0912295	1.99495	0.000102205	0.01432	1.63243	0.707017
7286						360.024	361.978		0.0736989	0.0491127	1.94742	0.000171015	0.0210107	1.50061	0.585545
7292						360.03	279.975		0.0946224	0.0680132	1.82579	0.00123487	0.07189	1.39123	0.476366
7294						360.043	239.982		0.0288915	0.0205916	1.66664	0.00731818	0.144248	1.40308	0.488593
7298			D	4-Bromophenol	-22.4223	360.065	174.011		0.0524054	0.0291553	1.40898	0.0264287	0.185766	1.79745	0.845955
7304			D	13-Sophorosyloxydocosanoic acid	2.59193	360.067	681.873		0.00860786	0.00481105	1.86387	0.0021415	0.0900104	1.78919	0.839304
7309			D	Melleolide L	-14.6533	360.384	451.91		0.0233702	0.0172398	1.57387	0.0126431	0.165836	1.35559	0.438921
7313						360.682	345.947		0.0767488	0.0580221	1.65188	0.00736793	0.14455	1.32275	0.403542
7345						362.013	743.871		0.0162709	0.011237	1.3665	0.0399159	0.192952	1.44797	0.534029
7346						362.014	90.0547		0.849676	0.682576	1.54846	0.0164964	0.174206	1.24481	0.315923
7429						365.47	85.0281		0.0395244	0.0194217	1.48103	0.0203984	0.179904	2.03507	1.02508
7430			D	para-Trifluoromethylphenol	-8.42771	365.476	163.115		4.78392	3.03201	1.63117	0.0212661	0.180925	1.5778	0.657916
7492						372.102	174.087		0.449104	0.327089	1.71097	0.0145513	0.170433	1.37303	0.457365
7495						372.163	256.14		0.0382868	0.0213111	1.89185	0.00182616	0.0849731	1.79656	0.845241
7521						375.369	407.184		0.0066517	0.00339638	1.52195	0.0189441	0.178014	1.95847	0.969725
7524						376.022	288.074		0.0278498	0.0209086	1.45817	0.0390853	0.192642	1.33198	0.41357
7526						376.113	332.038		0.00707457	0.00485417	1.39561	0.0385015	0.192416	1.45742	0.543417
7536						377.56	121.079		0.0130458	0.0119407	1.65752	0.0116324	0.162925	1.09256	0.127706
7555			D	Melleolide M	-13.573	377.74	453.926		0.00473714	0.00340482	1.59309	0.0165748	0.174342	1.3913	0.476435
7569						379.148	112.087		2.26473	1.39418	1.72709	0.00744768	0.145028	1.62442	0.699923
7570			D	2-Furoate	-6.98175	379.156	113.09		0.119945	0.0696393	1.65226	0.00994011	0.157052	1.72237	0.784395
7586						381.587	226.987		0.160645	0.0724401	1.38638	0.0200109	0.179424	2.21762	1.14902
7588						381.695	149.046		0.0611511	0.0507709	1.52372	0.0330409	0.189956	1.20445	0.268378
7605						382.408	315.98		0.0018891	0.00111355	1.47385	0.0302729	0.188403	1.69647	0.762539
7613						382.561	250.009		0.0016205	0.00081443	1.36721	0.0215987	0.181298	1.98974	0.99258
7643						386.573	73.0585		0.00825175	0.00743633	1.70067	0.0118816	0.163679	1.10965	0.150109
7667			D	2,3-Bis-(O-phytanyl)-sn-glycero-1-phospho-L-serine	-15.9208	387.351	821.208		0.00374507	0.00278967	1.81802	0.0029439	0.100902	1.34248	0.424896
7679						387.582	546.118		0.00173349	0.000926764	1.77035	0.0103441	0.158587	1.87048	0.903407
7800			D	N-Glycolyl-D-mannosamine 6-phosphate	-12.9817	389.992	318.19		0.0155912	0.00896187	1.50603	0.0260433	0.185464	1.73973	0.798859
7803						390.441	253.014		0.0833872	0.0666529	1.31996	0.0495912	0.195849	1.25107	0.323158
7812			D	N-Lactoyl ethanolamine phosphate	-16.3264	391.247	214.129		0.00621928	0.0044427	1.63321	0.00751489	0.145425	1.39989	0.485313
7828			D	Chlorfenprop-methyl	-7.43676	392.669	234.097		0.00222543	0.00171863	1.63119	0.0105446	0.159315	1.29489	0.372827
7840						393.293	382.107		0.005812	0.003866	1.59397	0.0195227	0.178795	1.50336	0.588193
7845						393.817	263.131		0.00219284	0.00105631	1.85516	0.0020156	0.0881208	2.07594	1.05376
7856						394.959	659.336		0.00167785	0.000943914	1.42761	0.0425698	0.193868	1.77754	0.829885
7861						395.152	320.02		0.00263018	0.00119511	1.57114	0.00566739	0.132334	2.20079	1.13802
7871			D	Chlorfenson	21.2367	397.771	304.175		0.00556215	0.00220225	1.88468	0.000576624	0.0465966	2.52566	1.33666
7875			D	Asparagoside A	-1.06117	398.426	579.784		0.00255609	0.00155429	1.44866	0.0460736	0.194927	1.64454	0.717684
7876						398.563	119.089		0.0605615	0.0373987	1.81632	0.0398419	0.192925	1.61935	0.695412
7887						399.004	338.05		0.00752516	0.00576366	1.4957	0.0402606	0.193078	1.30562	0.384736
7889			D	Metobromuron	24.9766	399.111	260.114		0.0326101	0.0228541	1.45923	0.0381845	0.192291	1.42688	0.512864
7894						399.495	164.93		0.00174783	0.00127315	1.66401	0.00812429	0.148812	1.37284	0.457168
7937						405.841	451.234		0.00165217	0.0010364	1.49566	0.041011	0.193344	1.59414	0.672776
7942						406.003	228.997		0.00379104	0.00234494	1.63305	0.01537	0.172117	1.61669	0.693042
7953						406.159	332.145		0.0110731	0.00739185	1.44081	0.0470004	0.195182	1.49802	0.583054
7988						407.856	249.115		0.0075957	0.00539539	1.52947	0.0295765	0.187971	1.40781	0.493454
8011						414.227	341.145		0.00493732	0.00119629	1.97546	0.0222949	0.182046	4.1272	2.04516
8020						415.295	229.98		0.0029776	0.0020642	1.81663	0.0192027	0.178368	1.4425	0.52857
8025						415.435	192.024		0.0752771	0.0473993	1.4393	0.0444502	0.194456	1.58815	0.667347
8026						415.435	214.006		0.064474	0.0434674	1.50744	0.0320754	0.189442	1.48327	0.568782
8028						415.435	296.009		0.00818842	0.0052811	1.54176	0.0152735	0.171926	1.55051	0.632746
8029						415.454	298.983		0.00945607	0.00666676	1.41507	0.0435146	0.194169	1.41839	0.504253
8033						415.666	319.97		0.0067162	0.00447635	1.42994	0.0402838	0.193086	1.50037	0.585321
8037						416.073	161.092		0.011457	0.00846349	1.55972	0.0171781	0.175358	1.3537	0.436907
8040						416.904	263.131		0.00361237	0.00270638	1.40119	0.0426295	0.193888	1.33476	0.416579
8044						417.646	320.17		0.00290665	0.00175213	1.68336	0.0195101	0.178779	1.65892	0.730246
8061						424.577	264.06		0.00580997	0.00436551	1.52428	0.0329242	0.189895	1.33088	0.412381
8072						426.815	764.837		0.0025255	0.00153458	1.61794	0.0247761	0.184411	1.64573	0.71873
8074						426.931	764.335		0.00346461	0.00200616	1.61796	0.0282979	0.187129	1.72698	0.788254
8077						427.181	306.154		0.00348822	0.00146999	1.92959	0.000569854	0.046234	2.37295	1.24668
8085						428.005	185.103		0.0114664	0.00914713	1.90646	0.00127095	0.0728738	1.25355	0.326022
8091						429.632	407.176		0.0084624	0.00466224	1.48508	0.0209354	0.180545	1.81509	0.860042
8095						429.879	516.189		0.0022925	0.00119724	1.45255	0.045974	0.194899	1.91481	0.937204
8106						432.178	276.166		0.00195679	0.0014582	1.46822	0.0288781	0.187519	1.34192	0.424296
8110						432.572	565.245		0.00366274	0.00178701	1.39519	0.0411784	0.193402	2.04965	1.03538
8112						432.68	587.228		0.00181828	0.000856015	1.39311	0.0333229	0.190101	2.12412	1.08687
8161						443.233	751.333		0.00185928	0.00106885	1.57162	0.034996	0.190918	1.73951	0.798682
8182						445.93	387.127		0.0140106	0.00943738	1.54917	0.0275566	0.186608	1.48459	0.570061
8202			D	Hydratopyrrhoxanthinol	11.3226	447.745	589.787		0.00154132	0.000803969	1.49939	0.0338606	0.190372	1.91713	0.938952
8208						450.662	944.938		0.00346642	0.00290423	1.66576	0.0134326	0.167866	1.19358	0.255292
8209						450.666	133.027		0.0307302	0.0248494	1.81862	0.00308022	0.102913	1.23666	0.306448
8210						450.675	478.009		0.0206605	0.0162239	1.82041	0.00258665	0.0963058	1.27346	0.348754
8211						450.689	594.997		0.0053295	0.00425863	1.74991	0.00421456	0.117606	1.25146	0.32361
8212						450.739	230.995		0.010366	0.00824777	1.76932	0.00590046	0.134276	1.25683	0.329787
8214			D	(3-{4-[(E)-2-{3-[3-(3,5-dihydroxyphenyl)-6-hydroxy-2-(4-hydroxyphenyl)-2,3-dihydro-1-benzofuran-4-yl]-2-phenyl-1-benzofuran-5-yl}ethenyl]-6-hydroxy-2-phenyl-2,3-dihydro-1-benzofuran-3-yl}phenyl)oxidanesulfonic acid	-3.26667	450.77	937.984		0.0138701	0.0106317	1.58683	0.0147153	0.170783	1.30459	0.383601
8215						450.78	707.998		0.0204201	0.0162808	1.71126	0.00550534	0.130923	1.25424	0.326819
8216						450.78	827.946		0.00732549	0.00627651	1.53887	0.0202646	0.17974	1.16713	0.222964
8217						450.79	248.021		0.0439482	0.0361485	1.82992	0.00279764	0.0991114	1.21577	0.281869
8218						450.79	363.015		0.0274574	0.0221788	1.84379	0.00196224	0.0872733	1.238	0.308012
8221						450.797	593.003		0.0224765	0.0179375	1.76155	0.00457582	0.121704	1.25305	0.32544
8223						450.804	942.937		0.00890731	0.00733327	1.45029	0.0378487	0.192157	1.21464	0.280532
8224						450.822	822.991		0.00977867	0.0073381	1.79842	0.00247259	0.0946667	1.33259	0.414231
8225						450.826	709.992		0.00615646	0.00461034	1.70172	0.0175505	0.175956	1.33536	0.41723
8226			D	PE(14:0/20:4(5Z,8Z,11Z,14Z))	-7.85879	450.849	712.95		0.0126118	0.0110427	1.79526	0.0171556	0.175321	1.14209	0.191677
8227						450.85	293.174		0.00257031	0.00220882	1.53315	0.0207182	0.180289	1.16366	0.218664
8230						450.882	480.003		0.00360641	0.00283276	1.6794	0.00774059	0.146723	1.27311	0.348354
8231						450.892	482.963		0.0141378	0.0125363	1.82569	0.00325652	0.105533	1.12775	0.17345
8235						450.942	252.976		0.0251008	0.0230222	1.68864	0.0109199	0.160623	1.09029	0.124709
8236						450.942	367.97		0.0153291	0.0136167	1.75783	0.0201801	0.179636	1.12576	0.170894
8248						451.217	137.983		0.035825	0.0334167	1.4388	0.0386393	0.19247	1.07207	0.100398
8254						451.313	369.965		0.00171774	0.00140228	1.76276	0.00394202	0.114527	1.22497	0.292745
8270			D	Aplysil	-17.1843	451.633	310.2		0.0732625	0.0630137	1.93314	0.000998944	0.0646317	1.16264	0.21741
8271						451.679	311.204		0.0129258	0.0115786	1.50463	0.0287837	0.187457	1.11635	0.158784
8277						452.261	175.09		0.00998581	0.0075831	1.93145	0.00127629	0.0730169	1.31685	0.397093
8310						453.642	146.081		0.0193184	0.0166468	1.62023	0.023301	0.183058	1.16049	0.214731
8332						454.508	116.07		0.126356	0.10479	1.44229	0.0469899	0.195179	1.2058	0.269992
8343			D	Boscalid	-24.4715	455.086	344.206		0.0110372	0.00784477	1.29661	0.0486361	0.195611	1.40694	0.492566
8367						457.06	771.367		0.00150199	0.000790462	1.58819	0.0326212	0.189736	1.90014	0.926105
8372						457.432	272.171		0.00665425	0.00331446	1.47197	0.021143	0.180785	2.00765	1.0055
8374						457.456	770.865		0.00237091	0.00122843	1.69421	0.0462148	0.194966	1.93003	0.948624
8380						459.647	434.186		0.00247076	0.00147658	1.43842	0.0417917	0.193611	1.6733	0.742696
8403						462.112	234.024		0.00365495	0.00196403	1.60846	0.0145075	0.170339	1.86094	0.896033
8406						462.141	237.996		0.0044791	0.00226907	1.53421	0.0145709	0.170475	1.97398	0.981107
8408						462.158	212.043		0.03132	0.0185882	1.54948	0.0168732	0.174852	1.68494	0.752697
8410						462.17	216.014		0.00675803	0.00398742	1.5992	0.0156401	0.172641	1.69484	0.761145
8439			D	CDP-DG(a-13:0/i-12:0)	-13.0527	471.711	856.893		0.00247288	0.00127807	1.41223	0.044715	0.194535	1.93485	0.952221
8447			D	Penitrem E	-7.46749	472.5	600.759		0.00213441	0.000979278	1.65791	0.013469	0.167954	2.17957	1.12405
8457						481.159	381.07		0.0029226	0.000452737	1.64721	0.00479762	0.124097	6.45541	2.69051
8515						510.152	367.055		0.0111461	0.00636472	1.78165	0.00306935	0.102756	1.75123	0.808372
8528						514.686	279.685		0.00725368	0.00469926	1.69157	0.00985608	0.156721	1.54358	0.626279
8533						515.395	184.073		0.131221	0.0660374	1.51595	0.0080254	0.148287	1.98707	0.990644
8552			D	Propanil	-22.27	521.001	219.082		0.0534701	0.0436761	1.47632	0.047212	0.195239	1.22424	0.291888
8553						521.006	295.068		0.00213342	0.00135272	1.57655	0.0239602	0.183681	1.57713	0.657301
8644						546.8	369.248		0.0109363	0.00836907	1.50887	0.0339449	0.190413	1.30675	0.385983
8722						601.112	219.185		0.0104586	0.00750587	1.42913	0.0447542	0.194546	1.39339	0.478598
8728						603.393	680.478		0.0268417	0.0256362	1.4807	0.0345051	0.190686	1.04702	0.0662935
8829						675.971	265.115		0.00686239	0.00602316	1.55602	0.0205786	0.180122	1.13933	0.188191
628						414.703	220.019		0.00504743	0.0128393	1.08705	0.0230273	0.18279	0.393123	-1.34695
638						248.25	146.027		0.481485	0.673363	1.56277	0.0232915	0.183049	0.715045	-0.483894
647						157.992	770.598		0.345345	0.529354	1.40305	0.0423157	0.193785	0.652389	-0.616195
724						33.2986	581.238		0.182307	0.334406	1.15815	0.0494448	0.195813	0.545166	-0.875232
749						172.462	464.282		0.013018	0.0542283	1.78573	0.0364433	0.191569	0.240058	-2.05854
751						276.515	358.206		0.00399257	0.0218069	2.04138	0.00161533	0.0809572	0.183087	-2.4494
796						195.696	835.666		0.0328102	0.0614147	1.64429	0.0330584	0.189965	0.53424	-0.904439
798						277.878	402.233		0.00175814	0.0212661	1.97704	0.00341834	0.107838	0.0826734	-3.59643
826						272.982	386.238		0.000168468	0.0434846	2.10451	0.0177083	0.176203	0.0038742	-8.01189
829						167.151	692.556		0.0453749	0.0843014	1.67889	0.0155952	0.172554	0.538246	-0.893662
855						223.743	300.216		0.0128187	0.0215704	1.65908	0.01832	0.177125	0.594272	-0.750806
892						233.685	512.333		0.166575	0.273672	1.64896	0.00510532	0.127207	0.608668	-0.716273
894						175.698	399.162		0.0701178	0.145641	1.43732	0.0337518	0.190318	0.481442	-1.05457
927						237.059	436.159		0.0124354	0.0802117	1.7532	0.0435241	0.194172	0.155032	-2.68936
958						374.445	83.0602		0.130773	0.229453	1.7248	0.0124992	0.165445	0.569932	-0.811137
972						461.609	288.087		0.0954239	0.176636	1.96357	0.000186225	0.0223804	0.540229	-0.888356
1029						16.5829	448.289		0.00920137	0.012777	1.38264	0.0411805	0.193402	0.72015	-0.47363
1034						18.6999	158.096		0.0202582	0.0290675	1.39886	0.0314042	0.189068	0.696935	-0.520904
1045						21.669	528.37		0.00715098	0.0115645	1.55018	0.0433603	0.194121	0.618356	-0.693491
1097						23.1351	414.098		0.00531789	0.0383222	1.46127	0.00406711	0.115971	0.138768	-2.84926
1101			D	Bromobenzene-2,3-dihydrodiol	10.3146	23.1623	192.032		0.00141569	0.0309228	1.87805	0.0326007	0.189725	0.0457814	-4.44909
1130			D	2,6-Dichlorophenol-4-(1,4-phthoquinone imine)	18.6064	23.2848	321.183		0.00397548	0.047044	1.91527	0.0189964	0.178087	0.0845055	-3.56481
1157						25.3265	505.325		0.000720862	0.00531396	2.06438	0.0128635	0.166423	0.135654	-2.88199
1191						27.7953	967.753		0.0201208	0.0368045	1.18854	0.0374378	0.191989	0.546693	-0.871197
1194						27.9247	919.757		0.0808874	0.107375	1.42939	0.0363715	0.191537	0.753318	-0.408669
1202						28.0029	943.754		0.089591	0.208813	1.76938	0.00900597	0.153117	0.42905	-1.22078
1204						28.0102	942.754		0.133811	0.310739	1.79018	0.00582389	0.133649	0.430621	-1.21551
1485			D	Gossypetin 8-glucuronide 3-glucoside	-18.2675	31.9485	657.495		0.000232558	0.00160452	1.38714	0.046045	0.194919	0.144939	-2.78648
1501			D	Uracil mustard	4.58115	31.9862	253.106		0.0138406	0.0353743	1.7808	0.0345193	0.190692	0.391262	-1.35379
1599						33.3043	720.538		0.0024288	0.227716	1.88332	0.0495577	0.19584	0.0106659	-6.55085
1685			D	4-Aminobutanoyl-CoA	-20.9479	33.9497	853.628		2.95986e-05	0.0742839	2.16028	0.0375115	0.192019	0.000398452	-11.2933
1809						34.5986	984.725		2.95986e-05	0.0215706	2.14817	0.0438673	0.194279	0.00137217	-9.50932
2145						47.552	502.361		0.00122875	0.0244801	1.75938	0.0299157	0.188184	0.0501939	-4.31634
2171						48.3921	524.372		2.95986e-05	0.0235358	2.16157	0.0321074	0.18946	0.0012576	-9.63511
2191			D	dTDP-L-epivancosamine	13.7171	49.4042	546.387		0.000411664	0.0194799	1.89192	0.0336279	0.190256	0.0211327	-5.56438
2214						50.8561	568.4		0.000152467	0.0146211	2.03799	0.0373073	0.191935	0.0104278	-6.58341
2253						54.854	611.421		2.95986e-05	0.0320931	2.15183	0.0355131	0.191156	0.000922275	-10.0825
2279						56.4657	633.938		2.95986e-05	0.0120841	1.76288	0.0326042	0.189727	0.00244938	-8.67337
2330						59.7067	677.463		2.95986e-05	0.00646396	1.76439	0.0279159	0.186864	0.00457902	-7.77075
2378						62.0582	699.476		2.95986e-05	0.00388877	1.75401	0.0398734	0.192937	0.00761131	-7.03764
2633						116.31	175.086		0.119881	0.161047	1.39094	0.038489	0.192412	0.744387	-0.425875
2731						142.303	706.537		0.288283	0.43463	1.44879	0.0261227	0.185527	0.663284	-0.5923
2786			D	Diphenylcarbazide	12.8947	148.782	243.287		0.00843064	0.01349	1.48563	0.0324653	0.189653	0.624955	-0.678176
2845						151.158	877.685		0.0528385	0.088011	1.45243	0.0352285	0.191026	0.600362	-0.736095
2849			D	Cyclohex-1-ene-1-carboxyl-CoA	1.58312	151.317	876.681		0.105073	0.161351	1.51906	0.0264269	0.185765	0.651208	-0.618809
2932						156.6	202.653		0.00558684	0.0155874	1.1503	0.020381	0.179883	0.35842	-1.48028
2956						158.674	743.577		0.0493326	0.0718984	1.43854	0.0326864	0.189771	0.686143	-0.543419
2973						160.585	745.594		0.103076	0.202811	1.40044	0.037528	0.192026	0.508237	-0.976427
2995			D	2,3,4,7,8,9,15,22,23,28-decahydroxy-14-(hydroxymethyl)-12,27,31,34-tetraoxo-13,25,32,35-tetraoxaoctacyclo[14.13.3.3]pentatriaconta-1,3,5(30),6,8,10,19(24),20,22-nonaene-20-carboxylic acid	20.5252	163.164	757.557		0.5344	0.915203	1.64572	0.0127868	0.16622	0.583914	-0.776172
3014						165.171	81.1717		0.0219287	0.0364812	1.64762	0.0115485	0.162665	0.601098	-0.734328
3044						167.218	707.541		0.342913	0.447256	1.43356	0.0444085	0.194443	0.766704	-0.383259
3045						167.227	78.505		0.0256874	0.0391492	1.67118	0.0125484	0.165579	0.65614	-0.607924
3048						167.809	708.542		0.0535478	0.0889673	1.6054	0.0179916	0.176636	0.601883	-0.732446
3063						169.473	85.0758		0.179783	0.214575	1.28877	0.0447236	0.194537	0.837855	-0.255227
3064			D	Norbadione A	-6.8426	169.532	679.511		0.00447224	0.00993521	2.02596	0.00590377	0.134303	0.450141	-1.15155
3148						172.425	475.283		0.00429926	0.013349	1.49911	0.0163377	0.173926	0.322065	-1.63457
3159						172.468	482.293		0.00638488	0.0323057	1.84612	0.0323152	0.189572	0.197639	-2.33906
3174			D	dTDP-beta-L-rhodinose	-16.6412	173.034	517.329		0.0398773	0.1504	1.81641	0.0289633	0.187576	0.265142	-1.91516
3186						173.076	221.092		0.0172859	0.0335039	1.96894	0.000447471	0.0393301	0.515938	-0.954729
3196			D	Molybdoenzyme molybdenum cofactor	6.12802	173.088	522.285		0.00260406	0.0153555	1.96822	0.0204103	0.179919	0.169584	-2.55993
3204						173.104	154.061		0.191102	0.333194	1.51431	0.0282223	0.187077	0.573545	-0.802022
3217						173.601	287.106		0.0217177	0.0501698	1.52469	0.0187529	0.177747	0.432884	-1.20795
3222						173.656	324.059		0.00474614	0.00761618	1.82301	0.00428139	0.118324	0.623165	-0.682313
3225						173.686	308.084		0.0348157	0.0616089	1.52827	0.0151249	0.171629	0.565108	-0.8234
3228						173.688	309.088		0.00363084	0.00691746	1.58659	0.0332061	0.190041	0.52488	-0.92994
3254			D	Dicloxacillin sodium	-9.59814	174.406	511.326		0.0018771	0.00961098	1.78019	0.0180905	0.176785	0.195308	-2.35618
3256						175.018	161.07		0.0325374	0.0543818	1.62839	0.021037	0.180663	0.598314	-0.741024
3260						175.635	400.165		0.00825864	0.0188873	1.33597	0.0460159	0.194911	0.437259	-1.19344
3268						176.365	465.285		0.00246214	0.0144147	1.92055	0.0303774	0.188466	0.170808	-2.54955
3276						177.008	635.345		0.000521646	0.00796624	1.70428	0.0477125	0.195372	0.065482	-3.93276
3302						177.022	613.363		0.00973303	0.0530915	1.81531	0.0369155	0.191771	0.183326	-2.44752
3342			D	dTDP-L-olivose	3.28316	178.325	533.339		0.00344653	0.0071095	1.62197	0.00466712	0.122705	0.484779	-1.0446
3343			D	6,7,8,11,12,13,19,28,29,35-decahydroxy-18-(hydroxymethyl)-17,33,37,40,41,43-hexaoxaundecacyclo[19.16.3.3]pentatetraconta-5,7,9(45),10,12,14,23(36),24,26,28,30,34-dodecaene-2,3,16,32,39,42,44-heptone	23.3726	178.325	887.62		0.00515753	0.0137071	1.61369	0.00383612	0.113261	0.376267	-1.41017
3348						178.337	777.584		0.024076	0.0618719	2.0609	0.000266678	0.0287348	0.389126	-1.36169
3350						178.974	774.561		0.0464052	0.0919782	1.93528	0.00118286	0.0704177	0.504523	-0.987007
3351						178.974	776.578		0.0599079	0.123598	1.89136	0.00288919	0.100246	0.484698	-1.04484
3355						178.983	775.569		0.0431589	0.0828044	1.71034	0.0247304	0.184371	0.521215	-0.940049
3386						180.983	750.564		0.0170275	0.0332394	1.86193	0.00113121	0.0688883	0.512269	-0.965027
3478						186.69	530.323		0.00109478	0.00221122	1.56353	0.00674378	0.140548	0.495102	-1.0142
3601			D	Methyl 2,3,4,6-tetra-O-galloyl-beta-D-glucopyranoside	-3.20611	193.379	803.604		0.0135983	0.0284223	1.54983	0.031664	0.189214	0.478437	-1.0636
3602						193.48	777.587		0.0183966	0.0371067	1.55786	0.0285937	0.18733	0.495775	-1.01224
3605						193.77	805.619		0.0592483	0.11496	1.38456	0.0494072	0.195803	0.515384	-0.95628
3617						194.939	779.607		0.0280552	0.0474726	1.59508	0.0366332	0.19165	0.590977	-0.758827
3621						195.237	837.679		0.00858132	0.0201154	1.81943	0.0143395	0.169972	0.426604	-1.22903
3630						195.584	836.668		0.0158909	0.0304849	1.53596	0.0493928	0.1958	0.521269	-0.939899
3632						195.851	825.685		0.0235947	0.0428272	1.61651	0.040128	0.19303	0.550927	-0.860068
3637						195.941	833.649		0.0177519	0.0330997	1.61729	0.0393585	0.192745	0.536315	-0.898848
3657						196.544	809.65		0.321713	0.626823	1.63376	0.0466206	0.195079	0.513243	-0.962286
3662						196.556	800.672		0.269506	0.489389	1.5983	0.0486365	0.195611	0.5507	-0.860662
3664						196.626	88.9645		0.00424464	0.010157	1.45591	0.0434105	0.194137	0.417904	-1.25876
3665						196.793	88.853		0.0112184	0.0274833	1.74454	0.0338108	0.190347	0.40819	-1.29269
3668			D	Delphinidin 3-lathyroside 5-(6-acetylglucoside)	5.18593	196.93	802.688		0.0761911	0.109001	1.61634	0.0158264	0.172993	0.698998	-0.516641
3705			D	Kaempferol 3-sophorotrioside	-19.5585	198.133	773.65		0.0271958	0.0457081	1.54441	0.0331825	0.190029	0.59499	-0.749063
3716						198.749	416.155		0.00562304	0.0506951	1.65952	0.000133437	0.017417	0.110919	-3.17242
3718						198.766	755.606		0.0338088	0.0970354	1.77759	0.0324935	0.189668	0.348417	-1.52111
3719						198.792	753.59		0.00578579	0.0188096	1.83126	0.00225608	0.0916077	0.307597	-1.70089
3722						198.88	756.607		0.00955606	0.0351443	1.80012	0.0164704	0.17416	0.27191	-1.8788
3870						204.228	676.545		0.0298492	0.0527215	1.80352	0.026182	0.185574	0.566168	-0.820699
3875						204.556	673.527		0.00436509	0.0128741	1.73293	0.0123664	0.165077	0.33906	-1.56039
3888						205.786	610.47		0.0103706	0.0151706	1.63989	0.0153844	0.172145	0.683599	-0.548778
3891						205.929	609.468		0.0715516	0.10815	1.46156	0.0320342	0.18942	0.661597	-0.595976
3897						206.651	595.453		0.0191425	0.0296919	1.43324	0.0304566	0.188514	0.644707	-0.633285
3924						207.865	581.436		0.110025	0.155497	1.63546	0.0144854	0.170291	0.70757	-0.499056
3945						208.543	619.481		0.00605931	0.0459945	2.1165	0.00216749	0.0903825	0.13174	-2.92424
3970						209.94	720.57		0.0242141	0.0453821	1.81706	0.00230519	0.0922596	0.533559	-0.90628
3972						210.419	737.443		0.117579	0.209608	1.4416	0.0492679	0.195769	0.560948	-0.83406
3973						210.431	719.567		0.0604749	0.109245	2.03986	5.24612e-05	0.00845398	0.553573	-0.853154
3974			D	[2,6-dihydroxy-4-({[3-hydroxy-6-(hydroxymethyl)-2,5-bis(3,4,5-trihydroxybenzoyloxy)oxan-4-yl]oxy}carbonyl)phenyl]oxidanesulfonic acid	22.8941	210.515	717.554		0.0250819	0.0621838	1.97976	0.000979307	0.063954	0.403351	-1.30989
3978			D	TG(18:0/22:5(4Z,7Z,10Z,13Z,16Z)/24:1(15Z))	24.6921	210.544	1020.71		0.047602	0.0679759	1.32206	0.0361752	0.191452	0.700278	-0.514001
3988						211.31	785.444		0.142054	0.219285	1.89959	0.00155885	0.0797738	0.647803	-0.626373
3989						211.832	786.446		0.0589309	0.0932857	1.75414	0.00734416	0.144406	0.631725	-0.662631
4051						217.743	495.328		0.646699	1.02662	1.78188	0.00875061	0.151935	0.629933	-0.666729
4098						219.755	470.314		0.0411434	0.0762354	2.08015	0.00181983	0.0848609	0.53969	-0.889798
4103						219.774	469.311		0.309002	0.487199	1.99298	0.000413761	0.0376464	0.634242	-0.656894
4104						219.798	695.397		0.0244972	0.0372512	1.80092	0.00807043	0.148527	0.657623	-0.604668
4225						227.11	695.423		0.0287667	0.0438224	1.78951	0.00971166	0.156142	0.65644	-0.607266
4242						227.847	469.293		0.000446885	0.00126088	1.70945	0.0075494	0.145627	0.354423	-1.49646
4300						231.074	538.35		0.00623253	0.0122233	1.85641	0.0017293	0.0832019	0.509889	-0.971744
4344						232.613	535.32		0.00424712	0.00946671	1.65655	0.00491956	0.125357	0.448638	-1.15638
4511						237.093	457.09		0.000134441	0.00434248	1.90862	0.0394466	0.192778	0.0309596	-5.01347
4513						237.114	437.163		0.00236916	0.0175866	1.77532	0.0407045	0.193236	0.134714	-2.89203
4525						237.252	463.097		0.00251136	0.0124959	1.82696	0.0250283	0.184628	0.200974	-2.31492
4557						238.271	180.065		0.0217613	0.0367782	1.91483	0.00109408	0.0677447	0.591691	-0.757083
4624						241.906	572.021		0.000297048	0.00128872	1.59634	0.043005	0.194009	0.230497	-2.11718
4789						245.958	295.173		0.000565738	0.00100895	1.53552	0.0382451	0.192315	0.560719	-0.83465
4795						246.665	203.081		0.0520042	0.0987143	1.46666	0.0346495	0.190755	0.526816	-0.92463
4818						248.238	148.023		0.0203453	0.0295127	1.62024	0.0182364	0.177002	0.689373	-0.536642
4859						251.212	283.095		0.00234722	0.011838	1.5653	0.0274277	0.186515	0.198279	-2.33439
4861						251.285	278.14		0.00314561	0.00790052	1.3266	0.0493678	0.195794	0.398152	-1.32861
4877						252.906	437.005		0.00270407	0.00660909	1.70687	0.00358638	0.110106	0.409144	-1.28932
4879						253.076	393.016		0.00147946	0.00410491	1.7133	0.00901092	0.15314	0.360412	-1.47228
4911						254.583	234.069		0.00760592	0.0150173	1.34332	0.0341546	0.190516	0.506477	-0.98143
4912						254.625	217.043		0.00215152	0.00376091	1.73407	0.00458057	0.121757	0.572075	-0.805725
4968						257.478	343.044		0.00628616	0.00749005	1.47758	0.028687	0.187392	0.839268	-0.252797
5002						260.128	271.103		0.00298402	0.00527263	1.47251	0.0447308	0.19454	0.565946	-0.821265
5008			D	Bortezomib	-0.595301	260.177	385.244		0.00014481	0.000382723	1.60221	0.00762228	0.146049	0.378366	-1.40214
5079						265.313	250.118		0.0071524	0.0116619	1.70786	0.0115215	0.162581	0.613311	-0.705309
5129						271.55	342.211		0.000842852	0.0259335	2.05833	0.0123653	0.165073	0.0325005	-4.9434
5193						273.769	333.17		0.0032653	0.00658894	1.84295	0.00493251	0.125489	0.495573	-1.01283
5219						274.989	314.18		0.00557231	0.0139728	1.80377	0.00175301	0.0836465	0.398798	-1.32627
5227			D	Meclofemate sodium	-6.61082	275.087	319.136		2.95986e-05	0.00169598	2.18026	0.000891561	0.060764	0.0174522	-5.84045
5245						276.407	363.163		0.0051874	0.00735648	1.55355	0.0200741	0.179503	0.705147	-0.504005
5253						276.5	575.144		0.0062862	0.00848379	1.4666	0.041747	0.193596	0.740966	-0.432521
5334						278.552	446.259		0.000529127	0.0138432	1.89336	0.00746971	0.145158	0.0382229	-4.70942
5335			D	CDP-ethanolamine	23.4099	278.561	447.262		0.000202231	0.00220278	1.76413	0.0165372	0.174277	0.0918073	-3.44525
5339						278.577	490.284		0.000914427	0.00852816	1.64447	0.00400529	0.115264	0.107224	-3.2213
5347						279.155	534.311		0.000873144	0.0044865	1.46969	0.00335884	0.107005	0.194616	-2.3613
5356			D	5-(5-Phospho-D-ribosylaminoformimino)-1-(5-phosphoribosyl)-imidazole-4-carboxamide	-4.24584	279.21	578.336		2.95986e-05	0.00203342	1.74486	0.0239953	0.183713	0.0145561	-6.10223
5429			D	N-Acetyl-L-glutamate 5-phosphate	4.11727	280.578	270.154		0.0017708	0.00426748	1.932	0.000460714	0.0399607	0.414952	-1.26898
5595						290.586	267.077		0.00309411	0.00615173	1.41952	0.0279045	0.186855	0.502965	-0.991469
5619						291.375	173.071		0.194857	0.289525	1.73297	0.00600619	0.135125	0.673024	-0.57127
5666						294.165	180.063		0.016792	0.0263288	1.50359	0.012308	0.164913	0.63778	-0.648869
5667						294.189	163.053		0.0267721	0.0439559	1.5814	0.0159793	0.173277	0.609067	-0.715327
5668			D	Mizoribine	-6.51286	294.189	260.222		0.00541181	0.00879361	1.59944	0.0197857	0.179137	0.615425	-0.700345
5704			D	Risedronic acid	16.1965	295.673	284.124		0.00127944	0.00277386	1.39181	0.0126151	0.165761	0.461248	-1.11639
5717						297.257	101.071		0.192186	0.232522	1.4973	0.0395443	0.192815	0.826525	-0.274869
5718						297.722	274.103		0.00456662	0.00952473	1.62303	0.0160156	0.173344	0.479449	-1.06055
5719						297.778	296.084		0.00270495	0.00588371	1.5748	0.0243684	0.184051	0.459736	-1.12112
5830			D	2-Hydroxymucote semialdehyde	6.17128	304.05	143.118		0.116437	0.197687	1.70977	0.00982896	0.156614	0.588995	-0.763672
6212						311.263	168.043		0.021293	0.0432227	1.71626	0.00504302	0.126596	0.492636	-1.02141
6261						312.686	98.071		0.136894	0.390866	1.94807	0.00855117	0.150977	0.350233	-1.51361
6354			D	Fe(III)dicitrate	10.4693	314.531	435.056		0.0533963	0.0759222	1.53925	0.0370708	0.191836	0.703303	-0.507781
6356						314.57	436.06		0.00682573	0.00798788	1.57184	0.0257389	0.185219	0.854511	-0.22683
6375						314.74	460.105		0.00214924	0.00273203	1.73588	0.0243632	0.184047	0.786681	-0.346149
6454						319.897	168.948		0.0110234	0.0138826	1.62893	0.00977901	0.156414	0.794043	-0.332711
6604						322.18	390.717		0.00269804	0.00369394	1.67472	0.00954597	0.155462	0.730397	-0.453247
6616			D	Pentoxazone	-2.11494	322.736	354.779		0.00248101	0.00324941	1.64333	0.0139985	0.169206	0.763524	-0.389254
6623						323.048	250.807		0.00279719	0.00351163	1.72455	0.0263183	0.18568	0.79655	-0.328162
6653						324.624	160.108		0.00641919	0.0170872	1.94932	0.0180768	0.176765	0.375672	-1.41245
6798						337.607	216.035		0.0103786	0.0122584	1.41239	0.0413857	0.193473	0.846652	-0.240159
6882			D	Alginic acid	5.41933	345.291	419.237		0.0194236	0.0235932	1.40637	0.0334224	0.190152	0.82327	-0.280562
7208						358.823	492.906		0.0382762	0.04463	1.46407	0.0307191	0.188671	0.857633	-0.221567
7254						359.416	251.952		0.0165888	0.0208176	1.41477	0.0377411	0.192113	0.796865	-0.327592
7278						360.004	732.872		0.0103386	0.012949	1.68035	0.00834752	0.149964	0.798415	-0.32479
7434						366.159	225.207		0.0611943	0.130229	1.45817	0.0473133	0.195266	0.469898	-1.08958
7442						367.57	773.887		0.00653094	0.0095016	1.2858	0.0476049	0.195344	0.687351	-0.54088
7450						368.269	189.106		0.00381906	0.008986	1.52184	0.0235186	0.183267	0.425001	-1.23446
7513						374.44	129.066		0.625382	3.16213	1.9685	0.00447688	0.120593	0.197772	-2.33809
7514						374.464	278.993		0.00204549	0.0138597	1.98899	0.00675441	0.140621	0.147585	-2.76038
7633			D	Oxaloacetate	6.38468	385.558	133.08		0.0321123	0.0526724	1.68045	0.0158058	0.172954	0.60966	-0.713923
7635						385.619	246.108		0.0242596	0.0286612	1.35252	0.047286	0.195259	0.846426	-0.240544
7639						386.312	202.07		0.0115148	0.0230369	1.46755	0.0451656	0.194667	0.499841	-1.00046
7682						387.615	622.636		0.00313504	0.00515516	1.50001	0.0283117	0.187138	0.608136	-0.717534
7697						387.651	538.61		0.00290691	0.00415504	1.3998	0.0446601	0.194519	0.699611	-0.515374
7788						389.225	612.119		0.00763377	0.0100608	1.62122	0.0144614	0.170239	0.758764	-0.398278
7922			D	Miconazole	18.7123	405.663	417.144		0.012093	0.0164478	1.48401	0.031987	0.189394	0.735234	-0.443724
7939						405.894	360.075		0.0114642	0.0151925	1.60327	0.0265366	0.18585	0.754592	-0.406232
7956						406.45	544.047		0.00160496	0.00304872	1.43015	0.0106834	0.159807	0.526438	-0.925665
7958						406.469	382.057		0.0125052	0.0176319	1.84849	0.00185839	0.0855369	0.709236	-0.495662
8066						425.841	266.123		0.00753483	0.0088264	1.46692	0.0390726	0.192637	0.853669	-0.228251
8522						513.178	176.103		0.0152466	0.0177866	1.46268	0.0321313	0.189473	0.857195	-0.222305
8525						513.864	130.05		0.0404996	0.0603102	1.43949	0.0216318	0.181334	0.671521	-0.574495
8758						615.774	164.97		0.0136916	0.0182353	1.4059	0.045438	0.194746	0.750829	-0.413444
8886						29.615	540.534		0.0662714	0.0827096	1.51043	0.0234008	0.183154	0.801254	-0.319668
