# Supplementary material for: Integrated metagenomic and metabonomic mechanisms for the therapeutic effects of Duhuo Jisheng decoction on intervertebral disc degeneration
Source: PLoS One. 2024 Oct 17;19(10):e0310014. doi: 10.1371/journal.pone.0310014 (PMC11486403; doi:10.1371/journal.pone.0310014)
Supplement: S4 File — Table: Statistical calculation: Source documents for statistical analysis involved in the manuscript. Oligonucleotide primers: Oligonucleotide primers used in real-time PCR. Supplement—Table S1: Raw data for different groups of DHI values. Supplement—Table S2: Raw data for different groups of staining scores. Supplement—Table S3: Statistics of the number of genes in each sample. Supplement—Table S4: the differential abundance statistics of phylum-level flora. Supplement—Table S5-1: NMDS_scores. Supplement—Table S5-2: table.p10.cluster. Supplement—Table S6: Characteristic flora of different groups. Supplement—Table S7: KEGG pathway annotation. Supplement—Table S8 Normal-Modle: Serum metabolites in different groups. Supplement—Table S8 Medium-Modle: Serum metabolites in different groups. Supplement—Table S9: The top 15 up- and down-regulated metabolites in the different groups of serum metabolite changes. Supplement—Table S10: Important metabolic pathways for different groups of serum metabolites. Supplement—Table S11: Key metabolic pathways. Supplement—Table S12: The genes encoding CASP8, TNF-α, and IL-3’s final list of primer sequences was acquired. Supplement—Table S13: The association between considerably variable tract flora at the Phylum level abundance and significantly altering metabolite levels. Supplement—Table S14: Mass spectrometry data of major components of DHJSD. (ZIP) [file pone.0310014.s004.zip › S.9.xlsx]

## Sheet: S.9
Control--Modle
id	MS2 name	VIP	P-VALUE	FOLD CHANGE	LOG_FOLDCHANGE	symbol	dem
446	Calabaxanthone	1.88718	0.0295342	2.35283	1.2344	*	up-regulated
397	Mandelonitrile	2.03264	0.000115758	2.44527	1.28999	***	up-regulated
332	PE(22:4(7Z,10Z,13Z,16Z)/14:0)	1.39416	0.0236962	2.51093	1.32822	*	up-regulated
519	Moracin F	1.75011	0.0156269	2.76433	1.46693	*	up-regulated
38	Cholic acid	1.29513	0.0227618	2.96129	1.56623	*	up-regulated
415	PE(22:5(4Z,7Z,10Z,13Z,16Z)/16:0)	1.70777	0.0206087	3.00371	1.58675	*	up-regulated
363	7alpha-Hydroxy-3-oxo-5beta-cholan-24-oic acid	1.37539	0.0444432	3.13385	1.64793	*	up-regulated
58	Peperinic acid	1.48601	0.0335963	3.19125	1.67412	*	up-regulated
385	(3R, 6'Z)-3,4-Dihydro-8-hydroxy-3-(6-pentadecenyl)-1H-2-benzopyran-1-one	1.34242	0.0399339	3.37695	1.75572	*	up-regulated
90	N-Ornithyl-L-taurine	1.30956	0.0291066	3.54966	1.82768	*	up-regulated
5	Pyrrolidine	2.04994	0.00465145	3.70248	1.88849	**	up-regulated
261	Indoxyl sulfate	2.01322	2.5253e-05	3.84223	1.94194	***	up-regulated
518	Acetaminophen	1.9349	0.0265438	4.42501	2.14568	*	up-regulated
99	S-Methylmethionine	1.69455	0.013117	5.13871	2.36141	*	up-regulated
464	LysoPC(16:0)	1.7957	0.0164111	8.74538	3.12852	*	up-regulated
521	Taurodeoxycholic acid	1.89821	0.0144192	0.23464	-2.09148	*	down-regulated
219	2-Phenylethanol	1.55251	0.0166092	0.280235	-1.83529	*	down-regulated
39	N4-Acetylcytidine	1.56053	0.0211826	0.508648	-0.97526	*	down-regulated
440	SM(d18:1/14:0)	1.74906	0.0385065	0.550087	-0.862269	*	down-regulated
276	N2,N2-Dimethylguanosine	1.73609	0.00809627	0.573634	-0.801797	**	down-regulated
469	LysoPC(16:1(9Z)/0:0)	1.70376	0.0160509	0.612687	-0.706778	***	down-regulated
470	PC(18:2(9Z,12Z)/P-18:1(11Z))	1.54217	0.0311209	0.615553	-0.700045	*	down-regulated
475	LysoPC(14:0/0:0)	2.00399	0.000453755	0.631903	-0.662226	***	down-regulated
458	SM(d17:1/24:1(15Z))	1.61666	0.0176495	0.658074	-0.603678	*	down-regulated
231	SM(d17:1/24:0)	1.6444	0.0131561	0.662693	-0.593587	*	down-regulated
424	LysoPC(24:0)	1.40372	0.0440096	0.689632	-0.536101	*	down-regulated
462	PC(16:1(9Z)/P-18:1(11Z))	1.48048	0.0291819	0.691797	-0.531578	*	down-regulated
506	PC(18:1(11Z)/14:1(9Z))	1.5664	0.0227185	0.702203	-0.51004	*	down-regulated
412	LysoPC(22:0)	1.60784	0.0182151	0.728519	-0.456962	*	down-regulated
373	PC(20:3(8Z,11Z,14Z)/14:0)	1.68581	0.0088439	0.733738	-0.446663	**	down-regulated
Medium-Modle
54	9-Hydroxybenzo[a]pyrene-4,5-oxide	1.75101	0.0231786	15.1288	3.91922	*	up-regulated
549	Lycoperoside D	1.32461	0.0323082	17.4435	4.12462	*	up-regulated
494	Rubrofusarin 6-[glucosyl-(1->3)-glucosyl-(1->6)-glucoside]	1.4209	0.022052	21.7364	4.44204	*	up-regulated
379	L-Urobilinogen	1.66427	0.0304088	82.0295	6.35807	*	up-regulated
194	N-Acetyl-L-tyrosine	1.57447	0.025327	107.138	6.74333	*	up-regulated
499	PG(18:0/18:0)	1.78821	0.0126565	186.839	7.54565	*	up-regulated
389	Prostaglandin F1a	1.61938	0.0142065	250.652	7.96954	*	up-regulated
57	2,3-Dihydro-6-hydroxy-5-(hydroxyacetyl)-2-isopropenylbenzofuran	1.64599	0.0190383	266.329	8.05706	*	up-regulated
295	(2R,6x)-7-Methyl-3-methylene-1,2,6,7-octanetetrol 2-glucoside	1.81281	0.0267792	1606.81	10.65	*	up-regulated
252	Tetrahydrodeoxycortisol	1.78156	0.00516499	1673.69	10.7088	**	up-regulated
365	Prostaglandin D1	1.7368	0.00397351	2637.15	11.3648	**	up-regulated
430	PS(20:5(5Z,8Z,11Z,14Z,17Z)/18:3(6Z,9Z,12Z))	1.77372	0.0161304	4194.45	12.0343	*	up-regulated
2	Lithocholate 3-O-glucuronide	1.81907	0.0111147	7998.37	12.9655	*	up-regulated
395	beta-Solamarine	1.81766	0.0234847	9176.87	13.1638	*	up-regulated
406	Amaranthussaponin IV	1.82163	0.000496267	12050.4	13.5568	***	up-regulated
104	Carbanilide	1.58653	0.000817016	0.195296	-2.35626	***	down-regulated
33	2-Acetylpyrazine	1.53334	0.0023607	0.219708	-2.18634	**	down-regulated
100	Pi-Methylimidazoleacetic acid	1.57199	0.00851736	0.241653	-2.04899	**	down-regulated
189	15-KETE	1.72008	3.37624e-05	0.273842	-1.86858	***	down-regulated
558	LysoPE(20:1(11Z)/0:0)	1.41186	0.0287163	0.353574	-1.49991	*	down-regulated
118	3-Indoleacetonitrile	1.63321	0.00112693	0.420112	-1.25115	**	down-regulated
368	Kanzonol K	1.4307	0.0248909	0.427928	-1.22456	*	down-regulated
534	1-nitrosonaphthalene	1.32863	0.0134823	0.432137	-1.21044	*	down-regulated
557	Stigmasterol	1.64342	0.000133034	0.456806	-1.13035	***	down-regulated
28	Metenamine	1.50993	0.00266389	0.462416	-1.11274	**	down-regulated
243	Demethylated antipyrine	1.59237	0.00104357	0.473275	-1.07925	**	down-regulated
341	5-Hydroxyindoleacetic acid	1.38244	0.0210676	0.477031	-1.06784	*	down-regulated
433	11,12,14-Trihydroxy-7-methoxy-8,11,13-abietatrien-20,6-olide	1.38623	0.00967345	0.488795	-1.0327	**	down-regulated
397	Mandelonitrile	1.4406	0.00407757	0.495943	-1.01175	**	down-regulated
529	3'-Hydroxy-T2 Toxin	1.06181	0.0395427	0.496574	-1.00992	*	down-regulated
