# Supplementary material for: Integrated metagenomic and metabonomic mechanisms for the therapeutic effects of Duhuo Jisheng decoction on intervertebral disc degeneration
Source: PLoS One. 2024 Oct 17;19(10):e0310014. doi: 10.1371/journal.pone.0310014 (PMC11486403; doi:10.1371/journal.pone.0310014)
Supplement: S4 File — Table: Statistical calculation: Source documents for statistical analysis involved in the manuscript. Oligonucleotide primers: Oligonucleotide primers used in real-time PCR. Supplement—Table S1: Raw data for different groups of DHI values. Supplement—Table S2: Raw data for different groups of staining scores. Supplement—Table S3: Statistics of the number of genes in each sample. Supplement—Table S4: the differential abundance statistics of phylum-level flora. Supplement—Table S5-1: NMDS_scores. Supplement—Table S5-2: table.p10.cluster. Supplement—Table S6: Characteristic flora of different groups. Supplement—Table S7: KEGG pathway annotation. Supplement—Table S8 Normal-Modle: Serum metabolites in different groups. Supplement—Table S8 Medium-Modle: Serum metabolites in different groups. Supplement—Table S9: The top 15 up- and down-regulated metabolites in the different groups of serum metabolite changes. Supplement—Table S10: Important metabolic pathways for different groups of serum metabolites. Supplement—Table S11: Key metabolic pathways. Supplement—Table S12: The genes encoding CASP8, TNF-α, and IL-3’s final list of primer sequences was acquired. Supplement—Table S13: The association between considerably variable tract flora at the Phylum level abundance and significantly altering metabolite levels. Supplement—Table S14: Mass spectrometry data of major components of DHJSD. (ZIP) [file pone.0310014.s004.zip › S.10.xlsx]

## Sheet: S.10
N0rmal--Modle					model and control groups				Duplecate
					Pathway	Description			rno01100	Metabolic pathways - Rattus norvegicus (rat)
rno01100	Metabolic pathways	76	C03033;C00212;C00153;C00380;C00719;C00037;C02376;C00763;C00114;C00695;C00147;C00431;C00588;C00836;C01026;C00791;C00079;C00170;C01035;C00262;C04282;C05130;C01152;C02918;C02693;C01262;C00647;C12144;C00137;C00245;C01717;C14776;C00576;C00062;C02938;C16150;C00188;C03373;C05824;C00255;C01104;C00881;C00157;C00328;C01879;C00319;C00407;C05843;C00327;C00584;C00780;C01181;C00847;C00632;C05519;C01043;C00077;…	11	rno01100	Metabolic pathways - Rattus norvegicus (rat)			rno00564	Glycerophospholipid metabolism - Rattus norvegicus (rat)
rno00564	Glycerophospholipid metabolism	8	C06772;C00114;C00588;C06771;C00157;C00670;C04230;C00350	5	rno00564	Glycerophospholipid metabolism - Rattus norvegicus (rat)			rno05231	Choline metabolism in cancer - Rattus norvegicus (rat)
rno05231	Choline metabolism in cancer	5	C00114;C00588;C00157;C00670;C04230	4	rno05231	Choline metabolism in cancer - Rattus norvegicus (rat)			rno02010	ABC transporters - Rattus norvegicus (rat)
rno02010	ABC transporters	15	C00212;C00719;C00037;C00114;C00079;C00137;C00245;C00062;C00188;C00255;C00881;C00407;C01181;C00077;C00047	3	rno02010	ABC transporters - Rattus norvegicus (rat)			rno00120	Primary bile acid biosynthesis - Rattus norvegicus (rat)
rno00120	Primary bile acid biosynthesis	4	C00037;C00695;C00245;C05122	2	rno00120	Primary bile acid biosynthesis - Rattus norvegicus (rat)			rno00260	Glycine, serine and threonine metabolism - Rattus norvegicus (rat)
rno00260	Glycine, serine and threonine metabolism	7	C00719;C00037;C00114;C01026;C00576;C00188;C05519	2	rno00260	Glycine, serine and threonine metabolism - Rattus norvegicus (rat)			rno04723	Retrograde endocannabinoid signaling - Rattus norvegicus (rat)
rno04723	Retrograde endocannabinoid signaling	2	C00157;C00350	2	rno04723	Retrograde endocannabinoid signaling - Rattus norvegicus (rat)			rno04974	Protein digestion and absorption - Rattus norvegicus (rat)
rno04974	Protein digestion and absorption	10	C00037;C00079;C01746;C00062;C00188;C00407;C00082;C00073;C00047;C00099	2	rno04974	Protein digestion and absorption - Rattus norvegicus (rat)			rno04976	Bile secretion - Rattus norvegicus (rat)
rno04976	Bile secretion	9	C03033;C00114;C00318;C00695;C02918;C00584;C00780;C04483;C05122	2	rno04976	Bile secretion - Rattus norvegicus (rat)			rno00280	Valine, leucine and isoleucine degradation - Rattus norvegicus (rat)
rno00280	Valine, leucine and isoleucine degradation	1	C00407	1	rno00280	Valine, leucine and isoleucine degradation - Rattus norvegicus (rat)			rno00290	Valine, leucine and isoleucine biosynthesis - Rattus norvegicus (rat)
rno00290	Valine, leucine and isoleucine biosynthesis	2	C00188;C00407	1	rno00290	Valine, leucine and isoleucine biosynthesis - Rattus norvegicus (rat)			rno00340	Histidine metabolism - Rattus norvegicus (rat)
rno00340	Histidine metabolism	6	C05130;C01152;C01262;C05131;C00439;C05127	1	rno00340	Histidine metabolism - Rattus norvegicus (rat)			rno00360	Phenylalanine metabolism - Rattus norvegicus (rat)
rno00360	Phenylalanine metabolism	4	C05598;C00079;C05853;C00082	1	rno00360	Phenylalanine metabolism - Rattus norvegicus (rat)			rno00430	Taurine and hypotaurine metabolism - Rattus norvegicus (rat)
rno00430	Taurine and hypotaurine metabolism	2	C00245;C05122	1	rno00430	Taurine and hypotaurine metabolism - Rattus norvegicus (rat)			rno00563	Glycosylphosphatidylinositol (GPI)-anchor biosynthesis - Rattus norvegicus (rat)
rno00563	Glycosylphosphatidylinositol (GPI)-anchor biosynthesis	1	C00350	1	rno00563	Glycosylphosphatidylinositol (GPI)-anchor biosynthesis - Rattus norvegicus (rat)			rno00565	Ether lipid metabolism - Rattus norvegicus (rat)
rno00565	Ether lipid metabolism	1	C00670	1	rno00565	Ether lipid metabolism - Rattus norvegicus (rat)			rno00590	Arachidonic acid metabolism - Rattus norvegicus (rat)
rno00590	Arachidonic acid metabolism	4	C14776;C00157;C04577;C00584	1	rno00590	Arachidonic acid metabolism - Rattus norvegicus (rat)			rno00591	Linoleic acid metabolism - Rattus norvegicus (rat)
rno00591	Linoleic acid metabolism	2	C00157;C14762	1	rno00591	Linoleic acid metabolism - Rattus norvegicus (rat)			rno00592	alpha-Linolenic acid metabolism - Rattus norvegicus (rat)
rno00592	alpha-Linolenic acid metabolism	1	C00157	1	rno00592	alpha-Linolenic acid metabolism - Rattus norvegicus (rat)			rno00600	Sphingolipid metabolism - Rattus norvegicus (rat)
rno00600	Sphingolipid metabolism	5	C00836;C12144;C00319;C00550;C02934	1	rno00600	Sphingolipid metabolism - Rattus norvegicus (rat)			rno00760	Nicotinate and nicotinamide metabolism - Rattus norvegicus (rat)
rno00760	Nicotinate and nicotinamide metabolism	5	C00153;C01004;C02918;C16150;C05843	1	rno00760	Nicotinate and nicotinamide metabolism - Rattus norvegicus (rat)			rno00920	Sulfur metabolism - Rattus norvegicus (rat)
rno00920	Sulfur metabolism	1	C00245	1	rno00920	Sulfur metabolism - Rattus norvegicus (rat)			rno00970	Aminoacyl-tRNA biosynthesis - Rattus norvegicus (rat)
rno00970	Aminoacyl-tRNA biosynthesis	8	C00037;C00079;C00062;C00188;C00407;C00082;C00073;C00047	1	rno00970	Aminoacyl-tRNA biosynthesis - Rattus norvegicus (rat)			rno00980	Metabolism of xenobiotics by cytochrome P450 - Rattus norvegicus (rat)
rno00980	Metabolism of xenobiotics by cytochrome P450	2	C00745;C19579	1	rno00980	Metabolism of xenobiotics by cytochrome P450 - Rattus norvegicus (rat)			rno01210	2-Oxocarboxylic acid metabolism - Rattus norvegicus (rat)
rno01210	2-Oxocarboxylic acid metabolism	7	C00079;C00407;C00077;C00082;C00437;C00073;C00047	1	rno01210	2-Oxocarboxylic acid metabolism - Rattus norvegicus (rat)			rno01230	Biosynthesis of amino acids - Rattus norvegicus (rat)
rno01230	Biosynthesis of amino acids	12	C00037;C00079;C00062;C00188;C05824;C00407;C00327;C00077;C00082;C00437;C00073;C00047	1	rno01230	Biosynthesis of amino acids - Rattus norvegicus (rat)			rno01240	Biosynthesis of cofactors - Rattus norvegicus (rat)
rno01240	Biosynthesis of cofactors	10	C03033;C00153;C00037;C03373;C00255;C00328;C00632;C00082;C00073;C00099	1	rno01240	Biosynthesis of cofactors - Rattus norvegicus (rat)			rno04080	Neuroactive ligand-receptor interaction - Rattus norvegicus (rat)
rno04080	Neuroactive ligand-receptor interaction	6	C00212;C00037;C00245;C00584;C00780;C00099	1	rno04080	Neuroactive ligand-receptor interaction - Rattus norvegicus (rat)			rno04136	Autophagy - other - Rattus norvegicus (rat)
rno04136	Autophagy - other	1	C00350	1	rno04136	Autophagy - other - Rattus norvegicus (rat)			rno04140	Autophagy - animal - Rattus norvegicus (rat)
rno04140	Autophagy - animal	1	C00350	1	rno04140	Autophagy - animal - Rattus norvegicus (rat)			rno04714	Thermogenesis - Rattus norvegicus (rat)
rno04714	Thermogenesis	2	C00318;C00745	1	rno04714	Thermogenesis - Rattus norvegicus (rat)			rno04977	Vitamin digestion and absorption - Rattus norvegicus (rat)
rno04977	Vitamin digestion and absorption	3	C00153;C00647;C00255	1	rno04977	Vitamin digestion and absorption - Rattus norvegicus (rat)			rno04978	Mineral absorption - Rattus norvegicus (rat)
rno04978	Mineral absorption	5	C00037;C00079;C00188;C00407;C00073	1	rno04978	Mineral absorption - Rattus norvegicus (rat)			rno05167	Kaposi sarcoma-associated herpesvirus infection - Rattus norvegicus (rat)
rno05167	Kaposi sarcoma-associated herpesvirus infection	1	C00350	1	rno05167	Kaposi sarcoma-associated herpesvirus infection - Rattus norvegicus (rat)			rno05204	Chemical carcinogenesis - DNA adducts - Rattus norvegicus (rat)
rno05204	Chemical carcinogenesis - DNA adducts	2	C14704;C19579	1	rno05204	Chemical carcinogenesis - DNA adducts - Rattus norvegicus (rat)			rno05230	Central carbon metabolism in cancer - Rattus norvegicus (rat)
rno05230	Central carbon metabolism in cancer	6	C00037;C00079;C00062;C00407;C00082;C00073	1	rno05230	Central carbon metabolism in cancer - Rattus norvegicus (rat)			rno05415	Diabetic cardiomyopathy - Rattus norvegicus (rat)
rno05415	Diabetic cardiomyopathy	1	C00318	1	rno05415	Diabetic cardiomyopathy - Rattus norvegicus (rat)			rno01100	Metabolic pathways - Rattus norvegicus (rat)
Dose--Modle									rno00380	Tryptophan metabolism - Rattus norvegicus (rat)
rno01100	Metabolic pathways	76	C03033;C00212;C00153;C00380;C00719;C00037;C02376;C00763;C00114;C00695;C00147;C00431;C00588;C00836;C01026;C00791;C00079;C00170;C01035;C00262;C04282;C05130;C01152;C02918;C02693;C01262;C00647;C12144;C00137;C00245;C01717;C14776;C00576;C00062;C02938;C16150;C00188;C03373;C05824;C00255;C01104;C00881;C00157;C00328;C01879;C00319;C00407;C05843;C00327;C00584;C00780;C01181;C00847;C00632;C05519;C01043;C00077;…	20	model and Medium groups				rno04071	Sphingolipid signaling pathway - Rattus norvegicus (rat)
rno00380	Tryptophan metabolism	7	C02693;C01717;C02938;C00328;C00780;C00632;C05635	4	rno01100	Metabolic pathways - Rattus norvegicus (rat)			rno04217	Necroptosis - Rattus norvegicus (rat)
rno00564	Glycerophospholipid metabolism	8	C06772;C00114;C00588;C06771;C00157;C00670;C04230;C00350	4	rno01240	Biosynthesis of cofactors - Rattus norvegicus (rat)			rno04726	Serotonergic synapse - Rattus norvegicus (rat)
rno00590	Arachidonic acid metabolism	4	C14776;C00157;C04577;C00584	4	rno00380	Tryptophan metabolism - Rattus norvegicus (rat)			rno05143	African trypanosomiasis - Rattus norvegicus (rat)
rno00600	Sphingolipid metabolism	5	C00836;C12144;C00319;C00550;C02934	3	rno00564	Glycerophospholipid metabolism - Rattus norvegicus (rat)			rno00040	Pentose and glucuronate interconversions - Rattus norvegicus (rat)
rno00760	Nicotinate and nicotinamide metabolism	5	C00153;C01004;C02918;C16150;C05843	3	rno00590	Arachidonic acid metabolism - Rattus norvegicus (rat)			rno00053	Ascorbate and aldarate metabolism - Rattus norvegicus (rat)
rno04071	Sphingolipid signaling pathway	4	C00212;C00836;C00319;C00550	3	rno00600	Sphingolipid metabolism - Rattus norvegicus (rat)			rno00100	Steroid biosynthesis - Rattus norvegicus (rat)
rno05231	Choline metabolism in cancer	5	C00114;C00588;C00157;C00670;C04230	3	rno00760	Nicotinate and nicotinamide metabolism - Rattus norvegicus (rat)			rno00220	Arginine biosynthesis - Rattus norvegicus (rat)
rno01230	Biosynthesis of amino acids	12	C00037;C00079;C00062;C00188;C05824;C00407;C00327;C00077;C00082;C00437;C00073;C00047	2	rno04071	Sphingolipid signaling pathway - Rattus norvegicus (rat)			rno00270	Cysteine and methionine metabolism - Rattus norvegicus (rat)
rno04217	Necroptosis	2	C00319;C00550	2	rno05231	Choline metabolism in cancer - Rattus norvegicus (rat)			rno00410	beta-Alanine metabolism - Rattus norvegicus (rat)
rno04723	Retrograde endocannabinoid signaling	2	C00157;C00350	2	rno01230	Biosynthesis of amino acids - Rattus norvegicus (rat)			rno00470	D-Amino acid metabolism - Rattus norvegicus (rat)
rno04726	Serotonergic synapse	3	C00584;C00780;C05635	2	rno04217	Necroptosis - Rattus norvegicus (rat)			rno00750	Vitamin B6 metabolism - Rattus norvegicus (rat)
rno04976	Bile secretion	9	C03033;C00114;C00318;C00695;C02918;C00584;C00780;C04483;C05122	2	rno04723	Retrograde endocannabinoid signaling - Rattus norvegicus (rat)			rno00860	Porphyrin metabolism - Rattus norvegicus (rat)
rno04977	Vitamin digestion and absorption	3	C00153;C00647;C00255	2	rno04726	Serotonergic synapse - Rattus norvegicus (rat)			rno01523	Antifolate resistance - Rattus norvegicus (rat)
rno05143	African trypanosomiasis	2	C00328;C00584	2	rno04976	Bile secretion - Rattus norvegicus (rat)			rno03320	PPAR signaling pathway - Rattus norvegicus (rat)
rno00040	Pentose and glucuronate interconversions	1	C03033	1	rno04977	Vitamin digestion and absorption - Rattus norvegicus (rat)			rno04024	cAMP signaling pathway - Rattus norvegicus (rat)
rno00053	Ascorbate and aldarate metabolism	3	C03033;C00137;C15923	1	rno05143	African trypanosomiasis - Rattus norvegicus (rat)			rno04210	Apoptosis - Rattus norvegicus (rat)
rno00100	Steroid biosynthesis	1	C05442	1	rno00040	Pentose and glucuronate interconversions - Rattus norvegicus (rat)			rno04625	C-type lectin receptor signaling pathway - Rattus norvegicus (rat)
rno00220	Arginine biosynthesis	4	C00062;C00327;C00077;C00437	1	rno00053	Ascorbate and aldarate metabolism - Rattus norvegicus (rat)			rno04750	Inflammatory mediator regulation of TRP channels - Rattus norvegicus (rat)
rno00260	Glycine, serine and threonine metabolism	7	C00719;C00037;C00114;C01026;C00576;C00188;C05519	1	rno00100	Steroid biosynthesis - Rattus norvegicus (rat)			rno04921	Oxytocin signaling pathway - Rattus norvegicus (rat)
rno00270	Cysteine and methionine metabolism	3	C00170;C05824;C00073	1	rno00220	Arginine biosynthesis - Rattus norvegicus (rat)			rno04923	Regulation of lipolysis in adipocytes - Rattus norvegicus (rat)
rno00410	beta-Alanine metabolism	4	C05670;C01262;C00429;C00099	1	rno00260	Glycine, serine and threonine metabolism - Rattus norvegicus (rat)			rno04924	Renin secretion - Rattus norvegicus (rat)
rno00470	D-Amino acid metabolism	11	C00037;C00763;C00431;C00079;C04282;C00062;C00188;C00077;C03771;C00073;C00047	1	rno00270	Cysteine and methionine metabolism - Rattus norvegicus (rat)			rno05033	Nicotine addiction - Rattus norvegicus (rat)
rno00563	Glycosylphosphatidylinositol (GPI)-anchor biosynthesis	1	C00350	1	rno00410	beta-Alanine metabolism - Rattus norvegicus (rat)			rno05140	Leishmaniasis - Rattus norvegicus (rat)
rno00565	Ether lipid metabolism	1	C00670	1	rno00470	D-Amino acid metabolism - Rattus norvegicus (rat)			rno05146	Amoebiasis - Rattus norvegicus (rat)
rno00591	Linoleic acid metabolism	2	C00157;C14762	1	rno00563	Glycosylphosphatidylinositol (GPI)-anchor biosynthesis - Rattus norvegicus (rat)			rno05163	Human cytomegalovirus infection - Rattus norvegicus (rat)
rno00592	alpha-Linolenic acid metabolism	1	C00157	1	rno00565	Ether lipid metabolism - Rattus norvegicus (rat)			rno05165	Human papillomavirus infection - Rattus norvegicus (rat)
rno00750	Vitamin B6 metabolism	2	C00647;C00847	1	rno00591	Linoleic acid metabolism - Rattus norvegicus (rat)			rno05200	Pathways in cancer - Rattus norvegicus (rat)
rno00860	Porphyrin metabolism	4	C00037;C00188;C03373;C05789	1	rno00592	alpha-Linolenic acid metabolism - Rattus norvegicus (rat)			rno05207	Chemical carcinogenesis - receptor activation - Rattus norvegicus (rat)
rno00970	Aminoacyl-tRNA biosynthesis	8	C00037;C00079;C00062;C00188;C00407;C00082;C00073;C00047	1	rno00750	Vitamin B6 metabolism - Rattus norvegicus (rat)			rno05323	Rheumatoid arthritis - Rattus norvegicus (rat)
rno00980	Metabolism of xenobiotics by cytochrome P450	2	C00745;C19579	1	rno00860	Porphyrin metabolism - Rattus norvegicus (rat)
rno01210	2-Oxocarboxylic acid metabolism	7	C00079;C00407;C00077;C00082;C00437;C00073;C00047	1	rno00970	Aminoacyl-tRNA biosynthesis - Rattus norvegicus (rat)
rno01523	Antifolate resistance	1	C00073	1	rno00980	Metabolism of xenobiotics by cytochrome P450 - Rattus norvegicus (rat)
rno02010	ABC transporters	15	C00212;C00719;C00037;C00114;C00079;C00137;C00245;C00062;C00188;C00255;C00881;C00407;C01181;C00077;C00047	1	rno01210	2-Oxocarboxylic acid metabolism - Rattus norvegicus (rat)
rno03320	PPAR signaling pathway	2	C14776;C14762	1	rno01523	Antifolate resistance - Rattus norvegicus (rat)
rno04024	cAMP signaling pathway	3	C00212;C00584;C00780	1	rno02010	ABC transporters - Rattus norvegicus (rat)
rno04080	Neuroactive ligand-receptor interaction	6	C00212;C00037;C00245;C00584;C00780;C00099	1	rno03320	PPAR signaling pathway - Rattus norvegicus (rat)
rno04136	Autophagy - other	1	C00350	1	rno04024	cAMP signaling pathway - Rattus norvegicus (rat)
rno04140	Autophagy - animal	1	C00350	1	rno04080	Neuroactive ligand-receptor interaction - Rattus norvegicus (rat)
rno04210	Apoptosis	1	C00319	1	rno04136	Autophagy - other - Rattus norvegicus (rat)
rno04625	C-type lectin receptor signaling pathway	1	C00584	1	rno04140	Autophagy - animal - Rattus norvegicus (rat)
rno04714	Thermogenesis	2	C00318;C00745	1	rno04210	Apoptosis - Rattus norvegicus (rat)
rno04750	Inflammatory mediator regulation of TRP channels	2	C00584;C00780	1	rno04625	C-type lectin receptor signaling pathway - Rattus norvegicus (rat)
rno04921	Oxytocin signaling pathway	1	C00584	1	rno04714	Thermogenesis - Rattus norvegicus (rat)
rno04923	Regulation of lipolysis in adipocytes	2	C00212;C00584	1	rno04750	Inflammatory mediator regulation of TRP channels - Rattus norvegicus (rat)
rno04924	Renin secretion	2	C00212;C00584	1	rno04921	Oxytocin signaling pathway - Rattus norvegicus (rat)
rno04974	Protein digestion and absorption	10	C00037;C00079;C01746;C00062;C00188;C00407;C00082;C00073;C00047;C00099	1	rno04923	Regulation of lipolysis in adipocytes - Rattus norvegicus (rat)
rno04978	Mineral absorption	5	C00037;C00079;C00188;C00407;C00073	1	rno04924	Renin secretion - Rattus norvegicus (rat)
rno05033	Nicotine addiction	1	C00745	1	rno04974	Protein digestion and absorption - Rattus norvegicus (rat)
rno05140	Leishmaniasis	1	C00584	1	rno04978	Mineral absorption - Rattus norvegicus (rat)
rno05146	Amoebiasis	2	C00062;C00584	1	rno05033	Nicotine addiction - Rattus norvegicus (rat)
rno05163	Human cytomegalovirus infection	1	C00584	1	rno05140	Leishmaniasis - Rattus norvegicus (rat)
rno05165	Human papillomavirus infection	1	C00584	1	rno05146	Amoebiasis - Rattus norvegicus (rat)
rno05167	Kaposi sarcoma-associated herpesvirus infection	1	C00350	1	rno05163	Human cytomegalovirus infection - Rattus norvegicus (rat)
rno05200	Pathways in cancer	1	C00584	1	rno05165	Human papillomavirus infection - Rattus norvegicus (rat)
rno05207	Chemical carcinogenesis - receptor activation	2	C00745;C00780	1	rno05167	Kaposi sarcoma-associated herpesvirus infection - Rattus norvegicus (rat)
rno05230	Central carbon metabolism in cancer	6	C00037;C00079;C00062;C00407;C00082;C00073	1	rno05200	Pathways in cancer - Rattus norvegicus (rat)
rno05323	Rheumatoid arthritis	1	C00584	1	rno05207	Chemical carcinogenesis - receptor activation - Rattus norvegicus (rat)
Dose--Normal					rno05230	Central carbon metabolism in cancer - Rattus norvegicus (rat)
rno01100	Metabolic pathways	76	C03033;C00212;C00153;C00380;C00719;C00037;C02376;C00763;C00114;C00695;C00147;C00431;C00588;C00836;C01026;C00791;C00079;C00170;C01035;C00262;C04282;C05130;C01152;C02918;C02693;C01262;C00647;C12144;C00137;C00245;C01717;C14776;C00576;C00062;C02938;C16150;C00188;C03373;C05824;C00255;C01104;C00881;C00157;C00328;C01879;C00319;C00407;C05843;C00327;C00584;C00780;C01181;C00847;C00632;C05519;C01043;C00077;…	24	rno05323	Rheumatoid arthritis - Rattus norvegicus (rat)
rno00564	Glycerophospholipid metabolism	8	C06772;C00114;C00588;C06771;C00157;C00670;C04230;C00350	4
rno00590	Arachidonic acid metabolism	4	C14776;C00157;C04577;C00584	4
rno01240	Biosynthesis of cofactors	10	C03033;C00153;C00037;C03373;C00255;C00328;C00632;C00082;C00073;C00099	4
rno00380	Tryptophan metabolism	7	C02693;C01717;C02938;C00328;C00780;C00632;C05635	3
rno00600	Sphingolipid metabolism	5	C00836;C12144;C00319;C00550;C02934	3
rno02010	ABC transporters	15	C00212;C00719;C00037;C00114;C00079;C00137;C00245;C00062;C00188;C00255;C00881;C00407;C01181;C00077;C00047	3
rno04976	Bile secretion	9	C03033;C00114;C00318;C00695;C02918;C00584;C00780;C04483;C05122	3
rno04977	Vitamin digestion and absorption	3	C00153;C00647;C00255	3
rno00750	Vitamin B6 metabolism	2	C00647;C00847	2
rno00760	Nicotinate and nicotinamide metabolism	5	C00153;C01004;C02918;C16150;C05843	2
rno04071	Sphingolipid signaling pathway	4	C00212;C00836;C00319;C00550	2
rno04080	Neuroactive ligand-receptor interaction	6	C00212;C00037;C00245;C00584;C00780;C00099	2
rno04217	Necroptosis	2	C00319;C00550	2
rno04723	Retrograde endocannabinoid signaling	2	C00157;C00350	2
rno04726	Serotonergic synapse	3	C00584;C00780;C05635	2
rno05143	African trypanosomiasis	2	C00328;C00584	2
rno05231	Choline metabolism in cancer	5	C00114;C00588;C00157;C00670;C04230	2
rno00040	Pentose and glucuronate interconversions	1	C03033	1
rno00053	Ascorbate and aldarate metabolism	3	C03033;C00137;C15923	1
rno00071	Fatty acid degradation	1	C02990	1
rno00100	Steroid biosynthesis	1	C05442	1
rno00120	Primary bile acid biosynthesis	4	C00037;C00695;C00245;C05122	1
rno00220	Arginine biosynthesis	4	C00062;C00327;C00077;C00437	1
rno00240	Pyrimidine metabolism	5	C00380;C02376;C00881;C00429;C00099	1
rno00260	Glycine, serine and threonine metabolism	7	C00719;C00037;C00114;C01026;C00576;C00188;C05519	1
rno00330	Arginine and proline metabolism	9	C00763;C00431;C00791;C01035;C00062;C01043;C00077;C02714;C03771	1
rno00340	Histidine metabolism	6	C05130;C01152;C01262;C05131;C00439;C05127	1
rno00360	Phenylalanine metabolism	4	C05598;C00079;C05853;C00082	1
rno00410	beta-Alanine metabolism	4	C05670;C01262;C00429;C00099	1
rno00430	Taurine and hypotaurine metabolism	2	C00245;C05122	1
rno00563	Glycosylphosphatidylinositol (GPI)-anchor biosynthesis	1	C00350	1
rno00591	Linoleic acid metabolism	2	C00157;C14762	1
rno00592	alpha-Linolenic acid metabolism	1	C00157	1
rno00740	Riboflavin metabolism	1	C00255	1
rno00860	Porphyrin metabolism	4	C00037;C00188;C03373;C05789	1
rno00920	Sulfur metabolism	1	C00245	1
rno01212	Fatty acid metabolism	1	C02990	1
rno01230	Biosynthesis of amino acids	12	C00037;C00079;C00062;C00188;C05824;C00407;C00327;C00077;C00082;C00437;C00073;C00047	1
rno03320	PPAR signaling pathway	2	C14776;C14762	1
rno04024	cAMP signaling pathway	3	C00212;C00584;C00780	1
rno04136	Autophagy - other	1	C00350	1
rno04140	Autophagy - animal	1	C00350	1
rno04210	Apoptosis	1	C00319	1
rno04625	C-type lectin receptor signaling pathway	1	C00584	1
rno04714	Thermogenesis	2	C00318;C00745	1
rno04750	Inflammatory mediator regulation of TRP channels	2	C00584;C00780	1
rno04921	Oxytocin signaling pathway	1	C00584	1
rno04923	Regulation of lipolysis in adipocytes	2	C00212;C00584	1
rno04924	Renin secretion	2	C00212;C00584	1
rno05140	Leishmaniasis	1	C00584	1
rno05146	Amoebiasis	2	C00062;C00584	1
rno05163	Human cytomegalovirus infection	1	C00584	1
rno05165	Human papillomavirus infection	1	C00584	1
rno05167	Kaposi sarcoma-associated herpesvirus infection	1	C00350	1
rno05200	Pathways in cancer	1	C00584	1
rno05323	Rheumatoid arthritis	1	C00584	1
rno05415	Diabetic cardiomyopathy	1	C00318	1
