# Supplementary material for: Integrated metagenomic and metabonomic mechanisms for the therapeutic effects of Duhuo Jisheng decoction on intervertebral disc degeneration
Source: PLoS One. 2024 Oct 17;19(10):e0310014. doi: 10.1371/journal.pone.0310014 (PMC11486403; doi:10.1371/journal.pone.0310014)
Supplement: S4 File — Table: Statistical calculation: Source documents for statistical analysis involved in the manuscript. Oligonucleotide primers: Oligonucleotide primers used in real-time PCR. Supplement—Table S1: Raw data for different groups of DHI values. Supplement—Table S2: Raw data for different groups of staining scores. Supplement—Table S3: Statistics of the number of genes in each sample. Supplement—Table S4: the differential abundance statistics of phylum-level flora. Supplement—Table S5-1: NMDS_scores. Supplement—Table S5-2: table.p10.cluster. Supplement—Table S6: Characteristic flora of different groups. Supplement—Table S7: KEGG pathway annotation. Supplement—Table S8 Normal-Modle: Serum metabolites in different groups. Supplement—Table S8 Medium-Modle: Serum metabolites in different groups. Supplement—Table S9: The top 15 up- and down-regulated metabolites in the different groups of serum metabolite changes. Supplement—Table S10: Important metabolic pathways for different groups of serum metabolites. Supplement—Table S11: Key metabolic pathways. Supplement—Table S12: The genes encoding CASP8, TNF-α, and IL-3’s final list of primer sequences was acquired. Supplement—Table S13: The association between considerably variable tract flora at the Phylum level abundance and significantly altering metabolite levels. Supplement—Table S14: Mass spectrometry data of major components of DHJSD. (ZIP) [file pone.0310014.s004.zip › S.11.xlsx]

## Sheet: S.11
	control-model
rno01100	Metabolic pathways - Rattus norvegicus (rat)			duplecate
rno02010	ABC transporters - Rattus norvegicus (rat)			rno01100	Metabolic pathways - Rattus norvegicus (rat)
rno01230	Biosynthesis of amino acids - Rattus norvegicus (rat)			rno02010	ABC transporters - Rattus norvegicus (rat)
rno04974	Protein digestion and absorption - Rattus norvegicus (rat)			rno01230	Biosynthesis of amino acids - Rattus norvegicus (rat)
rno01240	Biosynthesis of cofactors - Rattus norvegicus (rat)			rno04974	Protein digestion and absorption - Rattus norvegicus (rat)
rno04976	Bile secretion - Rattus norvegicus (rat)			rno01240	Biosynthesis of cofactors - Rattus norvegicus (rat)
rno00564	Glycerophospholipid metabolism - Rattus norvegicus (rat)			rno04976	Bile secretion - Rattus norvegicus (rat)
rno00970	Aminoacyl-tRNA biosynthesis - Rattus norvegicus (rat)			rno00564	Glycerophospholipid metabolism - Rattus norvegicus (rat)
rno00260	Glycine, serine and threonine metabolism - Rattus norvegicus (rat)			rno00970	Aminoacyl-tRNA biosynthesis - Rattus norvegicus (rat)
rno01210	2-Oxocarboxylic acid metabolism - Rattus norvegicus (rat)			rno00260	Glycine, serine and threonine metabolism - Rattus norvegicus (rat)
	Model - Medium			rno01210	2-Oxocarboxylic acid metabolism - Rattus norvegicus (rat)
rno01100	Metabolic pathways - Rattus norvegicus (rat)			rno00470	D-Amino acid metabolism - Rattus norvegicus (rat)
rno02010	ABC transporters - Rattus norvegicus (rat)			rno00380	Tryptophan metabolism - Rattus norvegicus (rat)
rno01230	Biosynthesis of amino acids - Rattus norvegicus (rat)
rno00470	D-Amino acid metabolism - Rattus norvegicus (rat)
rno01240	Biosynthesis of cofactors - Rattus norvegicus (rat)
rno04974	Protein digestion and absorption - Rattus norvegicus (rat)
rno04976	Bile secretion - Rattus norvegicus (rat)
rno00564	Glycerophospholipid metabolism - Rattus norvegicus (rat)
rno00970	Aminoacyl-tRNA biosynthesis - Rattus norvegicus (rat)
rno00380	Tryptophan metabolism - Rattus norvegicus (rat)
