# Supplementary material for: Integrated metagenomic and metabonomic mechanisms for the therapeutic effects of Duhuo Jisheng decoction on intervertebral disc degeneration
Source: PLoS One. 2024 Oct 17;19(10):e0310014. doi: 10.1371/journal.pone.0310014 (PMC11486403; doi:10.1371/journal.pone.0310014)
Supplement: S4 File — Table: Statistical calculation: Source documents for statistical analysis involved in the manuscript. Oligonucleotide primers: Oligonucleotide primers used in real-time PCR. Supplement—Table S1: Raw data for different groups of DHI values. Supplement—Table S2: Raw data for different groups of staining scores. Supplement—Table S3: Statistics of the number of genes in each sample. Supplement—Table S4: the differential abundance statistics of phylum-level flora. Supplement—Table S5-1: NMDS_scores. Supplement—Table S5-2: table.p10.cluster. Supplement—Table S6: Characteristic flora of different groups. Supplement—Table S7: KEGG pathway annotation. Supplement—Table S8 Normal-Modle: Serum metabolites in different groups. Supplement—Table S8 Medium-Modle: Serum metabolites in different groups. Supplement—Table S9: The top 15 up- and down-regulated metabolites in the different groups of serum metabolite changes. Supplement—Table S10: Important metabolic pathways for different groups of serum metabolites. Supplement—Table S11: Key metabolic pathways. Supplement—Table S12: The genes encoding CASP8, TNF-α, and IL-3’s final list of primer sequences was acquired. Supplement—Table S13: The association between considerably variable tract flora at the Phylum level abundance and significantly altering metabolite levels. Supplement—Table S14: Mass spectrometry data of major components of DHJSD. (ZIP) [file pone.0310014.s004.zip › S.12.xlsx]

## Sheet: S.12
qPCR
样本名	Ct Target gene	Ct internal reference gene	ΔCt	Average number （Model)	ΔΔCt	Relative expression （2-ΔΔCT）	Relative expression （Average number）
TNF-a Control Group	30.84	15.73	15.11		1.88333	0.271057	0.227817
	31.54	16.07	15.47		2.24333	0.211198
	31.22	15.68	15.54		2.31333	0.201195
TNF-a Model Group	29.19	15.98	13.21		-0.0166667	1.01162	1.00023
	29.14	15.87	13.27	13.2267	0.0433333	0.97041
	29.29	16.09	13.2		-0.0266667	1.01866
TNF-a Medium Group	29.01	15.5	13.51		0.283333	0.82169	0.839457
	28.61	15.2	13.41		0.183333	0.880666
	28.8	15.28	13.52		0.293333	0.816014
IL-3 Control Group	30.27	15.73	14.54		1.81333	0.284533	0.272497
	30.67	16.07	14.6		1.87333	0.272942
	30.35	15.68	14.67		1.94333	0.260015
IL-3 Model Group	28.61	15.98	12.63		-0.0966667	1.0693	1.00132
	28.61	15.87	12.74	12.7267	0.0133333	0.990801
	28.9	16.09	12.81		0.0833333	0.943874
IL-3 Medium Group	28.88	15.5	13.38		0.653333	0.63581	0.648994
	28.43	15.2	13.23		0.503333	0.705475
	28.73	15.28	13.45		0.723333	0.605696
Caspase8 Control Group	28.7	15.73	12.97		2.15333	0.224793	0.255744
	28.72	16.07	12.65		1.83333	0.280616
	28.43	15.68	12.75		1.93333	0.261824
Caspase8 Model Group	26.79	15.98	10.81		-0.00666667	1.00463	1.0013
	26.78	15.87	10.91	10.8167	0.0933333	0.937354
	26.82	16.09	10.73		-0.0866667	1.06191
Caspase8 Medium Group	27.88	15.5	12.38		1.56333	0.338368	0.345385
	27.43	15.2	12.23		1.41333	0.375443
	27.73	15.28	12.45		1.63333	0.322343
