# Supplementary material for: Integrated metagenomic and metabonomic mechanisms for the therapeutic effects of Duhuo Jisheng decoction on intervertebral disc degeneration
Source: PLoS One. 2024 Oct 17;19(10):e0310014. doi: 10.1371/journal.pone.0310014 (PMC11486403; doi:10.1371/journal.pone.0310014)
Supplement: S4 File — Table: Statistical calculation: Source documents for statistical analysis involved in the manuscript. Oligonucleotide primers: Oligonucleotide primers used in real-time PCR. Supplement—Table S1: Raw data for different groups of DHI values. Supplement—Table S2: Raw data for different groups of staining scores. Supplement—Table S3: Statistics of the number of genes in each sample. Supplement—Table S4: the differential abundance statistics of phylum-level flora. Supplement—Table S5-1: NMDS_scores. Supplement—Table S5-2: table.p10.cluster. Supplement—Table S6: Characteristic flora of different groups. Supplement—Table S7: KEGG pathway annotation. Supplement—Table S8 Normal-Modle: Serum metabolites in different groups. Supplement—Table S8 Medium-Modle: Serum metabolites in different groups. Supplement—Table S9: The top 15 up- and down-regulated metabolites in the different groups of serum metabolite changes. Supplement—Table S10: Important metabolic pathways for different groups of serum metabolites. Supplement—Table S11: Key metabolic pathways. Supplement—Table S12: The genes encoding CASP8, TNF-α, and IL-3’s final list of primer sequences was acquired. Supplement—Table S13: The association between considerably variable tract flora at the Phylum level abundance and significantly altering metabolite levels. Supplement—Table S14: Mass spectrometry data of major components of DHJSD. (ZIP) [file pone.0310014.s004.zip › S.13.xlsx]

## Sheet: S.13
category1	category2	Correlation	p-value	Type	Significance	AdjPvalue
Prostaglandin D1	Firmicutes	0.0785714	0.782681	Group		0.920801
Prostaglandin D1	Bacteroidetes	-0.371429	0.173471	Group		0.495631
Prostaglandin D1	Proteobacteria	0.675	0.00729431	Group	**	0.0208409
Prostaglandin D1	Verrucomicrobia	-0.185714	0.506674	Group		0.533341
Prostaglandin D1	Spirochaetes	-0.25	0.367735	Group		0.565746
Prostaglandin D1	Actinobacteria	0.567857	0.0298045	Group	*	0.0851556
Prostaglandin D1	Chlamydiae	0.3	0.276682	Group		0.453676
Prostaglandin D1	Candidatus Saccharibacteria	-0.0464286	0.872681	Group		0.984663
Prostaglandin D1	Tenericutes	-0.0785714	0.782681	Group		0.964222
Prostaglandin D1	Fibrobacteres	-0.578571	0.0263691	Group	*	0.131846
Prostaglandin D1	Elusimicrobia	-0.275	0.320277	Group		0.480962
Prostaglandin D1	Lentisphaerae	-0.110714	0.695276	Group		0.869095
LysoPC(16:1(9Z)/0:0)	Firmicutes	0.375	0.169123	Group		0.845615
LysoPC(16:1(9Z)/0:0)	Bacteroidetes	0.225	0.41896	Group		0.568769
LysoPC(16:1(9Z)/0:0)	Proteobacteria	-0.7	0.00487643	Group	**	0.0194029
LysoPC(16:1(9Z)/0:0)	Verrucomicrobia	0.553571	0.0349094	Group	*	0.116365
LysoPC(16:1(9Z)/0:0)	Spirochaetes	0.05	0.862585	Group		0.943802
LysoPC(16:1(9Z)/0:0)	Actinobacteria	-0.175	0.53203	Group		0.610283
LysoPC(16:1(9Z)/0:0)	Chlamydiae	-0.510714	0.0542955	Group		0.261105
LysoPC(16:1(9Z)/0:0)	Candidatus Saccharibacteria	0.132143	0.638933	Group		0.984663
LysoPC(16:1(9Z)/0:0)	Tenericutes	-0.0607143	0.832426	Group		0.964222
LysoPC(16:1(9Z)/0:0)	Fibrobacteres	0.260714	0.346928	Group		0.40815
LysoPC(16:1(9Z)/0:0)	Elusimicrobia	0.0464286	0.872681	Group		0.872681
LysoPC(16:1(9Z)/0:0)	Lentisphaerae	0.239286	0.389235	Group		0.642552
Mandelonitrile	Firmicutes	-0.435714	0.106277	Group		0.840945
Mandelonitrile	Bacteroidetes	0.625	0.0148597	Group	*	0.155718
Mandelonitrile	Proteobacteria	-0.221429	0.426577	Group		0.568769
Mandelonitrile	Verrucomicrobia	-0.217857	0.434267	Group		0.510903
Mandelonitrile	Spirochaetes	0.578571	0.0263691	Group	*	0.175794
Mandelonitrile	Actinobacteria	-0.371429	0.173471	Group		0.280605
Mandelonitrile	Chlamydiae	0.128571	0.648202	Group		0.720224
Mandelonitrile	Candidatus Saccharibacteria	-0.15	0.593383	Group		0.984663
Mandelonitrile	Tenericutes	0.289286	0.294889	Group		0.842541
Mandelonitrile	Fibrobacteres	0.492857	0.0644111	Group		0.15649
Mandelonitrile	Elusimicrobia	0.617857	0.0163103	Group	*	0.163103
Mandelonitrile	Lentisphaerae	0.403571	0.137001	Group		0.415485
1-nitrosonaphthalene	Firmicutes	-0.107143	0.704828	Group		0.89303
1-nitrosonaphthalene	Bacteroidetes	0.221429	0.426577	Group		0.568769
1-nitrosonaphthalene	Proteobacteria	-0.478571	0.0734662	Group		0.113025
1-nitrosonaphthalene	Verrucomicrobia	0.357143	0.19162	Group		0.319367
1-nitrosonaphthalene	Spirochaetes	0.282143	0.307425	Group		0.512375
1-nitrosonaphthalene	Actinobacteria	-0.678571	0.00690148	Group	**	0.0345074
1-nitrosonaphthalene	Chlamydiae	-0.228571	0.411416	Group		0.51427
1-nitrosonaphthalene	Candidatus Saccharibacteria	0.160714	0.566727	Group		0.984663
1-nitrosonaphthalene	Tenericutes	-0.0428571	0.882796	Group		0.964222
1-nitrosonaphthalene	Fibrobacteres	0.55	0.0362844	Group	*	0.145138
1-nitrosonaphthalene	Elusimicrobia	0.360714	0.186968	Group		0.339942
1-nitrosonaphthalene	Lentisphaerae	0.225	0.41896	Group		0.642552
Pi-Methylimidazoleacetic acid	Firmicutes	0.128571	0.648202	Group		0.89303
Pi-Methylimidazoleacetic acid	Bacteroidetes	0.121429	0.666889	Group		0.740988
Pi-Methylimidazoleacetic acid	Proteobacteria	-0.767857	0.00128222	Group	**	0.00641112
Pi-Methylimidazoleacetic acid	Verrucomicrobia	0.567857	0.0298045	Group	*	0.116365
Pi-Methylimidazoleacetic acid	Spirochaetes	0.296429	0.282672	Group		0.512375
Pi-Methylimidazoleacetic acid	Actinobacteria	-0.435714	0.106277	Group		0.193231
Pi-Methylimidazoleacetic acid	Chlamydiae	-0.25	0.367735	Group		0.490313
Pi-Methylimidazoleacetic acid	Candidatus Saccharibacteria	0.453571	0.0915293	Group		0.984663
Pi-Methylimidazoleacetic acid	Tenericutes	0.360714	0.186968	Group		0.747873
Pi-Methylimidazoleacetic acid	Fibrobacteres	0.460714	0.0860692	Group		0.15649
Pi-Methylimidazoleacetic acid	Elusimicrobia	0.517857	0.0506035	Group		0.262125
Pi-Methylimidazoleacetic acid	Lentisphaerae	0.55	0.0362844	Group	*	0.362844
Metenamine	Firmicutes	-0.228571	0.411416	Group		0.89303
Metenamine	Bacteroidetes	0.582143	0.0252949	Group	*	0.168632
Metenamine	Proteobacteria	-0.410714	0.129692	Group		0.185274
Metenamine	Verrucomicrobia	0.189286	0.498353	Group		0.533341
Metenamine	Spirochaetes	0.682143	0.00652531	Group	**	0.105567
Metenamine	Actinobacteria	-0.832143	0.000157771	Group	***	0.00315542
Metenamine	Chlamydiae	-0.05	0.862585	Group		0.862585
Metenamine	Candidatus Saccharibacteria	0.242857	0.381992	Group		0.984663
Metenamine	Tenericutes	0.246429	0.374825	Group		0.84887
Metenamine	Fibrobacteres	0.882143	0	Group	***	0
Metenamine	Elusimicrobia	0.767857	0.00128222	Group	**	0.0256445
Metenamine	Lentisphaerae	0.367857	0.177894	Group		0.415485
Demethylated antipyrine	Firmicutes	0.0392857	0.892928	Group		0.992143
Demethylated antipyrine	Bacteroidetes	0.282143	0.307425	Group		0.512375
Demethylated antipyrine	Proteobacteria	-0.575	0.0274783	Group	*	0.05419
Demethylated antipyrine	Verrucomicrobia	0.607143	0.0186903	Group	*	0.116365
Demethylated antipyrine	Spirochaetes	0.0214286	0.943802	Group		0.943802
Demethylated antipyrine	Actinobacteria	-0.782143	0.000901624	Group	***	0.00901624
Demethylated antipyrine	Chlamydiae	-0.428571	0.11263	Group		0.321799
Demethylated antipyrine	Candidatus Saccharibacteria	0.00714286	0.984663	Group		0.984663
Demethylated antipyrine	Tenericutes	0.0214286	0.943802	Group		0.964222
Demethylated antipyrine	Fibrobacteres	0.475	0.0758701	Group		0.15649
Demethylated antipyrine	Elusimicrobia	0.385714	0.156528	Group		0.339942
Demethylated antipyrine	Lentisphaerae	0.375	0.169123	Group		0.415485
LysoPC(16:0)	Firmicutes	-0.253571	0.360721	Group		0.89303
LysoPC(16:0)	Bacteroidetes	0.15	0.593383	Group		0.740988
LysoPC(16:0)	Proteobacteria	0.0321429	0.91324	Group		0.994887
LysoPC(16:0)	Verrucomicrobia	-0.560714	0.0322794	Group	*	0.116365
LysoPC(16:0)	Spirochaetes	0.517857	0.0506035	Group		0.240837
LysoPC(16:0)	Actinobacteria	0.196429	0.481914	Group		0.602393
LysoPC(16:0)	Chlamydiae	0.357143	0.19162	Group		0.38324
LysoPC(16:0)	Candidatus Saccharibacteria	0.0321429	0.91324	Group		0.984663
LysoPC(16:0)	Tenericutes	0.375	0.169123	Group		0.747873
LysoPC(16:0)	Fibrobacteres	0.103571	0.714424	Group		0.714424
LysoPC(16:0)	Elusimicrobia	0.260714	0.346928	Group		0.480962
LysoPC(16:0)	Lentisphaerae	-0.0714286	0.802492	Group		0.929259
PS(20:5(5Z,8Z,11Z,14Z,17Z)/18:3(6Z,9Z,12Z))	Firmicutes	0.207143	0.457772	Group		0.89303
PS(20:5(5Z,8Z,11Z,14Z,17Z)/18:3(6Z,9Z,12Z))	Bacteroidetes	-0.621429	0.0155718	Group	*	0.155718
PS(20:5(5Z,8Z,11Z,14Z,17Z)/18:3(6Z,9Z,12Z))	Proteobacteria	0.689286	0.00582088	Group	**	0.0194029
PS(20:5(5Z,8Z,11Z,14Z,17Z)/18:3(6Z,9Z,12Z))	Verrucomicrobia	-0.125	0.657521	Group		0.657521
PS(20:5(5Z,8Z,11Z,14Z,17Z)/18:3(6Z,9Z,12Z))	Spirochaetes	-0.382143	0.160652	Group		0.39532
PS(20:5(5Z,8Z,11Z,14Z,17Z)/18:3(6Z,9Z,12Z))	Actinobacteria	0.582143	0.0252949	Group	*	0.0851556
PS(20:5(5Z,8Z,11Z,14Z,17Z)/18:3(6Z,9Z,12Z))	Chlamydiae	0.289286	0.294889	Group		0.453676
PS(20:5(5Z,8Z,11Z,14Z,17Z)/18:3(6Z,9Z,12Z))	Candidatus Saccharibacteria	-0.0142857	0.964222	Group		0.984663
PS(20:5(5Z,8Z,11Z,14Z,17Z)/18:3(6Z,9Z,12Z))	Tenericutes	-0.242857	0.381992	Group		0.84887
PS(20:5(5Z,8Z,11Z,14Z,17Z)/18:3(6Z,9Z,12Z))	Fibrobacteres	-0.642857	0.0116708	Group	*	0.0858312
PS(20:5(5Z,8Z,11Z,14Z,17Z)/18:3(6Z,9Z,12Z))	Elusimicrobia	-0.457143	0.0887686	Group		0.295895
PS(20:5(5Z,8Z,11Z,14Z,17Z)/18:3(6Z,9Z,12Z))	Lentisphaerae	-0.303571	0.270772	Group		0.513948
(3R, 6'Z)-3,4-Dihydro-8-hydroxy-3-(6-pentadecenyl)-1H-2-benzopyran-1-one	Firmicutes	-0.578571	0.0263691	Group	*	0.527383
(3R, 6'Z)-3,4-Dihydro-8-hydroxy-3-(6-pentadecenyl)-1H-2-benzopyran-1-one	Bacteroidetes	0.489286	0.0665923	Group		0.332962
(3R, 6'Z)-3,4-Dihydro-8-hydroxy-3-(6-pentadecenyl)-1H-2-benzopyran-1-one	Proteobacteria	-0.05	0.862585	Group		0.994887
(3R, 6'Z)-3,4-Dihydro-8-hydroxy-3-(6-pentadecenyl)-1H-2-benzopyran-1-one	Verrucomicrobia	-0.232143	0.403947	Group		0.504934
(3R, 6'Z)-3,4-Dihydro-8-hydroxy-3-(6-pentadecenyl)-1H-2-benzopyran-1-one	Spirochaetes	0.65	0.0105567	Group	*	0.105567
(3R, 6'Z)-3,4-Dihydro-8-hydroxy-3-(6-pentadecenyl)-1H-2-benzopyran-1-one	Actinobacteria	-0.242857	0.381992	Group		0.509322
(3R, 6'Z)-3,4-Dihydro-8-hydroxy-3-(6-pentadecenyl)-1H-2-benzopyran-1-one	Chlamydiae	0.075	0.792571	Group		0.834285
(3R, 6'Z)-3,4-Dihydro-8-hydroxy-3-(6-pentadecenyl)-1H-2-benzopyran-1-one	Candidatus Saccharibacteria	0.164286	0.557961	Group		0.984663
(3R, 6'Z)-3,4-Dihydro-8-hydroxy-3-(6-pentadecenyl)-1H-2-benzopyran-1-one	Tenericutes	0.392857	0.1485	Group		0.747873
(3R, 6'Z)-3,4-Dihydro-8-hydroxy-3-(6-pentadecenyl)-1H-2-benzopyran-1-one	Fibrobacteres	0.489286	0.0665923	Group		0.15649
(3R, 6'Z)-3,4-Dihydro-8-hydroxy-3-(6-pentadecenyl)-1H-2-benzopyran-1-one	Elusimicrobia	0.514286	0.052425	Group		0.262125
(3R, 6'Z)-3,4-Dihydro-8-hydroxy-3-(6-pentadecenyl)-1H-2-benzopyran-1-one	Lentisphaerae	0.360714	0.186968	Group		0.415485
Prostaglandin F1a	Firmicutes	0.00357143	0.994887	Group		0.994887
Prostaglandin F1a	Bacteroidetes	-0.285714	0.301117	Group		0.512375
Prostaglandin F1a	Proteobacteria	0.639286	0.0122612	Group	*	0.0306531
Prostaglandin F1a	Verrucomicrobia	-0.339286	0.216039	Group		0.332368
Prostaglandin F1a	Spirochaetes	-0.367857	0.177894	Group		0.39532
Prostaglandin F1a	Actinobacteria	0.492857	0.0644111	Group		0.161028
Prostaglandin F1a	Chlamydiae	0.271429	0.326822	Group		0.466889
Prostaglandin F1a	Candidatus Saccharibacteria	-0.410714	0.129692	Group		0.984663
Prostaglandin F1a	Tenericutes	-0.114286	0.685768	Group		0.964222
Prostaglandin F1a	Fibrobacteres	-0.635714	0.0128747	Group	*	0.0858312
Prostaglandin F1a	Elusimicrobia	-0.467857	0.0808515	Group		0.295895
Prostaglandin F1a	Lentisphaerae	-0.453571	0.0915293	Group		0.400745
PG(18:0/18:0)	Firmicutes	-0.192857	0.4901	Group		0.89303
PG(18:0/18:0)	Bacteroidetes	-0.289286	0.294889	Group		0.512375
PG(18:0/18:0)	Proteobacteria	0.571429	0.0286232	Group	*	0.05419
PG(18:0/18:0)	Verrucomicrobia	-0.446429	0.0972374	Group		0.216083
PG(18:0/18:0)	Spirochaetes	-0.0392857	0.892928	Group		0.943802
PG(18:0/18:0)	Actinobacteria	0.467857	0.0808515	Group		0.161703
PG(18:0/18:0)	Chlamydiae	0.482143	0.0711191	Group		0.261105
PG(18:0/18:0)	Candidatus Saccharibacteria	-0.242857	0.381992	Group		0.984663
PG(18:0/18:0)	Tenericutes	-0.142857	0.61144	Group		0.964222
PG(18:0/18:0)	Fibrobacteres	-0.364286	0.182393	Group		0.280605
PG(18:0/18:0)	Elusimicrobia	-0.228571	0.411416	Group		0.51427
PG(18:0/18:0)	Lentisphaerae	-0.471429	0.0783316	Group		0.400745
N4-Acetylcytidine	Firmicutes	0.0214286	0.943802	Group		0.993476
N4-Acetylcytidine	Bacteroidetes	-0.0178571	0.954008	Group		0.954008
N4-Acetylcytidine	Proteobacteria	-0.185714	0.506674	Group		0.633342
N4-Acetylcytidine	Verrucomicrobia	0.317857	0.247928	Group		0.354183
N4-Acetylcytidine	Spirochaetes	-0.475	0.0758701	Group		0.245912
N4-Acetylcytidine	Actinobacteria	0.110714	0.695276	Group		0.714424
N4-Acetylcytidine	Chlamydiae	-0.382143	0.160652	Group		0.38324
N4-Acetylcytidine	Candidatus Saccharibacteria	-0.0928571	0.743454	Group		0.984663
N4-Acetylcytidine	Tenericutes	-0.439286	0.103199	Group		0.747873
N4-Acetylcytidine	Fibrobacteres	-0.135714	0.629716	Group		0.699684
N4-Acetylcytidine	Elusimicrobia	-0.382143	0.160652	Group		0.339942
N4-Acetylcytidine	Lentisphaerae	0.025	0.933604	Group		0.933604
3-Indoleacetonitrile	Firmicutes	0.114286	0.685768	Group		0.89303
3-Indoleacetonitrile	Bacteroidetes	0.385714	0.156528	Group		0.495631
3-Indoleacetonitrile	Proteobacteria	-0.567857	0.0298045	Group	*	0.05419
3-Indoleacetonitrile	Verrucomicrobia	0.571429	0.0286232	Group	*	0.116365
3-Indoleacetonitrile	Spirochaetes	0.0678571	0.812443	Group		0.943802
3-Indoleacetonitrile	Actinobacteria	-0.714286	0.0038065	Group	**	0.0253766
3-Indoleacetonitrile	Chlamydiae	-0.560714	0.0322794	Group	*	0.215196
3-Indoleacetonitrile	Candidatus Saccharibacteria	0.0785714	0.782681	Group		0.984663
3-Indoleacetonitrile	Tenericutes	0.110714	0.695276	Group		0.964222
3-Indoleacetonitrile	Fibrobacteres	0.460714	0.0860692	Group		0.15649
3-Indoleacetonitrile	Elusimicrobia	0.325	0.236982	Group		0.39497
3-Indoleacetonitrile	Lentisphaerae	0.442857	0.100186	Group		0.400745
PE(22:4(7Z,10Z,13Z,16Z)/14:0)	Firmicutes	-0.414286	0.126142	Group		0.840945
PE(22:4(7Z,10Z,13Z,16Z)/14:0)	Bacteroidetes	0.132143	0.638933	Group		0.740988
PE(22:4(7Z,10Z,13Z,16Z)/14:0)	Proteobacteria	0.00357143	0.994887	Group		0.994887
PE(22:4(7Z,10Z,13Z,16Z)/14:0)	Verrucomicrobia	-0.532143	0.0437917	Group	*	0.125119
PE(22:4(7Z,10Z,13Z,16Z)/14:0)	Spirochaetes	0.5	0.0602091	Group		0.240837
PE(22:4(7Z,10Z,13Z,16Z)/14:0)	Actinobacteria	0.167857	0.549255	Group		0.610283
PE(22:4(7Z,10Z,13Z,16Z)/14:0)	Chlamydiae	0.207143	0.457772	Group		0.538556
PE(22:4(7Z,10Z,13Z,16Z)/14:0)	Candidatus Saccharibacteria	0.157143	0.575554	Group		0.984663
PE(22:4(7Z,10Z,13Z,16Z)/14:0)	Tenericutes	0.360714	0.186968	Group		0.747873
PE(22:4(7Z,10Z,13Z,16Z)/14:0)	Fibrobacteres	0.121429	0.666889	Group		0.701989
PE(22:4(7Z,10Z,13Z,16Z)/14:0)	Elusimicrobia	0.171429	0.540611	Group		0.636013
PE(22:4(7Z,10Z,13Z,16Z)/14:0)	Lentisphaerae	-0.0535714	0.852509	Group		0.929259
Lycoperoside D	Firmicutes	-0.160714	0.566727	Group		0.89303
Lycoperoside D	Bacteroidetes	-0.346429	0.206038	Group		0.512375
Lycoperoside D	Proteobacteria	0.496429	0.0622836	Group		0.103806
Lycoperoside D	Verrucomicrobia	-0.653571	0.0100318	Group	*	0.116365
Lycoperoside D	Spirochaetes	0.0892857	0.753207	Group		0.943802
Lycoperoside D	Actinobacteria	0.578571	0.0263691	Group	*	0.0851556
Lycoperoside D	Chlamydiae	0.560714	0.0322794	Group	*	0.215196
Lycoperoside D	Candidatus Saccharibacteria	-0.0785714	0.782681	Group		0.984663
Lycoperoside D	Tenericutes	-0.0464286	0.872681	Group		0.964222
Lycoperoside D	Fibrobacteres	-0.307143	0.264942	Group		0.331177
Lycoperoside D	Elusimicrobia	-0.253571	0.360721	Group		0.480962
Lycoperoside D	Lentisphaerae	-0.557143	0.0335747	Group	*	0.362844
PC(16:1(9Z)/P-18:1(11Z))	Firmicutes	0.221429	0.426577	Group		0.89303
PC(16:1(9Z)/P-18:1(11Z))	Bacteroidetes	-0.0607143	0.832426	Group		0.876238
PC(16:1(9Z)/P-18:1(11Z))	Proteobacteria	-0.00357143	0.994887	Group		0.994887
PC(16:1(9Z)/P-18:1(11Z))	Verrucomicrobia	0.253571	0.360721	Group		0.480962
PC(16:1(9Z)/P-18:1(11Z))	Spirochaetes	-0.460714	0.0860692	Group		0.245912
PC(16:1(9Z)/P-18:1(11Z))	Actinobacteria	-0.103571	0.714424	Group		0.714424
PC(16:1(9Z)/P-18:1(11Z))	Chlamydiae	-0.564286	0.031023	Group	*	0.215196
PC(16:1(9Z)/P-18:1(11Z))	Candidatus Saccharibacteria	-0.139286	0.620551	Group		0.984663
PC(16:1(9Z)/P-18:1(11Z))	Tenericutes	-0.182143	0.515061	Group		0.964222
PC(16:1(9Z)/P-18:1(11Z))	Fibrobacteres	-0.339286	0.216039	Group		0.308627
PC(16:1(9Z)/P-18:1(11Z))	Elusimicrobia	-0.371429	0.173471	Group		0.339942
PC(16:1(9Z)/P-18:1(11Z))	Lentisphaerae	0.196429	0.481914	Group		0.642552
Rubrofusarin 6-[glucosyl-(1->3)-glucosyl-(1->6)-glucoside]	Firmicutes	-0.139286	0.620551	Group		0.89303
Rubrofusarin 6-[glucosyl-(1->3)-glucosyl-(1->6)-glucoside]	Bacteroidetes	-0.378571	0.16485	Group		0.495631
Rubrofusarin 6-[glucosyl-(1->3)-glucosyl-(1->6)-glucoside]	Proteobacteria	0.860714	0	Group	***	0
Rubrofusarin 6-[glucosyl-(1->3)-glucosyl-(1->6)-glucoside]	Verrucomicrobia	-0.421429	0.11925	Group		0.216817
Rubrofusarin 6-[glucosyl-(1->3)-glucosyl-(1->6)-glucoside]	Spirochaetes	-0.292857	0.288741	Group		0.512375
Rubrofusarin 6-[glucosyl-(1->3)-glucosyl-(1->6)-glucoside]	Actinobacteria	0.467857	0.0808515	Group		0.161703
Rubrofusarin 6-[glucosyl-(1->3)-glucosyl-(1->6)-glucoside]	Chlamydiae	0.325	0.236982	Group		0.430877
Rubrofusarin 6-[glucosyl-(1->3)-glucosyl-(1->6)-glucoside]	Candidatus Saccharibacteria	-0.175	0.53203	Group		0.984663
Rubrofusarin 6-[glucosyl-(1->3)-glucosyl-(1->6)-glucoside]	Tenericutes	-0.292857	0.288741	Group		0.842541
Rubrofusarin 6-[glucosyl-(1->3)-glucosyl-(1->6)-glucoside]	Fibrobacteres	-0.507143	0.0562159	Group		0.15649
Rubrofusarin 6-[glucosyl-(1->3)-glucosyl-(1->6)-glucoside]	Elusimicrobia	-0.428571	0.11263	Group		0.321799
Rubrofusarin 6-[glucosyl-(1->3)-glucosyl-(1->6)-glucoside]	Lentisphaerae	-0.296429	0.282672	Group		0.513948
Amaranthussaponin IV	Firmicutes	-0.182143	0.515061	Group		0.89303
Amaranthussaponin IV	Bacteroidetes	-0.303571	0.270772	Group		0.512375
Amaranthussaponin IV	Proteobacteria	0.778571	0.000987991	Group	***	0.00641112
Amaranthussaponin IV	Verrucomicrobia	-0.5	0.0602091	Group		0.150523
Amaranthussaponin IV	Spirochaetes	-0.0392857	0.892928	Group		0.943802
Amaranthussaponin IV	Actinobacteria	0.267857	0.333446	Group		0.476351
Amaranthussaponin IV	Chlamydiae	0.471429	0.0783316	Group		0.261105
Amaranthussaponin IV	Candidatus Saccharibacteria	-0.0571429	0.842456	Group		0.984663
Amaranthussaponin IV	Tenericutes	0.0142857	0.964222	Group		0.964222
Amaranthussaponin IV	Fibrobacteres	-0.321429	0.242415	Group		0.323221
Amaranthussaponin IV	Elusimicrobia	-0.110714	0.695276	Group		0.73187
Amaranthussaponin IV	Lentisphaerae	-0.207143	0.457772	Group		0.642552
Tetrahydrodeoxycortisol	Firmicutes	-0.103571	0.714424	Group		0.89303
Tetrahydrodeoxycortisol	Bacteroidetes	-0.242857	0.381992	Group		0.568769
Tetrahydrodeoxycortisol	Proteobacteria	0.810714	0.000385627	Group	***	0.00385627
Tetrahydrodeoxycortisol	Verrucomicrobia	-0.428571	0.11263	Group		0.216817
Tetrahydrodeoxycortisol	Spirochaetes	-0.025	0.933604	Group		0.943802
Tetrahydrodeoxycortisol	Actinobacteria	0.364286	0.182393	Group		0.280605
Tetrahydrodeoxycortisol	Chlamydiae	0.357143	0.19162	Group		0.38324
Tetrahydrodeoxycortisol	Candidatus Saccharibacteria	0.0642857	0.822421	Group		0.984663
Tetrahydrodeoxycortisol	Tenericutes	0.075	0.792571	Group		0.964222
Tetrahydrodeoxycortisol	Fibrobacteres	-0.396429	0.144595	Group		0.240992
Tetrahydrodeoxycortisol	Elusimicrobia	-0.139286	0.620551	Group		0.689501
Tetrahydrodeoxycortisol	Lentisphaerae	-0.0428571	0.882796	Group		0.929259
