# Supplementary material for: Integrated metagenomic and metabonomic mechanisms for the therapeutic effects of Duhuo Jisheng decoction on intervertebral disc degeneration
Source: PLoS One. 2024 Oct 17;19(10):e0310014. doi: 10.1371/journal.pone.0310014 (PMC11486403; doi:10.1371/journal.pone.0310014)
Supplement: S4 File — Table: Statistical calculation: Source documents for statistical analysis involved in the manuscript. Oligonucleotide primers: Oligonucleotide primers used in real-time PCR. Supplement—Table S1: Raw data for different groups of DHI values. Supplement—Table S2: Raw data for different groups of staining scores. Supplement—Table S3: Statistics of the number of genes in each sample. Supplement—Table S4: the differential abundance statistics of phylum-level flora. Supplement—Table S5-1: NMDS_scores. Supplement—Table S5-2: table.p10.cluster. Supplement—Table S6: Characteristic flora of different groups. Supplement—Table S7: KEGG pathway annotation. Supplement—Table S8 Normal-Modle: Serum metabolites in different groups. Supplement—Table S8 Medium-Modle: Serum metabolites in different groups. Supplement—Table S9: The top 15 up- and down-regulated metabolites in the different groups of serum metabolite changes. Supplement—Table S10: Important metabolic pathways for different groups of serum metabolites. Supplement—Table S11: Key metabolic pathways. Supplement—Table S12: The genes encoding CASP8, TNF-α, and IL-3’s final list of primer sequences was acquired. Supplement—Table S13: The association between considerably variable tract flora at the Phylum level abundance and significantly altering metabolite levels. Supplement—Table S14: Mass spectrometry data of major components of DHJSD. (ZIP) [file pone.0310014.s004.zip › S14.xlsx]

## Sheet: S14
NAME	Biotree.Class	origin	InChIKey	KEGG	SMILES	Class	SubClass	SuperClass	type	FORMULA	Ion	diblood	gaoblood	wash	zhongblood	DHJSTchunti	DHJSTchunti1	DHJSTchuntishuiti	DHJSTshuiti	blankmethanol		Biotree.Class
苦杏仁苷	植物激素	Endogenous,Food	XEYBRNLFEZDVAW-ARSRFYASSA-N	C00584	CCCCC[C@H](O)\C=C\[C@H]1[C@H](O)CC(=O)[C@@H]1C\C=C/CCCC(O)=O	Fatty Acyls	Eicosanoids	Lipids and lipid-like molecules	forward	C20H32O5	[M+H-H2O]1+	2.31175e+07	6.08597e+06	0	8.025e+06	3.26351e+07	3.13559e+07	1.21771e+07	4.56181e+06	656352		drug-containing serum			DHJSD
甘草查尔酮B	植物激素	Endogenous	NYHBQMYGNKIUIF-UUOKFMHZSA-N	C00387	NC1=NC2=C(N=CN2[C@@H]2O[C@H](CO)[C@@H](O)[C@H]2O)C(=O)N1	Purine nucleosides		Nucleosides, nucleotides, and analogues	forward	C10H13N5O5	[M+H]1+	0	0	0	0	2.28372e+07	2.1212e+07	4.94532e+06	2.50267e+07	0		Organic Heterocyclic Compounds	18		flavonoids	35
	脂肪酰类	Endogenous,Food	UJQVRPFUQYYCTH-UHFFFAOYSA-N		CCCCCCCC1OC1C(O)C#CC#CC(O)C=C	Fatty Acyls	Fatty alcohols	Lipids and lipid-like molecules	forward	C17H24O3	[M+H]1+	9.75908e+07	1.0327e+08	0	9.89136e+07	2.60798e+07	2.49766e+07	2.49912e+07	2.69564e+07	1.07567e+08		Coumarins	14		Alkaloids	19
2-乙酰氧基-3-香叶基-1,4-二羟基苯	脂肪酰类	Endogenous,Food	HSEMFIZWXHQJAE-UHFFFAOYSA-N		CCCCCCCCCCCCCCCC(N)=O	Fatty Acyls	Fatty amides	Lipids and lipid-like molecules	forward	C16H33NO	[M+H]1+	8.47385e+07	7.92288e+07	0	8.33728e+07	1.09819e+09	1.12673e+09	1.26448e+09	4.38817e+08	7.45945e+07		Fatty Acids	9		Fatty acids	18
(Z) -15-氧-11-二十烯酸	脂肪酰类	Endogenous,Food	OCUXKVCDBHKIIP-ZIVSJQOCSA-N		C\C=C/CC\C=C/C=C/C(/O)=N/CC(C)C	Fatty Acyls	Fatty amides	Lipids and lipid-like molecules	forward	C14H23NO	[M+H]1+	7.59254e+07	9.1394e+07	0	8.08923e+07	7.77738e+07	8.39902e+07	7.55807e+07	7.6439e+07	4.41759e+07		Alkaloids	9		Triterpenoids	18
	脂肪酰类	Endogenous,Food	NLPBBNGDXNHAJP-AATRIKPKSA-N		CC(OC1OC(CO)C(O)C(O)C1O)\C=C\C1C(C)CC(=O)CC1(C)C	Fatty Acyls	Fatty acyl glycosides	Lipids and lipid-like molecules	forward	C19H32O7	[M+H]1+	1.04415e+08	6.69677e+07	0	7.99643e+07	4.31566e+07	5.19243e+07	4.47993e+07	4.93569e+07	1.66938e+08		Fatty acids	8		Fatty Acids	17
四氢叶酸	脂肪酰类	Endogenous,Food	SWLPIUHJTSWWOJ-UHFFFAOYSA-N		CCCCCC(O)C(O)CCCC(O)C1CCC(O1)C1CCC(O1)C(O)CCCCCCCCCCCCC1=CC(C)OC1=O	Fatty Acyls	Fatty alcohols	Lipids and lipid-like molecules	forward	C37H66O8	[M+H]1+	1.39828e+07	7.51721e+07	0	5.13886e+07	2.00253e+06	6.12244e+06	2.73383e+07	1.26085e+09	1.7097e+06		Lignans	7		Sugars	15
二苯二硫醚	脂肪酰类	Endogenous,Food	CQXDIWLWKUBMCF-FLFQWRMESA-N		CCCCCCCCCCCC\C=C/CCC1OC1CCCCCCCCCCCCCCC1=CC(C)OC1=O	Fatty Acyls	Fatty alcohols	Lipids and lipid-like molecules	forward	C37H66O3	[M+H]1+	9.6286e+07	5.40702e+07	0	4.96454e+07	2.25009e+07	4.54029e+07	2.64088e+07	6.70522e+07	722279		Amino acids	7		Glycerophospholipids	15
溶血性磷脂酰胆碱(6:0)	脂肪酰类	Food	IBDVBNUJEGRVQN-NQLNTKRDSA-N		CCCCC\C=C/C\C=C/CCCCCCCC(=O)CC(O)COC(C)=O	Fatty Acyls	Fatty alcohols	Lipids and lipid-like molecules	forward	C23H40O4	[M+H]1+	4.5451e+07	3.51405e+07	0	3.93822e+07	9.28008e+07	9.9921e+07	1.99193e+08	5.47435e+07	2.96596e+07		Isoflavonoids	6		Isoflavonoids	14
	脂肪酰类		SFIHQZFZMWZOJV-HZJYTTRNSA-N		[H]\C(CCCCC)=C(/[H])C\C([H])=C(\[H])CCCCCCCC(O)=N	Fatty Acyls	Fatty amides	Lipids and lipid-like molecules	forward	C18H33NO	[M+H]1+	3.36415e+07	3.13447e+07	0	3.25111e+07	3.81691e+08	3.96803e+08	4.8053e+08	1.70481e+08	3.12246e+07		Kavalactones	5		Steroids	12
吡哆醛	脂肪酰类	Food	QWCOEYNCDIXGMI-UHFFFAOYSA-N		CC(CCC1(O)C(C)=CCCC1(C)C)OC1OC(COC2OCC(O)(CO)C2O)C(O)C(O)C1O	Fatty Acyls	Fatty acyl glycosides	Lipids and lipid-like molecules	forward	C24H42O11	[M+H]1+	2.06892e+07	3.33184e+07	0	3.05373e+07	3.16336e+08	3.46804e+08	1.89216e+08	9.52685e+06	1.04512e+07		Phenylpropanoids	5		Phenylpropanoids	12
(2RS，5RS)-(E)-2-(2-苯基乙烯基)-1,3-二氧-5-醇	脂肪酰类	Endogenous,Food	ORAWFNKFUWGRJG-UHFFFAOYSA-N		CCCCCCCCCCCCCCCCCCCCCC(N)=O	Fatty Acyls	Fatty amides	Lipids and lipid-like molecules	forward	C22H45NO	[M+H]1+	2.34898e+07	1.4546e+07	0	2.03768e+07	6.46967e+07	5.78365e+07	1.78235e+07	1.63022e+07	2.1993e+07		Terpene lactones	4		Terpene glycosides	11
地衣红	脂肪酰类	Endogenous,Food	PCWWIOUZYOPZHT-VBUSEHTESA-N		CCCCC\C=C/CCCCCC\C=C\C=C\C(=O)NCC(C)C	Fatty Acyls	Fatty amides	Lipids and lipid-like molecules	forward	C22H39NO	[M+H]1+	1.88771e+07	1.19515e+07	0	1.40404e+07	1.05243e+08	1.17672e+08	8.4952e+07	3.73286e+07	1.4489e+07		Astragalus	4		Organic Heterocyclic Compounds	10
	脂肪酰类	Endogenous,Food	HNICUWMFWZBIFP-IRQZEAMPSA-N	C14762	CCCCC[C@H](O)\C=C\C=C/CCCCCCCC(O)=O	Fatty Acyls	Lineolic acids and derivatives	Lipids and lipid-like molecules	forward	C18H32O3	[M+H-H2O]1+	0	3.49783e+06	0	1.0657e+06	9.4687e+07	9.1706e+07	4.87618e+07	1.00164e+07	1.95054e+07		Glycerophospholipids	4		Amino acids	9
抗生素CP 412065	脂肪酰类	Endogenous,Food	MQGBAQLIFKSMEM-ZHARMHCNSA-N	C00165	[H][C@](CO)(COC(=O)CCCCCCC\C=C/C\C=C/CCCCC)OC(=O)CCCCCCC\C=C/C\C=C/CCCCC	Fatty Acyls	Lineolic acids and derivatives	Lipids and lipid-like molecules	forward	C39H68O5	[M+H]1+	175527	762020	0	965481	0	1.91108e+08	1.90239e+08	5.20939e+06	989857		Aromatic compounds	4		Coumarins	8
	脂肪酰类	Endogenous,Food	QFHXBFXVSWPVCA-JRRRHNQSSA-N		[H][C@](CO)(COC(=O)CCCC\C=C/C\C=C/C\C=C/C\C=C/CC)OC(=O)CCCCCCCCC\C=C/CCCCCC	Fatty Acyls	Lineolic acids and derivatives	Lipids and lipid-like molecules	forward	C39H66O5	[M+H]1+	906897	567249	0	412638	8.52277e+07	6.14609e+07	1.34305e+07	1.86194e+06	0		Diterpenes	4		Aromatic compounds	8
	脂肪酰类	Food	AFWVBXLXFDAISA-VOTSOKGWSA-N		CC(OC1OC(COC2OC(C)C(O)C(O)C2O)C(O)C(O)C1O)\C=C\C1C(C)=CC(=O)CC1(C)C	Fatty Acyls	Fatty acyl glycosides	Lipids and lipid-like molecules	forward	C25H40O11	[M+H]1+	0	47415.2	0	0	1.28207e+07	1.42862e+07	1.80251e+07	2.1099e+07	0		Sesquiterpenes	4		Lignans	7
	脂肪酰类	Food	MTNPSFBFGZMJPZ-KXFIGUGUSA-N		C\C(CO)=C\COC1OC(CO)C(O)C(O)C1O	Fatty Acyls	Fatty acyl glycosides	Lipids and lipid-like molecules	forward	C11H20O7	[M+H]1+	0	0	0	0	1.72101e+06	1.80507e+06	6.77392e+07	1.28453e+08	0		Steroids	3		Terpene Lactones	6
	脂肪酰类	Food	DAVUWBZDLSJMFA-QHHAFSJGSA-N		C\C(COC1OC(CO)C(O)C(O)C1O)=C/C#N	Fatty Acyls	Fatty acyl glycosides	Lipids and lipid-like molecules	forward	C11H17NO6	[M+H]1+	0	0	0	0	2.78799e+08	2.91557e+08	7.16321e+08	9.50994e+08	4.26779e+06		Ketones	3		Others	6
噻唑烟酸	脂肪酸类	Endogenous,Food	LLQBSJQTCKVWTD-QPJJXVBHSA-N		CCCCCC(O)CCC1C(O)CC(O)C1C\C=C\CCCC(O)=O	Fatty Acyls	Eicosanoids	Lipids and lipid-like molecules	forward	C20H36O5	[M+H]1+	1.51554e+08	1.71926e+08	0	1.56193e+08	1.08661e+08	1.23425e+08	1.08408e+08	1.18753e+08	2.0035e+08		Sugars	3		Sesquiterpenes	6
	脂肪酸类	Endogenous,Food	IKFAUGXNBOBQDM-GIINMYNKSA-N		CC\C=C/C[C@H](O)C(O)\C=C\C=C\C=C/C=C/[C@H](O)C\C=C/CCC(O)=O	Fatty Acyls	Fatty acids and conjugates	Lipids and lipid-like molecules	forward	C22H32O5	[M+H-H2O]1+	7.88448e+07	7.66165e+07	0	7.21458e+07	7.2992e+07	7.72782e+07	1.98566e+08	8.12866e+08	1.10018e+08		Carbonyls	3		Phenolic Ethers	5
芦笋皂甙B	脂肪酸类	Endogenous,Food	MBMBGCFOFBJSGT-KUBAVDMBSA-N	C06429	CC\C=C/C\C=C/C\C=C/C\C=C/C\C=C/C\C=C/CCC(O)=O	Fatty Acyls	Fatty acids and conjugates	Lipids and lipid-like molecules	forward	C22H32O2	[M+H]1+	5.76445e+07	3.91609e+07	0	4.34319e+07	6.14062e+07	6.57544e+07	2.72735e+07	2.48604e+07	3.50489e+07		Naphthalenes	3		Diterpenes	5
	脂肪酸类	Endogenous,Food	NWGKJDSIEKMTRX-MDZDMXLPSA-N		CCCCCCCC\C=C\CCCCCCCC(=O)OCC(O)C1OCC(O)C1O	Fatty Acyls	Fatty acid esters	Lipids and lipid-like molecules	forward	C24H44O6	[M+H]1+	4.31818e+07	2.98925e+07	0	3.77086e+07	1.87796e+07	2.01541e+07	2.00574e+07	2.16521e+07	8.70395e+07		Flavonoids	3		Quinones	4
	脂肪酸类		OFIDNKMQBYGNIW-HQLLQHLWSA-N		[H]C(CCCCC)=C([H])CC([H])=C([H])CC([H])=C([H])C\C([H])=C(\[H])CCCC(=O)OC	Fatty Acyls	Fatty acid esters	Lipids and lipid-like molecules	forward	C21H34O2	[M+H]1+	3.06764e+07	4.59672e+07	0	3.76866e+07	3.01646e+06	4.55301e+06	1.29532e+06	1.51129e+06	3.55557e+06		Glycerolipids	3		Organic Oxygen Compounds	3
	脂肪酸类	Endogenous,Food	SGTUOBURCVMACZ-CIQDQOFUSA-N	C14808	CCCCC\C=C/C[C@@H]1O[C@@H]1\C=C\C(O)C\C=C/CCCC(O)=O	Fatty Acyls	Eicosanoids	Lipids and lipid-like molecules	forward	C20H32O4	[M+Na]1+	3.35075e+07	3.58992e+07	0	3.50046e+07	3.46533e+07	5.1054e+07	4.73226e+07	4.88492e+07	3.84236e+07		Phenol ethers	3		Organic acids	3
	脂肪酸类	Endogenous,Food	DCJBINATHQHPKO-TYAUOURKSA-N	C14773	CCCCC\C=C/C\C=C/CC(O)C(O)C\C=C/CCCC(O)=O	Fatty Acyls	Eicosanoids	Lipids and lipid-like molecules	forward	C20H34O4	[M+H]1+	0	2.31797e+07	0	2.23788e+07	0	3.09647e+07	2.54792e+07	2.27923e+07	0		Phenols	3		Astragaloids	3
	脂肪酸类	Endogenous,Food	IYSZVOVZPVKXIJ-OFALOCIGSA-N		CCCCC\C=C/CC\C=C\C(=O)OC	Fatty Acyls	Fatty acid esters	Lipids and lipid-like molecules	forward	C13H22O2	[M+H]1+	2.15724e+07	2.0593e+07	0	2.05937e+07	541846	1.96387e+07	2.14512e+07	1.8999e+07	1.41373e+07		Triterpenoids	2		Nucleosides	3
柠檬碱	脂肪酸类	Endogenous	YGJTUEISKATQSM-USWFWKISSA-N	C04577	CCCCCC(=O)\C=C\C=C/C\C=C/C\C=C/CCCC(O)=O	Fatty Acyls	Fatty acids and conjugates	Lipids and lipid-like molecules	forward	C20H30O3	[M+NH4]1+	1.31587e+07	2.27794e+07	0	1.92428e+07	2.77568e+07	3.26818e+07	3.33366e+07	3.13226e+07	7.91205e+06		Other Organic Nitrogen Compounds	2		Glycerolipids	3
(-)-棉子素	脂肪酸类	Endogenous,Food	NNDIXBJHNLFJJP-DTLRTWKJSA-N	C14748	OCCCCC\C=C/C\C=C/C\C=C/C\C=C/CCCC(O)=O	Fatty Acyls	Fatty acids and conjugates	Lipids and lipid-like molecules	forward	C20H32O3	[M+H]1+	1.82956e+07	1.61905e+07	0	1.82802e+07	6.64974e+07	7.1745e+07	3.35475e+07	1.50969e+07	1.99506e+07		Others	2		Phytohormones	2
异二十烷醇4'-O-Beta-D-葡萄糖苷	脂肪酸类	Endogenous,Food	BMSUKKKAAVHUEW-PKNBQFBNSA-N		CCCCCC(=O)CC\C=C\CCCCCCCCCC(O)=O	Fatty Acyls	Fatty acids and conjugates	Lipids and lipid-like molecules	forward	C20H36O3	[M+H]1+	8.41293e+06	7.11439e+06	0	5.89896e+06	5.67025e+06	4.46817e+06	4.72986e+06	3.18711e+06	4.1152e+08		Unsaturated hydrocarbons	2		Bile acids	2
壬烯	脂肪酸类	Endogenous,Food	VNYSSYRCGWBHLG-AMOLWHMGSA-N	C02165	CCCCC\C=C/C[C@@H](O)\C=C\C=C\C=C/[C@@H](O)CCCC(O)=O	Fatty Acyls	Eicosanoids	Lipids and lipid-like molecules	forward	C20H32O4	[M+H-H2O]1+	5.24327e+06	6.72982e+06	0	5.89384e+06	2.23348e+08	2.14793e+08	1.13804e+08	2.2259e+07	2.86084e+06		Plant Hormones	1		Monoterpenes	2
	脂肪酸类	Endogenous,Food	GMVPRGQOIOIIMI-JCPCGATGSA-N		CCCCC[C@H](O)\C=C\[C@H]1[C@H](O)CC(=O)[C@H]1CCCCCCC(O)=O	Fatty Acyls	Eicosanoids	Lipids and lipid-like molecules	forward	C20H34O5	[M+H-H2O]1+	5.65791e+06	5.29263e+06	0	4.42425e+06	9.19909e+07	9.42775e+07	7.86087e+07	6.06222e+07	2.91261e+06		Organic acids	1		Alcohols	2
山梨醇油酸酯	脂肪酸类	Endogenous,Food	DRPDZKNSZVIOQR-UHFFFAOYSA-N		CCC(=O)C(=O)CCCC(O)CC(=O)CCCCCCCC(O)=O	Fatty Acyls	Fatty acids and conjugates	Lipids and lipid-like molecules	forward	C18H30O6	[M+H]1+	9.80237e+06	2.70802e+06	0	4.37491e+06	2.0388e+06	1.39937e+06	1.74519e+06	1.77007e+06	2.71632e+07		Organic halogen compounds	1		Isoflavones	1
鸟嘌呤核糖苷-3’,5’-环磷酸酯	脂肪酸类		VSRXYLYXIXYEST-KZTWKYQFSA-N		CCCCCC(=O)CC[C@@H]1[C@@H](C\C=C/CCCC(O)=O)[C@@H](O)CC1=O	Fatty Acyls	Eicosanoids	Lipids and lipid-like molecules	forward	C20H32O5	[M+H]1+	2.67414e+06	1.91993e+06	0	1.94048e+06	2.42639e+08	2.26116e+08	3.50229e+08	4.8429e+08	1.95916e+06		Organic Sulfur Compounds	1		Glycolipids	1
	脂肪酸类	Endogenous,Food	MWZBTMXISMOMAE-WAYWQWQTSA-N		[H]\C(=C(/[H])C1=CC=CO1)C(=O)OCC	Fatty Acyls	Fatty acid esters	Lipids and lipid-like molecules	forward	C9H10O3	[M+H]1+	991394	419692	0	415888	4.36217e+07	4.15043e+07	2.72197e+07	1.06474e+07	1.55373e+06		Terpene glycosides	1		Phenolic Acids	1
植物鞘氨醇	脂肪酸类	Food	MHQJUHSHQGQVTM-HNENSFHCSA-N		CCCCCCCCCCCCCCCCCCOC(=O)\C=C/C(O)=O	Fatty Acyls	Fatty acid esters	Lipids and lipid-like molecules	forward	C22H40O4	[M+H]1+	5.77252e+06	0	0	0	2.73865e+06	2.69943e+06	2.53107e+06	2.65491e+06	4.19878e+08		Quinones	1		Phosphatidylcholine	1
异溴内酯	脂肪酸类	Endogenous,Food	SXWGPVJGNOLNHT-VFLUTPEKSA-N	C05950	O[C@@H](CCCC(O)=O)\C=C/C=C/C=C/[C@H](O)C\C=C/CCCCC(O)=O	Fatty Acyls	Fatty acids and conjugates	Lipids and lipid-like molecules	forward	C20H30O6	[M+Na]1+	0	0	0	0	8.04335e+06	1.14222e+07	4.46375e+07	7.14969e+07	0		Phenanthrenes	1		Kavalactones	1
左旋白香草木犀紫檀酚D	甾体	Drug,Drug metabolite,Endogenous	GCKFUYQCUCGESZ-BPIQYHPVSA-N		[H][C@@]12CC[C@@](O)(C#C)[C@@]1(CC)CC(=C)[C@]1([H])[C@@]3([H])CCC(=O)C=C3CC[C@@]21[H]	Steroids and steroid derivatives	Estrane steroids	Lipids and lipid-like molecules	forward	C22H28O2	[M+H]1+	2.92299e+08	2.50899e+08	0	2.45092e+08	7.58113e+08	7.85463e+08	4.55078e+08	1.80554e+08	1.92964e+08		Bile acids	1		Anthocyanins	1
藁本内酯	甾体	Endogenous,Food	HTNUCKDQVIZWMJ-UHFFFAOYSA-N		CC(CCC(=C)C(C)C(O)=O)C1CCC2(C)C3CCC4C5(CC35CCC12C)CCC(=O)C4(C)C	Steroids and steroid derivatives	Cycloartanols and derivatives	Lipids and lipid-like molecules	forward	C31H48O3	[M+H]1+	3.82475e+08	2.06259e+08	0	2.31864e+08	5.55645e+07	6.19136e+07	4.00271e+07	7.36725e+06	1.08279e+07		Monoterpenes	1		Phenanthrenes	1
甜菜素	甾体	Endogenous,Food	RZRPTBIGEANTGU-IRIMSJTPSA-N	C05285	[H][C@@]12CCC(=O)[C@@]1(C)CC(=O)[C@@]1([H])[C@@]2([H])CCC2=CC(=O)CC[C@]12C	Steroids and steroid derivatives	Androstane steroids	Lipids and lipid-like molecules	forward	C19H24O3	[M+H]1+	4.08179e+07	4.85054e+07	0	4.84619e+07	4.58159e+07	4.63919e+07	4.45684e+07	4.32905e+07	0		Benzene ring compounds	1		Anthracenes	1
2-羟基-5-甲氧基-3-十一烷基[1,4]苯醌	甾体	Endogenous,Food	WOVLRQSWILBDQL-IABMEBKLSA-N		[H][C@@]12CC(=O)\C(=C(/C)OC)[C@@]1(C)CC[C@]1([H])[C@]2([H])CCC2=CC(=O)CC[C@]12C	Steroids and steroid derivatives	Androstane steroids	Lipids and lipid-like molecules	forward	C22H30O3	[M+H]1+	3.92094e+07	3.01065e+07	0	3.1999e+07	1.14922e+07	8.39499e+06	7.45602e+06	8.27215e+06	7.05615e+07		Amines	1		Toxins	1
奥瑞司酮B	甾体	Endogenous,Food	FBJYDOQUXQMQSS-UHFFFAOYSA-N		CC(CCC1(O)OC2CC3C4CCC5CC(O)CCC5(C)C4CCC3(C)C2C1C)COC1OC(CO)C(O)C(O)C1O	Steroids and steroid derivatives	Steroidal glycosides	Lipids and lipid-like molecules	forward	C33H56O9	[M+H]1+	5.06912e+06	3.59084e+06	0	4.10419e+06	5.44156e+07	6.51227e+07	6.60214e+07	2.25125e+07	4.52195e+06
	甾体	Endogenous,Food	FJGGNIPUSLFYJJ-UHFFFAOYSA-N		CC1(C)CCC2(CCC3(C)C(=CCC4C5(C)CC(O)C(O)C(C)(CO)C5=CCC34C)C2C1)C(O)=O	Steroids and steroid derivatives	Hydroxysteroids	Lipids and lipid-like molecules	forward	C30H46O5	[M+H]1+	589862	1.06703e+06	0	693034	4.96303e+06	2.6573e+06	3.97561e+08	8.4961e+08	963229
胞壁酸	甾体	Drug metabolite,Endogenous	JFSXBMIFXZFKHD-MXSQURSSSA-N		C[C@H]1O[C@H](C[C@H](O)[C@@H]1O)O[C@H]1CC[C@@]2(C)[C@H](CCC3C2C[C@@H](O)[C@]2(C)[C@H](CC[C@]32O)C2=CC(=O)OC2)C1	Steroids and steroid derivatives	Steroid lactones	Lipids and lipid-like molecules	forward	C29H44O8	[M+H]1+	637948	430388	0	550027	1.22601e+08	1.33342e+08	8.10409e+07	1.89359e+07	119708
波森波森	甾体	Endogenous,Food	GIQXKAXWRLHLDD-VOJQCDQYSA-N	C03033	[H][C@@]12CC[C@H]([C@H](C)CCC(O)=O)[C@@]1(C)CC[C@@]1([H])[C@@]2([H])CC[C@]2([H])C[C@H](CC[C@]12C)O[C@@H]1O[C@@H]([C@@H](O)[C@H](O)[C@H]1O)C(O)=O	Steroids and steroid derivatives	Steroidal glycosides	Lipids and lipid-like molecules	forward	C30H48O9	[M+H]1+	0	0	0	0	0	4.06008e+07	2.50981e+07	4.32332e+06	179837
奥巴叩酮	甾体	Food	IRYOOASWRCIZCK-UHFFFAOYSA-N		CC12OC(=O)C3(O)CCC4C(CC(O)C56OOC(C=C5)C(=O)C46C)C45OC13C(C4=O)C1(C)CC2OC(=O)C1CO5	Steroids and steroid derivatives	Physalins and derivatives	Lipids and lipid-like molecules	forward	C28H30O12	[M+H]1+	0	26274.5	0	0	2.14445e+07	4.68134e+07	2.70749e+07	6.90856e+06	52718.6
3-甲基3-(4-甲基苯基)环氧乙烷-2-羧酸乙酯	甾体	Endogenous,Food	YFLAVJCREXGADP-UHFFFAOYSA-N		CC12OC(=O)C3(O)CCC4C(C(O)CC5(O)CC=CC(=O)C45C)C45OC13C(C4=O)C1(C)CC2OC(=O)C1CO5	Steroids and steroid derivatives	Physalins and derivatives	Lipids and lipid-like molecules	forward	C28H32O11	[M+H]1+	0	0	0	0	1.37392e+07	2.12201e+07	3.42872e+07	3.87158e+07	0
	甾体	Endogenous,Food	JDCPEKQWFDWQLI-UHFFFAOYSA-N		CC(C)=CCCC(C)(OC1OC(COC2OC(CO)C(O)C2O)C(O)C(O)C1O)C1CCC2(C)C1C(O)CC1C3(C)CCC(OC4OC(CO)C(O)C(O)C4OC4OC(CO)C(O)C(O)C4O)C(C)(C)C3CCC21C	Steroids and steroid derivatives	Steroidal glycosides	Lipids and lipid-like molecules	forward	C53H90O22	[M+Na]1+	0	0	0	0	1.43163e+08	1.40966e+08	3.2929e+08	5.44522e+08	0
	甾体	Endogenous,Food	GZYPWOGIYAIIPV-UHFFFAOYSA-N		CC(C)=CCCC(C)(OC1OC(COC2OC(CO)C(O)C(O)C2O)C(O)C(O)C1O)C1CCC2(C)C1C(O)CC1C3(C)CCC(OC4OC(CO)C(O)C(O)C4OC4OC(CO)C(O)C(O)C4O)C(C)(C)C3CCC21C	Steroids and steroid derivatives	Steroidal glycosides	Lipids and lipid-like molecules	forward	C54H92O23	[M+Na]1+	0	0	0	0	3.73347e+07	1.4426e+08	4.87288e+08	8.24009e+08	50206.3
	有机杂环化合物	Food	RDWKBPHIFOCLKH-JYRVWZFOSA-N		CCC1=C(C)\C(NC1=O)=C\C1(NC(=O)C(C)=C1C=C)OC	Pyrrolines		Organoheterocyclic compounds	forward	C16H20N2O3	[M+H]1+	2.84054e+08	2.95739e+08	0	2.86525e+08	2.4387e+08	2.68857e+08	2.47116e+08	2.45175e+08	1.43581e+08
荜茇酰胺	有机杂环化合物	Food	RNURUJBYBMGADV-UHFFFAOYSA-N		CC(=O)CCC1CC2=C(C)N=CC=C2C1(C)C	Pyridines and derivatives	Methylpyridines	Organoheterocyclic compounds	forward	C15H21NO	[M+H]1+	1.42254e+07	2.05054e+07	0	1.81989e+07	1.90957e+07	2.01057e+07	1.86149e+07	1.92359e+07	7.61616e+06
鹰嘴豆芽素A	有机杂环化合物	Food	KSYXICOARFSMFI-UHFFFAOYSA-N		CCC1=C(C)C(=O)C(CC2=C3OC(CC3=C(O)C(C(C)=O)=C2O)C(C)=C)=C(O)O1	Benzofurans		Organoheterocyclic compounds	forward	C22H24O7	[M+H]1+	1.38377e+06	1.3558e+06	0	1.32981e+06	1.94857e+09	2.02567e+09	1.42595e+09	8.42252e+08	1.17255e+06
	有机杂环化合物	Food	WKJYTIFWOMZIGZ-UHFFFAOYSA-N		CC1=CC=C(CC2=CNC=C2)O1	Pyrroles	Substituted pyrroles	Organoheterocyclic compounds	forward	C10H11NO	[M+H]1+	955941	246617	0	260904	6.89862e+06	6.76483e+06	8.01743e+06	8.28055e+06	7.0283e+06
油酸酰胺	有机杂环化合物	Food	DLIXREHRECIYQJ-UHFFFAOYSA-N		COC1=C(OC)C2=C(C=C1)C(=O)C1=C(O2)C(OC)=C2OC(C)(C)C=CC2=C1OC	Benzopyrans	1-benzopyrans	Organoheterocyclic compounds	forward	C22H22O7	[M+H]1+	0	183176	0	231181	1.68054e+09	1.88501e+09	1.3694e+09	7.79327e+08	232143
皮质甾酮	有机杂环化合物	Endogenous,Food	UBBRXVRQZJSDAK-DZWUWFSDSA-N		CCC\C=C1/OC(=O)C2=C1CCC1C3CCC4(C21)\C(OC(=O)C4=C3)=C\CCC	Dihydrofurans	Furanones	Organoheterocyclic compounds	forward	C22H14O6	[M+H]1+	0	0	0	0	7.23497e+07	7.31017e+07	3.84725e+07	1.21273e+07	0
二十四碳六烯酸	有机杂环化合物	Food	VPEASJIRGSVXBF-UHFFFAOYSA-N		CC1=CC(O)=CC(O)=C1NC1=C(C)C2=C3C(OC2=CC1=O)=CC(=O)C(NC1=C(O)C=C(O)C=C1C)=C3C	Benzofurans		Organoheterocyclic compounds	forward	C28H24N2O7	[M+H]1+	0	0	0	0	7.44567e+06	6.04736e+06	6.47216e+07	1.02294e+08	0
2-异丙基-3,5-二甲氧基-6-甲基吡嗪	有机杂环化合物	Endogenous,Food	VIFQAHKDYKZMMS-UHFFFAOYSA-N		COC1=CC2=C(C(O)=C3C(=O)CC(C)(O)OC3=C2C2=C(OC)C=C3C=C4OC(C)(O)CC(=O)C4=C(O)C3=C2OC)C(OC)=C1	Naphthopyrans	Naphthopyranones	Organoheterocyclic compounds	forward	C32H30O12	[M+H]1+	0	0	0	0	2.14226e+07	2.40769e+07	2.89607e+07	3.18643e+07	0
	有机杂环化合物	Endogenous,Food	BAIJEJFONPISHA-UHFFFAOYSA-N		COC1=CC2=C(C3=C(C(=O)CC(C)(O)O3)C(O)=C2C(OC)=C1)C1=C(OC)C2=C(C=C1O)C=C1OC(C)(O)CC(=O)C1=C2O	Naphthopyrans	Naphthopyranones	Organoheterocyclic compounds	forward	C31H28O12	[M+H]1+	121305	23456.9	0	0	0	3.14548e+06	2.18498e+07	3.80933e+07	563336
	有机杂环化合物	Food	NQLASHIWANSPGZ-UHFFFAOYSA-N		CC(C)CCCCCCCCCCCCCCC(=O)OCC(CC(=O)C1=CC=C2OC(C)(C)CC(=O)C2=C1N)NC(C)=O	Benzopyrans	1-benzopyrans	Organoheterocyclic compounds	forward	C35H56N2O6	[M+H]1+	0	0	0	0	0	317063	6.2432e+07	1.24658e+08	0
	有机氧化合物	Food	ITFDRFJPWYWSMZ-KTKRTIGZSA-N		CCCCCCCC\C=C/CCCCC1CCC1=O	Organooxygen compounds	Carbonyl compounds	Organic oxygen compounds	forward	C18H32O	[M+H]1+	1.35721e+07	1.34042e+07	0	1.34144e+07	2.02162e+08	2.00679e+08	2.27086e+08	8.31207e+07	1.16865e+07
3-羟基-3，9-二氢精氨酸	有机氧化合物	Endogenous,Food	ZBRPCUWVJNPMIY-UHFFFAOYSA-N		CC(C)CC(=O)C1=C(O)C(O)(C(CC(O)C(C)(C)O)C1=O)C(=O)CC1OC1(C)C	Organooxygen compounds	Carbonyl compounds	Organic oxygen compounds	forward	C21H32O8	[M+H]1+	0	0	0	0	3.09588e+07	3.25126e+07	7.92443e+07	1.32997e+08	0
	有机氧化合物	Endogenous,Food	QNDVLZJODHBUFM-MDZDMXLPSA-N	C01945	CC(CC(O)C1OC2CCC3(CCC(O3)\C=C\C(C)C3CC(C)=CC4(OC(CC(C)(O)C(O)=O)CCC4O)O3)OC2C(O)C1=C)C1OC2(CCCCO2)CCC1C	Organooxygen compounds	Ethers	Organic oxygen compounds	forward	C44H68O13	[M+H]1+	0	0	0	0	1.04935e+07	3.25442e+07	4.97854e+07	6.68361e+07	0
	有机酸	Endogenous,Food	SBXYHCVXUCYYJT-JRNWQWJGSA-N	C17091	C\C=C/C=C/C=C\CC\C=C\C(\O)=N\CC(C)C	Carboximidic acids and derivatives	Carboximidic acids	Organic acids and derivatives	forward	C16H25NO	[M+H]1+	434077	0	0	173327	5.05236e+07	5.32537e+07	1.07131e+08	1.60195e+08	717329
	有机酸	Food	UVGUPMLLGBCFEJ-SWTLDUCYSA-N		CC(C)C(=O)OC[C@H]1O[C@@](COC(C)=O)(O[C@H]2O[C@H](COC(C)=O)[C@@H](OC(=O)C(C)C)[C@H](OC(=O)C(C)C)[C@H]2OC(=O)C(C)C)[C@@H](OC(=O)C(C)C)[C@@H]1OC(=O)C(C)C	Carboxylic acids and derivatives	Hexacarboxylic acids and derivatives	Organic acids and derivatives	forward	C40H62O19	[M+H]1+	68038.9	0	0	121977	1.20187e+06	1.43517e+06	2.27811e+08	4.64092e+08	134836
(S)-3-丁基-1(3H)-异苯并呋喃酮	有机酸	Endogenous	XJWPISBUKWZALE-UHFFFAOYSA-N	C05135	CC(=O)NCCC1=CN=CN1	Carboxylic acids and derivatives	Carboxylic acid derivatives	Organic acids and derivatives	forward	C7H11N3O	[M+H]1+	0	0	0	0	1.02309e+07	1.03383e+07	1.7975e+07	889738	501397
	异黄酮类	Food	CQULNEWSZBPFNL-UHFFFAOYSA-N		COC1=CC=C(C=C1)C1=COC2=CC(OC)=C(O)C=C2C1=O	Isoflavonoids	O-methylated isoflavonoids	Phenylpropanoids and polyketides	forward	C17H14O5	[M+H]1+	4.65346e+06	4.80214e+06	0	4.65813e+06	2.09735e+08	2.55223e+08	1.75104e+08	1.09912e+08	4.1442e+06
小檗碱	异黄酮类	Food	TYCXZCXHNKDQCZ-UHFFFAOYSA-N		COC1=C(O)C2=C(C=C1)C1COC3=C(C=CC(OC)=C3O)C1O2	Isoflavonoids	Furanoisoflavonoids	Phenylpropanoids and polyketides	forward	C17H16O6	[M+H]1+	806086	1.75057e+06	0	947271	4.7501e+07	4.40119e+07	6.60184e+07	1.2446e+08	2.29921e+06
维他命 K1 2,3-环氧化物	异黄酮类	Food	KSXQVRGDUCBPNX-UHFFFAOYSA-N		COC1=C2CC(COC2=C(C=O)C(O)=C1)C1=C2OC(C)(C)C=CC2=C(O)C=C1	Isoflavonoids	Pyranoisoflavonoids	Phenylpropanoids and polyketides	forward	C22H22O6	[M+H]1+	824076	749448	0	930243	3.07201e+07	3.23507e+07	2.99301e+07	2.51271e+07	806845
安息香	异黄酮类	Food	HKQYGTCOTHHOMP-UHFFFAOYSA-N	C00858	COC1=CC=C(C=C1)C1=COC2=C(C=CC(O)=C2)C1=O	Isoflavonoids	O-methylated isoflavonoids	Phenylpropanoids and polyketides	forward	C16H12O4	[M+H]1+	717004	300598	0	399115	3.23359e+07	3.20561e+07	2.4291e+07	1.75799e+07	1.45255e+06
(-)-表没食子儿茶素	异黄酮类	Food	WUADCCWRTIWANL-UHFFFAOYSA-N	C00814	COC1=CC=C(C=C1)C1=COC2=CC(O)=CC(O)=C2C1=O	Isoflavonoids	O-methylated isoflavonoids	Phenylpropanoids and polyketides	forward	C16H12O5	[M+H]1+	96041.5	0	0	355137	1.82867e+07	1.93638e+07	1.32508e+07	9.61525e+06	0
5,6-二氢-5-羟基-6-甲基-2H-吡喃-2-酮	异黄酮类	Food	VGSYCWGXBYZLLE-UHFFFAOYSA-N	C10538	OCC1OC(OC2=CC=C3C4OC5=C(C=C6OCOC6=C5)C4COC3=C2)C(O)C(O)C1O	Isoflavonoids	Furanoisoflavonoids	Phenylpropanoids and polyketides	forward	C22H22O10	[M+H]1+	546238	95467.6	0	223763	1.21902e+07	1.21935e+07	1.38372e+07	1.53401e+07	1.44446e+06
2,4,12-十八碳三烯酸异丁酰胺	异黄酮类	Food	JFVKWCYZKMUTLH-AYPBNUJASA-N	C10464	[H][C@@]12COC3=C(C=C(OC)C(OC)=C3)[C@]1(O)C(=O)C1=CC=C3O[C@H](CC3=C1O2)C(C)=C	Isoflavonoids	Isoflavans	Phenylpropanoids and polyketides	forward	C23H22O7	[M+H]1+	202869	30959.7	0	119127	4.14683e+07	4.49719e+07	3.15006e+07	2.59577e+07	776257
	异黄酮类	Food	BAKSOIVZFARRJC-UHFFFAOYSA-N		CC(C)=CCC1=CC(C2COC3=C(C2=O)C(O)=C2C=CC(C)(C)OC2=C3)=C(O)C=C1O	Isoflavonoids	Isoflavans	Phenylpropanoids and polyketides	forward	C25H26O6	[M+H]1+	253856	241900	0	61935.8	7.8721e+07	7.89367e+07	4.61356e+07	3.63743e+06	73427.9
异甘草香豆精	异黄酮类	Food,Plant,Toxin/Pollutant	JUVIOZPCNVVQFO-HBGVWJBISA-N	C07593	[H][C@@]12COC3=C(C=C(OC)C(OC)=C3)[C@]1([H])C(=O)C1=CC=C3O[C@H](CC3=C1O2)C(C)=C	Isoflavonoids	Isoflavans	Phenylpropanoids and polyketides	forward	C23H22O6	[M+H]1+	0	0	0	0	1.12372e+08	1.24717e+08	7.65349e+07	2.26012e+07	2.63411e+06
生物素酰胺	异黄酮类	Drug,Food	KYQZWONCHDNPDP-QNDFHXLGSA-N	C10216	OC[C@H]1O[C@@H](OC2=CC3=C(C=C2)C(=O)C(=CO3)C2=CC=C(O)C=C2)[C@H](O)[C@@H](O)[C@@H]1O	Isoflavonoids	Isoflavonoid O-glycosides	Phenylpropanoids and polyketides	forward	C21H20O9	[M+H]1+	0	0	0	0	5.02414e+07	4.90235e+07	4.93317e+07	4.94526e+07	0
姜黄素二聚体1	异黄酮类	Food	AAOWDCXVOOKARC-UHFFFAOYSA-N		COC1=C(OC2OC(COC(C)=O)C(OC(C)=O)C(O)C2OC(C)=O)C=C2OC=C(C(=O)C2=C1)C1=CC=C(O)C=C1	Isoflavonoids	Isoflavonoid O-glycosides	Phenylpropanoids and polyketides	forward	C28H28O13	[M+H]1+	0	0	0	0	3.65421e+08	3.47838e+08	3.60974e+08	3.30634e+08	0
花椒麻素	异黄酮类	Food	MGJLSBDCWOSMHL-UHFFFAOYSA-N	C10509	COC1=CC=C(C=C1)C1=COC2=C(C=CC(OC3OC(CO)C(O)C(O)C3O)=C2)C1=O	Isoflavonoids	Isoflavonoid O-glycosides	Phenylpropanoids and polyketides	forward	C22H22O9	[M+H]1+	199931	27932.6	0	0	3.63307e+08	3.69384e+08	3.41939e+08	3.16856e+08	865979
	异黄酮类	Endogenous,Food	HYXYVJUECMXNLJ-UHFFFAOYSA-N		COC1=CC(O)=C(C=C1)C1=CC2=C(OC1=O)C1=C(OC(C)(C)C=C1)C=C2	Isoflavonoids	Pyranoisoflavonoids	Phenylpropanoids and polyketides	forward	C21H18O5	[M+H]1+	0	0	0	0	1.89442e+09	1.88321e+09	8.35885e+08	8.02261e+07	0
	异黄酮类	Endogenous,Food	JCUWKPURUZEBFJ-UHFFFAOYSA-N		COC1=C2C(=O)OCC2=C(C)C2=C1CC1C(C)(CCC3C(C)(C)C(=O)CCC13C)O2	Isoflavonoids	Isoflavans	Phenylpropanoids and polyketides	forward	C25H32O5	[M+H]1+	0	117531	0	0	8.72298e+07	8.88982e+07	5.23767e+07	4.49852e+06	0
	香豆素类	Food	KLPNFWKZLQAVTH-UHFFFAOYSA-N		CC(C)(OC1OC(CO)C(O)C(O)C1O)C1OC2=C(C=C3C=CC(=O)OC3=C2)C1O	Coumarins and derivatives	Furanocoumarins	Phenylpropanoids and polyketides	forward	C20H24O10	[M+H]1+	2.92595e+07	2.23844e+07	0	2.10664e+07	1.86715e+07	1.02367e+08	1.3645e+08	9.68745e+06	111983
5-(3'，4'-二羟基苯基)-γ-戊内酯-3'-O-葡糖醛酸	香豆素类	Endogenous,Food	ORHBXUUXSCNDEV-UHFFFAOYSA-N	C09315	OC1=CC2=C(C=C1)C=CC(=O)O2	Coumarins and derivatives	Hydroxycoumarins	Phenylpropanoids and polyketides	forward	C9H6O3	[M+H]1+	6.3678e+06	2.18515e+06	0	2.56167e+06	4.39542e+07	4.18168e+07	3.59627e+07	3.36123e+07	3.4456e+07
2-苯乙基Beta-D-葡萄糖苷	香豆素类	Food	ZCCUUQDIBDJBTK-UHFFFAOYSA-N	C09305	O=C1OC2=CC3=C(C=CO3)C=C2C=C1	Coumarins and derivatives	Furanocoumarins	Phenylpropanoids and polyketides	forward	C11H6O3	[M+H]1+	1.62143e+06	1.21777e+06	0	1.15193e+06	1.47253e+08	1.39354e+08	1.11192e+08	6.78832e+07	1.54875e+06
8H-1,3-二氧洛尔[4,5-h][1]苯并吡喃-8-酮	香豆素类	Food	BGEBZHIAGXMEMV-UHFFFAOYSA-N	C01557	COC1=C2C=CC(=O)OC2=CC2=C1C=CO2	Coumarins and derivatives	Furanocoumarins	Phenylpropanoids and polyketides	forward	C12H8O4	[M+H]1+	1.06634e+06	919525	0	1.1292e+06	3.14676e+08	2.78905e+08	2.06201e+08	5.67685e+07	1.3589e+06
	香豆素类	Food	XDROKJSWHURZGO-UHFFFAOYSA-N	C09060	[H]C1=C([H])C2=C(O1)C([H])=C([H])C1=C2OC(=O)C([H])=C1[H]	Coumarins and derivatives	Furanocoumarins	Phenylpropanoids and polyketides	forward	C11H6O3	[M+H]1+	653363	72441.1	0	409501	705624	2.04065e+08	1.4258e+08	5.88868e+07	0
	香豆素类	Endogenous,Food	CKZQOSCRZFMJSZ-UHFFFAOYSA-N		CC1=CC(=O)C2C(C)(C)CCCC2(C)C1COC1=CC2=C(C=CC(=O)O2)C=C1	Coumarins and derivatives		Phenylpropanoids and polyketides	forward	C24H28O4	[M+H]1+	240250	144411	0	53920.3	1.3897e+08	1.44081e+08	7.6561e+07	5.04401e+06	0
	香豆素类	Food	BAIKIOHEOXKBCN-CMDGGOBGSA-N		CCOC(C)(C)\C=C\C1=CC2=C(OC(=O)C=C2)C=C1OC	Coumarins and derivatives		Phenylpropanoids and polyketides	forward	C17H20O4	[M+H]1+	155589	0	0	14559.2	9.16714e+07	8.68957e+07	1.72232e+07	2.13629e+07	2.40588e+06
	香豆素类	Endogenous,Food	MJBWDEQAUQTVKK-IAGOWNOFSA-N	C16756	[H][C@]12OC=C[C@@]1(O)C1=C(O2)C=C(OC)C2=C1OC(=O)C1=C2CCC1=O	Coumarins and derivatives	Furanocoumarins	Phenylpropanoids and polyketides	forward	C17H12O7	[M+H]1+	0	0	0	0	1.0955e+08	1.17629e+08	5.4055e+07	6.05056e+06	0
左旋肉碱	同异黄酮类	Food	WIBOONWRYQFYQJ-UHFFFAOYSA-N		COC1=C(O)C=C(CC2COC3=CC(O)=CC(O)=C3C2=O)C=C1	Homoisoflavonoids	Homoisoflavans	Phenylpropanoids and polyketides	forward	C17H16O6	[M+H]1+	2.44562e+06	6.53065e+06	0	2.96099e+06	3.6513e+08	3.83623e+08	3.90727e+08	3.76457e+08	1.61986e+06
	萜类内酯	Food	CUICTWWBLRZLES-DGOUITMESA-N		CCC(C)C(=O)OC1CC(C)(O)\C=C/C(=O)/C(CO)=C\C2OC(=O)C(=C)C12	Prenol lipids	Terpene lactones	Lipids and lipid-like molecules	forward	C20H26O7	[M+H]1+	2.20253e+06	2.20126e+06	0	2.18606e+06	1.35481e+09	1.37244e+09	1.12274e+09	6.6307e+08	1.52377e+06
乙酰胆碱	萜类内酯	Endogenous,Food	LMEHVEUFNRJAAV-UHFFFAOYSA-N	C07604	CC1C(=O)OC2CC34C5OC(=O)C3(OC3OC(=O)C(O)C43C(C5O)C(C)(C)C)C12O	Prenol lipids	Terpene lactones	Lipids and lipid-like molecules	forward	C20H24O10	[M+H]1+	502558	0	0	185622	3.36529e+07	2.88224e+07	5.81581e+07	7.69006e+07	323154
7-羟基-2-甲基-4-氧代-4H-1-苯并吡喃-5-羧酸7-葡萄糖苷	萜类内酯	Endogenous,Food	JPHOIGCQEIPBBI-IEMCOIITSA-N		C\C(=C/C=C\C=C\C=C(/C)C#CC1=C(C)CC(O)CC1(C)C)\C=C1/OC(=O)C(\C=C\C23OC2(C)CC(O)CC3(C)C)=C1	Prenol lipids	Terpene lactones	Lipids and lipid-like molecules	forward	C37H46O5	[M+H]1+	0	215359	0	91156.8	6.01152e+07	5.63691e+07	3.65401e+07	1.01183e+06	248505
槲皮苷	萜类内酯	Endogenous,Food	RCMFOCNCKTYXQN-UHFFFAOYSA-N		CC1C2CC(OC3OC(CO)C(O)C(O)C3O)C(=C)C3CCC(=C)C3C2OC1=O	Prenol lipids	Terpene lactones	Lipids and lipid-like molecules	forward	C21H30O8	[M+H]1+	0	0	0	0	2.99824e+06	3.57359e+06	1.01303e+07	1.71508e+07	0
二酰甘油(20:1(11Z)/18:4(6Z,9Z,12Z,15Z)/0:0)	萜类内酯	Endogenous,Food	AMOGMTLMADGEOQ-UHFFFAOYSA-N	C07603	CC1C(=O)OC2C(O)C34C5OC(=O)C3(OC3OC(=O)C(O)C43C(C5O)C(C)(C)C)C12O	Prenol lipids	Terpene lactones	Lipids and lipid-like molecules	forward	C20H24O11	[M+H]1+	45863.8	36512.7	0	0	2.10587e+07	1.34008e+06	4.93915e+07	7.05358e+07	0
	萜类内酯	Food	CMKWUYXJKXGQMH-UHFFFAOYSA-N		CC(C(CC1OC(=O)C(C)=C1)OC(C)=O)C1CCC2C3(C)CCC(O)C(C)(C)C3CCC2(C)C11COC(=O)C1	Prenol lipids	Terpene lactones	Lipids and lipid-like molecules	forward	C32H48O7	[M+H]1+	0	0	0	0	372972	560630	5.06537e+07	1.12915e+08	0
胆酸3-O-葡萄糖醛酸	萜苷	Food	WTSNEXSNFSFTFK-UHFFFAOYSA-N		COC(C)(CCC=C(C)C)C1CCC2(C)C1C(O)CC1C3(C)CCC(O)C(C)(C)C3C(CC21C)OC1OC(CO)C(O)C(O)C1O	Prenol lipids	Terpene glycosides	Lipids and lipid-like molecules	forward	C37H64O9	[M+H]1+	0	310053	0	322356	1.12479e+08	1.08438e+08	2.81389e+07	6.29339e+06	413904
	萜苷	Endogenous,Food	HLDYLAJAWSKPFZ-UHFFFAOYSA-N		CC1(C)C(CCC2(C)C1CCC1(C)C2C(=O)C=C2C3CC(C)(CCC3(C)CCC12C)C(O)=O)OC1OC(C(O)C(O)C1O)C(O)=O	Prenol lipids	Terpene glycosides	Lipids and lipid-like molecules	forward	C36H54O10	[M+H]1+	135672	51305.8	0	167655	3.03625e+06	1.08669e+07	7.88471e+08	1.52051e+09	160164
	萜苷	Endogenous,Food	WBQVRPYEEYUEBQ-UHFFFAOYSA-N		CC12CCC(C)(CC1C1=CC(=O)C3C4(C)CCC(OC5OC(C(O)C(O)C5OC5OC(C(O)C(O)C5O)C(O)=O)C(O)=O)C(C)(CO)C4CCC3(C)C1(C)CC2)C(O)=O	Prenol lipids	Terpene glycosides	Lipids and lipid-like molecules	forward	C42H62O17	[M+H]1+	125037	0	0	101968	1.66387e+06	2.07669e+06	7.64727e+08	1.60698e+09	158109
	萜苷	Endogenous,Food	LPLVUJXQOOQHMX-UHFFFAOYSA-N	C02284	CC1(C)C(CCC2(C)C1CCC1(C)C2C(=O)C=C2C3CC(C)(CCC3(C)CCC12C)C(O)=O)OC1OC(C(O)C(O)C1OC1OC(C(O)C(O)C1O)C(O)=O)C(O)=O	Prenol lipids	Terpene glycosides	Lipids and lipid-like molecules	forward	C42H62O16	[M+H]1+	137466	31060.5	0	99505.7	1.96938e+06	6.86378e+06	5.78823e+08	9.93162e+08	132069
	萜苷	Endogenous,Food	NUSHOJSYOLRGAX-UHFFFAOYSA-N		CC1(C)CCC2(CCC3(C)C(=CCC4C5(C)CCC(OC6OC(C(O)C(O)C6O)C(O)=O)C(C)(C=O)C5CCC34C)C2C1)C(O)=O	Prenol lipids	Terpene glycosides	Lipids and lipid-like molecules	forward	C36H54O10	[M+H]1+	121829	0	0	88408.3	2.51738e+07	2.7181e+07	3.98525e+07	5.70903e+07	250882
	萜苷	Food	PIGTXFOGKFOFTO-UHFFFAOYSA-N		CC1(C)CCC2(C(O)CC3(C)C(=CCC4C5(C)CCC(OC6OC(C(O)C(O)C6O)C(O)=O)C(C)(C=O)C5CCC34C)C2C1)C(O)=O	Prenol lipids	Terpene glycosides	Lipids and lipid-like molecules	forward	C36H54O11	[M+H]1+	0	0	0	39719	1.24003e+06	502238	4.00523e+07	8.49309e+07	0
二十二碳六烯酸	萜苷	Endogenous,Food	MYDOPTAGDBJRRW-UHFFFAOYSA-N		CC12C3C(C(O)=O)C45CC(CCC4C3(OC1=O)C=CC2O)C(O)(COC1OC(CO)C(O)C(O)C1O)C5	Prenol lipids	Terpene glycosides	Lipids and lipid-like molecules	forward	C25H34O12	[M+H]1+	0	0	0	0	2.79415e+07	4.59276e+07	1.0207e+08	154840920	0
苯丙素苷A	萜苷	Endogenous,Food	PWAOOJDMFUQOKB-UHFFFAOYSA-N		CC1OC(OC2C(O)C(O)C(CO)OC2OC2CC3(C)C(CC(O)C4C(CCC34C)C(C)(CCC=C(C)C)OC3OC(CO)C(O)C(O)C3O)C3(C)CCC(O)C(C)(C)C23)C(O)C(O)C1O	Prenol lipids	Terpene glycosides	Lipids and lipid-like molecules	forward	C48H82O18	[M+Na]1+	0	0	0	0	1.01486e+08	1.24296e+08	2.45817e+08	3.61074e+08	0
20-羟基二十碳-5Z,8Z,11Z,14Z-四烯酸	萜苷	Endogenous,Food	SWZMTTVYUGMJST-UHFFFAOYSA-N		CC1CCC2(CCC3(C)C(=CCC4C5(C)CCC(OC6OCC(O)C(O)C6O)C(C)(C)C5CCC34C)C2C1C)C(=O)OC1OC(CO)C(O)C(OC(C)=O)C1O	Prenol lipids	Terpene glycosides	Lipids and lipid-like molecules	forward	C43H68O13	[M+H]1+	0	0	0	0	3.04056e+07	3.14826e+07	4.07826e+07	4.75654e+07	0
	萜苷	Endogenous,Food	KYVUMEGNMQDSHO-YWEYNIOJSA-N		COC(=O)CC1\C(=C\C)C(OC2OC(CO)C(O)C(O)C2O)OC=C1C(=O)OC	Prenol lipids	Terpene glycosides	Lipids and lipid-like molecules	forward	C18H26O11	[M+H]1+	0	0	0	0	4.54225e+07	5.23665e+07	2.52927e+07	1.89427e+06	0
	萜苷	Endogenous,Food	KOGDNIPXKVTMKI-UHFFFAOYSA-N		CC12CCCC(C)(C1C(O)C(O)C13CC(COC4OC(CO)C(O)C(O)C4O)C(O)(C1)CCC23)C(=O)OC1OC(CO)C(O)C(O)C1OC1OC(CO)C(O)C(O)C1O	Prenol lipids	Terpene glycosides	Lipids and lipid-like molecules	forward	C38H62O21	[M+H]1+	0	22108.6	0	0	0	0	3.74373e+07	8.19215e+07	0
(±)-3'，4'-亚甲基二氧基-5,7-二甲基表儿茶素	糖脂类	Food	WCVUIHQUPRXYKT-UHFFFAOYSA-N		CC1=C(OC2OC(COC(=O)CC(C)(O)CC(O)=O)C(O)C(O)C2O)C(=O)C=CO1	Saccharolipids		Lipids and lipid-like molecules	forward	C18H24O12	[M+H]1+	0	0	0	0	2.56281e+07	2.43451e+07	3.31529e+07	4.36011e+07	364945
	糖类	Food	FXEOLMWSBWXMSF-UHFFFAOYSA-N		OCC1OC(OC2=CC=CC=C2CCC(O)=O)C(O)C(O)C1O	Carbohydrates and carbohydrate conjugates	Glycosyl compounds	Organooxygen compounds	forward	C15H20O8	[M+H]1+	1.74021e+07	1.42765e+07	0	1.47247e+07	1.98519e+06	5.96288e+06	5.67309e+06	5.09935e+06	1.99117e+08
依托孕烯	糖类	Drug metabolite,Endogenous	GUBGYTABKSRVRQ-DKBJLJRDSA-N	C00208	OC[C@H]1O[C@H](O[C@H]2[C@H](O)[C@H](O)[C@@H](O)O[C@@H]2CO)[C@H](O)[C@@H](O)[C@@H]1O	Organooxygen compounds	Carbohydrates and carbohydrate conjugates	Organic oxygen compounds	forward	C12H22O11	[M+Na]1+	1.64264e+06	1.68303e+06	0	1.22119e+06	9.66744e+08	9.08667e+08	1.60786e+09	2.29994e+09	0
	糖类	Food	UCHJBTMJIHWPDI-UHFFFAOYSA-N		CC(O)CC(=O)CC1=CC(OC2OC(CO)C(O)C(O)C2O)=CC2=C1C(=O)C=C(C)O2	Organooxygen compounds	Carbohydrates and carbohydrate conjugates	Organic oxygen compounds	forward	C21H26O10	[M+H]1+	141318	295042	0	404797	5.42738e+07	5.66267e+07	4.80335e+07	3.78764e+07	135319
	糖类	Drug metabolite,Endogenous	LUEWUZLMQUOBSB-AYQJAVFRSA-N	C02052	OC[C@H]1O[C@H](O[C@H]2[C@H](O)[C@@H](O)[C@@H](O[C@H]3[C@H](O)[C@@H](O)[C@@H](O[C@H]4[C@H](O)[C@@H](O)C(O)O[C@@H]4CO)O[C@@H]3CO)O[C@@H]2CO)[C@H](O)[C@@H](O)[C@@H]1O	Organooxygen compounds	Carbohydrates and carbohydrate conjugates	Organic oxygen compounds	forward	C24H42O21	[M+Na]1+	410928	118242	0	182670	2.48314e+07	2.47342e+07	1.23947e+08	2.00416e+08	0
二酰甘油(18:2(9Z,12Z)/18:2(9Z,12Z)/0:0)	糖类	Food	LILHPDXFNPJEJC-UHFFFAOYSA-N		COC1=CC=C(COC2OC(CO)C(O)C(O)C2OS(O)(=O)=O)C=C1	Organooxygen compounds	Carbohydrates and carbohydrate conjugates	Organic oxygen compounds	forward	C14H20O10S	[M+H]1+	142357	258391	0	182142	5.03578e+08	4.53402e+08	2.89197e+09	5.13406e+09	1.70023e+07
维生素A酸	糖类	Food	ZRGXCWYRIBRSQA-UHFFFAOYSA-N		OC1COC(OCC2OC(OCCC3=CC=CC=C3)C(O)C(O)C2O)C(O)C1O	Carbohydrates and carbohydrate conjugates	Glycosyl compounds	Organooxygen compounds	forward	C19H28O10	[M+Na]1+	102831	95748.9	0	93699.1	1.04939e+08	9.23877e+07	8.78645e+07	5.57305e+07	0
	糖类	Endogenous,Food	SIMPNXWTAVEOTO-RKQHYHRCSA-N		COC1=C(O[C@@H]2O[C@H](CO)[C@@H](O)[C@H](O)[C@H]2O)C=CC(CO)=C1	Organooxygen compounds	Carbohydrates and carbohydrate conjugates	Organic oxygen compounds	forward	C14H20O8	[M+Na]1+	81725.5	29461	0	83359.7	3.50275e+07	3.31595e+07	2.9389e+07	2.88902e+07	318099
脱氧皮醇	糖类	Microbial	GUBGYTABKSRVRQ-QRZGKKJRSA-N	C06422	OC[C@H]1O[C@@H](O[C@H]2[C@H](O)[C@@H](O)[C@H](O)O[C@@H]2CO)[C@H](O)[C@@H](O)[C@@H]1O	Organooxygen compounds	Carbohydrates and carbohydrate conjugates	Organic oxygen compounds	forward	C12H22O11	[M+Na]1+	0	0	0	0	2.25826e+07	1.04842e+08	3.09668e+08	5.02868e+08	0
鸟嘌呤	糖类	Food	WVHDGXKUZIDTIN-UHFFFAOYSA-N		OC1C(O)C(COC(=O)C2=CC(O)=C(O)C(O)=C2)OC(OC2=CC(O)=CC(O)=C2)C1O	Organooxygen compounds	Carbohydrates and carbohydrate conjugates	Organic oxygen compounds	forward	C19H20O12	[M+H]1+	0	0	0	0	2.59658e+08	2.96675e+08	3.33786e+08	1.66864e+08	0
大黄二蒽酮A	糖类	Food	BSCUNSVAACYEAI-UHFFFAOYSA-N		OCC1OC(O)C(O)C(O)C1OC1OC(COC2OCC(O)C(O)C2O)C(O)C(O)C1O	Organooxygen compounds	Carbohydrates and carbohydrate conjugates	Organic oxygen compounds	forward	C17H30O15	[M+H]1+	0	0	0	0	2.03062e+08	2.27946e+08	2.68733e+08	2.54057e+08	0
5,7-二羟基-3'，4'-二甲氧基-5'-丁烯基黄烷酮	糖类	Food	UCYLGUASAJXASI-ZZXKWVIFSA-N		OC1C(COC(=O)\C=C\C2=CC=C(O)C=C2)OC(OC2C(O)COC(OC3COC(O)C(O)C3O)C2O)C1O	Carbohydrates and carbohydrate conjugates	Oligosaccharides	Organooxygen compounds	forward	C24H32O15	[M+H]1+	0	0	0	0	3.74854e+07	2.72921e+07	3.72525e+07	4.16498e+07	0
5,6-二氢-5-羟基-6-甲基-2H-吡喃-2-酮	糖类	Food	MXIGGCCKAQLWPD-UHFFFAOYSA-N		COC1=C(OC2OC(COC(=O)C3=CC(O)=C(O)C(O)=C3)C(O)C(O)C2O)C=CC(CC=C)=C1	Organooxygen compounds	Carbohydrates and carbohydrate conjugates	Organic oxygen compounds	forward	C23H26O11	[M+H]1+	0	0	0	0	8.4562e+06	5.24818e+06	5.89592e+06	2.25043e+07	0
	糖类	Food	HEPVWAFOECZRTB-UHFFFAOYSA-N		CC(=O)C1=C(O)C2=C(C=CC=C2OC2OC(CO)C(O)C(O)C2O)C(Cl)=C1C	Organooxygen compounds	Carbohydrates and carbohydrate conjugates	Organic oxygen compounds	forward	C19H21ClO8	[M+H]1+	28292.5	0	0	0	1.57748e+07	1.4285e+07	8.63407e+06	4.25607e+06	650573
	糖类	Endogenous,Food	JRCWYCAEAZEYNW-UHFFFAOYSA-N		OCC1OC(OC2(CC(O)C=C2)C#N)C(O)C(O)C1O	Carbohydrates and carbohydrate conjugates	Glycosyl compounds	Organooxygen compounds	forward	C12H17NO7	[M+H]1+	21581.8	54534.3	0	0	3.5218e+07	3.53455e+07	6.60531e+07	1.1002e+08	1.75689e+07
	糖类	Food	PGDDDJBSORSPAG-UHFFFAOYSA-N		COC1=CC(OC2OC(CO)C(O)C(O)C2O)=C2C(OC)=C(C(C)=O)C(OC3OCC(O)(CO)C3O)=CC2=C1	Organooxygen compounds	Carbohydrates and carbohydrate conjugates	Organic oxygen compounds	forward	C25H32O14	[M+H]1+	0	0	0	0	3.44943e+08	3.91458e+08	3.29097e+08	1.82059e+08	0
2-乙氧基-1-甲氧基-4-(1-丙烯基)苯	缩酚酸类	Food	RPSLZGPKLQLZGH-UHFFFAOYSA-N	C20046	COC1=C(O)C2=C(OC3=C(C(C)=CC(O)=C3C=O)C(=O)O2)C(C)=C1C(=O)C=C(C)C	Depsides and depsidones		Phenylpropanoids and polyketides	forward	C22H20O8	[M+H]1+	1.72638e+07	1.87052e+07	0	1.72375e+07	9.14932e+06	1.20584e+07	1.22561e+07	1.33662e+07	1.01902e+07
	生物碱	Endogenous,Food	ZEBIACKKLGVLFZ-UHFFFAOYSA-N	C06521	CN1CCCC1CC(=O)CC1CCCN1C			Alkaloids and derivatives	forward	C13H24N2O	[M+H]1+	1.89642e+08	1.77958e+08	0	1.81454e+08	1.52693e+08	1.65324e+08	1.67724e+08	1.55475e+08	1.3149e+08
甘草皂甙G2	生物碱	Food	YKKHSMWTSSXPSC-UHFFFAOYSA-N		CSC1=NC(CC(C)=O)C2=C(NC3=CC=CC=C23)S1	Indoles and derivatives	Indoles	Organoheterocyclic compounds	forward	C14H14N2OS2	[M+H]1+	2.98881e+06	2.54495e+06	0	2.41017e+06	3.48617e+06	5.21358e+07	2.91166e+07	1.34856e+07	2.65898e+06
二甲基链球菌素	生物碱	Endogenous,Food	AYINLWLMPMZNKE-UHFFFAOYSA-N		COC1=C(OC2=C3C(C(O)C4=CC(O)=C(O)C=C4)N(C)CCC3=CC(OC)=C2O)C=C2CN(C)CCC2=C1	Isoquinolines and derivatives	Benzylisoquinolines	Organoheterocyclic compounds	forward	C29H34N2O7	[M+H]1+	2.99625e+06	1.09144e+06	0	1.51701e+06	4.02856e+07	4.64934e+07	2.34978e+07	87685.4	608481
	生物碱	Endogenous,Food	XHJKHSXHWJCBLX-UHFFFAOYSA-N	C08539	OC(=O)C1C\C(=C/C=[N+]2\C(CC3=CC(O)=C(O)C=C23)C([O-])=O)C=C(N1)C(O)=O	Indoles and derivatives	Indolecarboxylic acids and derivatives	Organoheterocyclic compounds	forward	C18H16N2O8	[M+H]1+	177998	294656	0	323259	7.31443e+07	7.51953e+07	4.63335e+07	7.55158e+06	4.89163e+06
	生物碱	Endogenous,Food	RQAGSTDFTGSIGB-UHFFFAOYSA-N		CN1C2=C(C=CC=C2)C(=O)C2=C1C1=C(OC(C1)C(C)(O)CO)C=C2O	Quinolines and derivatives	Benzoquinolines	Organoheterocyclic compounds	forward	C19H19NO5	[M+H]1+	115061	136779	0	159265	2.95076e+08	2.72698e+08	2.90015e+08	3.84776e+08	6.81209e+06
	生物碱	Drug metabolite,Endogenous,Food	ZFXYFBGIUFBOJW-UHFFFAOYSA-N	C07130	CN1C2=C(NC=N2)C(=O)N(C)C1=O	Imidazopyrimidines	Purines and purine derivatives	Organoheterocyclic compounds	forward	C21H16O7	[M+H]1+	421754	48820.3	0	110730	1.02312e+08	1.02782e+08	6.61243e+07	2.03732e+07	1.82043e+06
	生物碱	Food	KUJRJLUCKWRGPV-MDZDMXLPSA-N		COC1=C(\C=C\C(C)=C)C(=O)N(C)C2=CC=CC=C12	Quinolines and derivatives	Quinolones and derivatives	Organoheterocyclic compounds	forward	C16H17NO2	[M+H]1+	154859	57423	0	64422.2	3.13755e+07	3.22274e+07	9.24708e+07	6.23012e+07	4.40152e+06
	生物碱	Endogenous,Food	KPZHIOQEYKRXQD-OIJFLVMVSA-N		CC(C1NC(=O)C23C1C(C)C1(C)OC1C2\C=C\CC(C)\C=C(C)/C(=O)C(=O)CCC3=O)C1=CNC2=C1C=CC=C2	Cytochalasans	Chaetoglobosins	Alkaloids and derivatives	forward	C33H38N2O5	[M+H]1+	0	0	0	36199.2	4.39755e+07	4.77943e+07	9.15421e+07	1.28022e+08	0
	生物碱	Food	FNUSCCFSHRMQQM-UHFFFAOYSA-N		CC(=O)N1CCC2=CC3=C(OCO3)C3=C2C1=CC1=CC=CC=C31	Aporphines		Alkaloids and derivatives	forward	C19H15NO3	[M+H]1+	43196	26283.1	0	28914.1	6.25765e+07	5.972e+07	6.25062e+07	7.70769e+07	0
	生物碱	Food	LTIJMFZBJZDNOD-UHFFFAOYSA-N		CN1C2=CC=CC=C2C(=O)C2=C1C1=C(OC(C1)C(=C)CO)C=C2O	Quinolines and derivatives	Benzoquinolines	Organoheterocyclic compounds	forward	C19H17NO4	[M+H]1+	0	15499.5	0	28598.8	9.05663e+07	8.5894e+07	1.01606e+08	1.26581e+08	7.25841e+06
	生物碱	Drug metabolite,Endogenous	OBFAPCIUSYHFIE-UHFFFAOYSA-N	C05634	OC1=CC2=C(NC=C2CC=O)C=C1	Indoles and derivatives	Hydroxyindoles	Organoheterocyclic compounds	forward	C10H9NO2	[M+H]1+	58515.8	16132.8	0	15318.9	1.91111e+07	1.85297e+07	1.71733e+07	1.83102e+07	694338
2,3-二氢-5-(3-羟丙基)-1H吡咯嗪	生物碱	Food	YDFOOKXFYDNPMQ-UHFFFAOYSA-N		COC1=C(O)C=CC2=C1N(C)C1=C(C(O)=CC3=C1C(C(O3)C(C)(C)O)C1=C(O)C3=C(N(C)C4=C(C=CC(O)=C4OC)C3=O)C3=C1OC(C)(C)C=C3)C2=O	Quinolines and derivatives	Benzoquinolines	Organoheterocyclic compounds	forward	C40H38N2O11	[M+H]1+	0	0	0	15241.5	7.37798e+06	6.33733e+06	1.79358e+07	2.07088e+07	0
	生物碱	Food	ANFDUFMLLFNVTE-UHFFFAOYSA-N		COC(=O)C1=CC2=C(NC3=C2C=C(OC)C=C3)C=C1	Indoles and derivatives	Carbazoles	Organoheterocyclic compounds	forward	C15H13NO3	[M+H]1+	20481.9	31653.3	0	10955.2	869769	743073	2.86835e+07	2.57509e+08	0
	生物碱	Endogenous,Food	OSERHKINMDLESD-UHFFFAOYSA-N		COC1=CC2=C(NC3=C4C=CC(C)(C)OC4=C(C)C=C23)C=C1	Indoles and derivatives	Carbazoles	Organoheterocyclic compounds	forward	C19H19NO2	[M+H]1+	56487.3	8752.54	0	9655.14	5.32963e+07	5.30857e+07	2.08681e+08	4.25879e+08	68668.9
二聚生物碱D	生物碱	Endogenous	UYTPUPDQBNUYGX-UHFFFAOYSA-N	C00242	NC1=NC(=O)C2=C(N1)N=CN2	Imidazopyrimidines	Purines and purine derivatives	Organoheterocyclic compounds	forward	C5H5N5O	[M+H]1+	0	0	0	0	7.26828e+06	7.07342e+06	248410	322281	0
	生物碱	Food	DPXXJCMMMXZVSW-UHFFFAOYSA-N	C10654	COC1=CC(=O)N(C)C2=C1C=CC1=C2OCO1	Quinolines and derivatives	Quinolones and derivatives	Organoheterocyclic compounds	forward	C12H11NO4	[M+H]1+	30757.9	66745.4	0	0	1.55134e+07	1.40942e+07	2.15558e+07	2.94005e+07	253490
	生物碱	Drug,Plant	YBHILYKTIRIUTE-UHFFFAOYSA-N	C00757	COC1=CC=C2C=C3C4=CC5=C(OCO5)C=C4CC[N+]3=CC2=C1OC	Protoberberine alkaloids and derivatives		Alkaloids and derivatives	forward	C20H17NO4	[M+H]1+	0	0	0	0	7.18766e+09	7.4122e+09	4.66292e+09	1.4018e+09	0
	生物碱	Endogenous,Food	KFUCYPGCMLPUMT-UHFFFAOYSA-N	C09231	OCC1=CC=C(O1)C1=NC=CC2=C1NC1=CC=CC=C21	Harmala alkaloids		Alkaloids and derivatives	forward	C16H12N2O2	[M+H]1+	0	0	0	0	2.75724e+07	2.24461e+07	1.46121e+07	7.08117e+06	0
	生物碱	Food	GKEOKAJRKHTDOS-UHFFFAOYSA-N		CN1CCC2=CC3=C(OCO3)C3=C2C1CC1=CC2=C(OCO2)C=C31	Aporphines		Alkaloids and derivatives	forward	C19H17NO4	[M+H]1+	25892.6	25416.9	0	0	2.35601e+07	1.20983e+08	7.93715e+07	4.11103e+07	122028
芒柄花苷	三萜类	Endogenous,Food	PTBIPWZVPOYGSK-UHFFFAOYSA-N		CC12CC3(OC1=O)C1=CC(=O)C4C5(C)CCC(O)C(C)(C)C5CCC4(C)C1(C)CCC3(C)CC2O	Prenol lipids	Triterpenoids	Lipids and lipid-like molecules	forward	C22H30O3	[M+H]1+	1.11417e+08	5.87617e+07	0	6.27211e+07	9.24111e+06	8.76852e+06	5.95631e+06	5.47154e+06	3.80426e+07
(S) -5,7-二羟基-6,8-二甲基黄烷酮	三萜类	Endogenous,Food	MPDGHEJMBKOTSU-WFJWTYAKSA-N	C02283	CC1(C)[C@@H](O)CC[C@@]2(C)C1CC[C@]1(C)C2C(=O)C=C2C3C[C@](C)(CC[C@]3(C)CC[C@@]12C)C(O)=O	Prenol lipids	Triterpenoids	Lipids and lipid-like molecules	forward	C30H46O4	[M+H]1+	4.32911e+07	5.47578e+07	0	3.07487e+07	5.15774e+07	5.49964e+07	4.05719e+07	2.61032e+07	555808
水飞蓟宁	三萜类	Endogenous,Food	ZXEPHOYZDSLBJV-CQOAVJQGSA-N		CC(C)=CCC\C(C)=C\C=C\C(\C)=C\C=C\C(\C)=C\C=C\C=C(/C)\C=C\C=C(/C)\C=C\C=O	Prenol lipids	Triterpenoids	Lipids and lipid-like molecules	forward	C32H42O	[M+H]1+	4.24776e+07	2.06019e+07	0	2.80942e+07	8.85531e+06	8.66393e+06	8.56241e+06	9.38041e+06	8.8094e+07
二甲基倒捻子素	三萜类	Endogenous,Food	RZBILUATLYXZLI-UHFFFAOYSA-N		CC(CC(=O)CC(C)(O)C1CC(O)C2(C)C3=C(C(=O)CC12C)C1(C)CCC(O)C(C)(C)C1CC3O)C(O)=O	Prenol lipids	Triterpenoids	Lipids and lipid-like molecules	forward	C30H46O8	[M+H]1+	1.44416e+06	2.34977e+06	0	1.79111e+06	8.20941e+07	8.75048e+07	4.80306e+07	3.09808e+06	0
	三萜类	Endogenous,Food	SWEBUECVVVXRRV-NTEUORMPSA-N		CC1CCC2(CCC3(C)C(=CCC4C5(C)CC(O)C(O)C(C)(COC(=O)\C=C\C6=CC=C(O)C=C6)C5CCC34C)C2C1(C)O)C(O)=O	Prenol lipids	Triterpenoids	Lipids and lipid-like molecules	forward	C39H54O8	[M+H]1+	707811	1.52439e+06	0	1.07651e+06	6.05299e+07	6.13375e+07	3.92923e+07	1.01768e+07	304052
	三萜类	Endogenous,Food	KBDSLGBFQAGHBE-UHFFFAOYSA-N	C03514	CC1(C)OC2CC(=O)OCC22C1CC(=O)C1(C)C2CCC2(C)C(OC(=O)C3OC123)C1=COC=C1	Prenol lipids	Triterpenoids	Lipids and lipid-like molecules	forward	C26H30O8	[M+H]1+	613229	616947	0	729146	1.84939e+08	1.87829e+08	1.40761e+08	9.87347e+07	799649
	三萜类	Food	PPMUFCXCVKVCSV-UHFFFAOYSA-N		COC(=O)C12CCC(C)(C)CC1C1=CCC3C4(C)CCC(=O)C(C)(C)C4CCC3(C)C1(C)CC2	Prenol lipids	Triterpenoids	Lipids and lipid-like molecules	forward	C31H48O3	[M+H]1+	867103	1.24541e+06	0	478984	2.48957e+08	2.67575e+08	1.51669e+08	7.36799e+06	0
	三萜类	Food	JVABUELIHJXLKP-RGVLZGJSSA-N		CC(CC\C=C(/C)C(O)=O)C1CC(OC(C)=O)C2(C)C3=CCC4C(C)(C)C(=O)CCC4(C)C3=CCC12C	Prenol lipids	Triterpenoids	Lipids and lipid-like molecules	forward	C32H46O5	[M+H]1+	171009	180383	0	320562	7.97455e+06	1.58471e+07	1.09591e+09	2.0606e+09	371336
葡糖苷	三萜类	Endogenous,Food	MAYJEFRPIKEYBL-UHFFFAOYSA-N	C08775	CC12CCC3C4(C)C=CC(=O)OC(C)(C)C4CC(=O)C3(C)C11OC1C(=O)OC2C1=COC=C1	Prenol lipids	Triterpenoids	Lipids and lipid-like molecules	forward	C26H30O7	[M+H]1+	388123	492070	0	268490	4.17789e+07	1.50077e+08	8.64825e+07	3.06559e+07	190699
	三萜类	Endogenous,Food	JXSVIVRDWWRQRT-UHFFFAOYSA-N		CC1CCC2(CCC3(C)C(=CCC4C5(C)CC(O)C(O)C(C)(CO)C5CCC34C)C2C1C)C(O)=O	Prenol lipids	Triterpenoids	Lipids and lipid-like molecules	forward	C30H48O5	[M+Na]1+	136178	150181	0	150062	4.76768e+06	6.96529e+06	1.12498e+08	1.76355e+08	190866
	三萜类	Endogenous,Food	NCFVZZZXSIOSQB-UHFFFAOYSA-N		CC12CC3(OC1=O)C1=CC(=O)C4C5(C)CCC(O)C(C)(C)C5CCC4(C)C1(C)CCC3(C)CC2	Prenol lipids	Triterpenoids	Lipids and lipid-like molecules	forward	C30H44O4	[M+H]1+	146452	0	0	77058.2	6.74968e+06	3.36021e+06	5.21792e+08	1.09392e+09	309347
美洲茶碱E	三萜类	Food	AUAXRALNWSHMRJ-GHRIWEEISA-N		CC(CC(O)\C=C(/C)C(O)=O)C1CC(O)C2(C)C3=C(C(=O)CC12C)C1(C)CCC(=O)C(C)(C)C1CC3	Prenol lipids	Triterpenoids	Lipids and lipid-like molecules	forward	C30H44O6	[M+H]1+	0	0	0	0	3.14059e+07	3.30347e+07	1.73985e+07	951888	0
反式香豆素	三萜类	Endogenous,Food	LVGXQNCCBAHXHL-UHFFFAOYSA-N		CC(C)=CCCC(C1CCC2(C)C3=C(CCC12C)C1(C)CCC(OC(C)=O)C(C)(C)C1CC3)C(=O)OC1OC(CO)C(O)C(O)C1O	Prenol lipids	Triterpenoids	Lipids and lipid-like molecules	forward	C38H60O9	[M+H]1+	0	0	0	0	1.52936e+08	1.53666e+08	1.61393e+08	1.78303e+08	0
6-姜磺酸	三萜类	Endogenous,Food	RWXIFXNRCLMQCD-UHFFFAOYSA-N		CC(C)=CCCC(C)(O)C1CCC2(C)C1C(O)CC1C3(C)CCC(OC4OC(CO)C(O)C(O)C4OC4OC(CO)C(O)C(O)C4O)C(C)(C)C3CCC21C	Prenol lipids	Triterpenoids	Lipids and lipid-like molecules	forward	C42H72O13	[M+Na]1+	0	0	0	0	7.44135e+08	8.01549e+08	9.07943e+08	9.83506e+08	0
	三萜类	Endogenous,Food	PKMBOLUTQNQQBP-UHFFFAOYSA-N		CC1CCC23COC4(C=CC5C6(C)CCC(=O)C(C)(C)C6CCC5(C)C4(C)CC2)C3C1C	Prenol lipids	Triterpenoids	Lipids and lipid-like molecules	forward	C30H46O2	[M+H]1+	0	0	0	0	2.97911e+06	3.98907e+06	2.0883e+08	4.23132e+08	0
	三萜类	Endogenous,Food	AVJMTAKTBATOTJ-UHFFFAOYSA-N		CC1=CCC2C(C)(C)C(=O)CCC2(C)C1CCC1C(=C)CCC2C(C)(C)C(=O)CCC12C	Prenol lipids	Triterpenoids	Lipids and lipid-like molecules	forward	C30H46O2	[M+H]1+	0	0	0	0	1.46269e+06	1.26948e+06	4.22206e+07	8.21035e+07	0
	三萜类	Endogenous,Food	WCGUUGGRBIKTOS-GPOJBZKASA-N	C08988	[H][C@@]12[C@@H](C)[C@H](C)CC[C@@]1(CC[C@]1(C)C2=CC[C@]2([H])[C@@]3(C)CC[C@H](O)C(C)(C)[C@]3([H])CC[C@@]12C)C(O)=O	Prenol lipids	Triterpenoids	Lipids and lipid-like molecules	forward	C30H48O3	[M+H-H2O]1+	0	0	0	0	6.42466e+06	2.40812e+07	1.60589e+08	3.14701e+08	0
	三萜类	Endogenous,Food	SUTMBPWDBAUJCG-MNDPQUGUSA-N		CC(CC(=O)\C=C(\C)C(O)=O)C1CC(O)C2(C)C3=CCC4C(C)(C)C(CCC4(C)C3=CCC12C)OC(C)=O	Prenol lipids	Triterpenoids	Lipids and lipid-like molecules	forward	C32H46O6	[M+H]1+	26636.7	59385.2	0	0	129326	950156	6.83617e+07	1.47594e+08	58892.1
5'-(4-羟基-(E)-肉桂酰)Alpha-L-阿拉伯呋喃基-(1->3)-Beta-D-木吡喃酯-(1->4)-D-木吡喃苷	其他	Endogenous,Food	FBBLBOYXADGJGC-MXEGIGMXSA-N		CC(C)=CCC\C(C)=C/CCC(C)(C=C)C1=CC(=C(O)C(O)=C1)C1=C(O)C(O)=CC(=C1)C(C)(CC\C=C(/C)CCC=C(C)C)C=C				forward	C42H58O4	[M+H]1+	1.21041e+07	1.0776e+07	0	9.75951e+06	6.68711e+07	7.10493e+07	3.81446e+07	1.21684e+07	1.07031e+06
	其他	Food	FISBBPCLKKQWQA-XQRVVYSFSA-N		COC1=CC(=O)OC(C1)\C=C/C1=CC(OC)=C(OC)C=C1				forward	C16H18O5	[M+H]1+	1.97765e+06	1.98163e+06	0	2.26578e+06	3.43728e+07	3.69756e+07	2.59324e+07	1.57379e+07	1.92361e+06
	其他	Food	PHHAXWBLJNBVNS-UHFFFAOYSA-N		COC1=C2C=C(C(=O)OC2=CC2=C1CCC(C)(C)O2)C1=C(O)C=C(O)C=C1				forward	C21H20O6	[M+H]1+	549718	718030	0	462068	7.0863e+07	6.91769e+07	5.83027e+07	3.28365e+07	0
川芎哚	其他	Food	CNACUOPDTBOMCZ-VIZOYTHASA-N		CC(C)=CCC\C(C)=C\CC1=C(O)C2=C(OC(=CC2=O)C2=C(O)C=C(O)C=C2)C=C1O				forward	C25H26O6	[M+H]1+	125071	114134	0	224510	8.05619e+07	8.5862e+07	4.88803e+07	1.19114e+06	128920
人参皂苷Rh5	其他	Endogenous,Food	NQAHWJIWYRYXFP-UHFFFAOYSA-N		COC1=CC(O)=C(C(=O)OC2CC3(C)C4C(CC(C)(C)C4O)C=C(C=O)C23O)C(C)=C1				forward	C24H30O7	[M+H]1+	192770	68719.3	0	81509.5	2.39267e+06	5.3148e+06	4.11162e+07	7.65263e+07	60209.2
	其他	Food	RYMQVKWYNXBGIX-UHFFFAOYSA-N		CC(CSCC(NC(=O)CCC(N)C(O)=O)C(O)=O)SCC(NC(=O)CCC(N)C(O)=O)C(O)=O				forward	C19H32N4O10S2	[M+H]1+	0	0	0	0	3.44541e+08	3.5371e+08	2.30078e+08	1.00568e+08	82557.7
	芪类	Endogenous,Food	VPKBRABQIHPIEA-ARJAWSKDSA-N		CC1(C)OC2=CC(\C=C/C3=C(O)C=C(O)C=C3)=CC(O)=C2C=C1	Stilbenes		Phenylpropanoids and polyketides	forward	C19H18O4	[M+H]1+	4.48705e+07	4.08564e+07	0	4.35814e+07	1.25614e+07	7.4101e+06	3.19795e+06	3.70963e+06	1.06323e+07
	芪类	Food	CWSITSYPUXRHCS-UHFFFAOYSA-N		COC1=C(OC)C(O)=C(O)C(CCC2=CC=CC=C2)=C1	Stilbenes		Phenylpropanoids and polyketides	forward	C16H18O4	[M+H]1+	0	0	0	0	2.62294e+07	2.56536e+07	4.67724e+07	4.46923e+07	5.36524e+06
	芪类	Endogenous,Food	DEXMFYZAHXMZNM-UHFFFAOYSA-N	C09591	COC1=C(OC)C(C(O)=O)=C(C=C1)C(=O)CC1=C(OC)C2=C(OCO2)C=C1CCN(C)C	Stilbenes		Phenylpropanoids and polyketides	forward	C23H27NO8	[M+H]1+	0	0	0	0	2.07632e+06	1.59359e+06	1.87083e+07	3.72434e+07	0
	木脂素	Endogenous,Food	SSVXLIRLGPMWSL-UXBLZVDNSA-N		CC(=C)C1CCC(COC(=O)\C=C\C2=CC(O)=C(O)C=C2)CC1	Cinnamic acids and derivatives	Hydroxycinnamic acids and derivatives	Phenylpropanoids and polyketides	forward	C19H24O4	[M+H]1+	2.54516e+07	2.6874e+07	0	2.73159e+07	4.10127e+06	6.23228e+06	8.05858e+06	1.05735e+07	1.76078e+07
	木脂素	Endogenous,Food	ZLYIWYCHNAZAQI-PSEXTPKNSA-N		OC1=C(O)C=C(\C=C\C(=O)O[C@@H]2C[C@]3(O)C[C@@H](OC3=O)[C@@H]2OC(=O)\C=C\C2=CC(O)=C(O)C=C2)C=C1	Cinnamic acids and derivatives	Hydroxycinnamic acids and derivatives	Phenylpropanoids and polyketides	forward	C25H22O11	[M+H]1+	2.36167e+07	2.537e+07	0	2.41439e+07	2.64839e+07	2.77367e+07	2.88881e+07	3.12745e+07	2.24755e+07
	木脂素	Food	VUSUWXXWRAWGIH-HWKANZROSA-N		COC1=CC(O)=C(\C=C\C(=O)OC2OC(CO)C(O)C(O)C2O)C=C1	Cinnamic acids and derivatives	Hydroxycinnamic acids and derivatives	Phenylpropanoids and polyketides	forward	C16H20O9	[M+H]1+	682287	61408	0	246134	1.52266e+08	1.47686e+08	1.02891e+08	3.30428e+07	2.21869e+06
	木脂素	Endogenous,Food	VABYUUZNAVQNPG-BQYQJAHWSA-N	C10166	COC1=CC(\C=C\C(=O)N2CCC=CC2=O)=CC(OC)=C1OC	Cinnamic acids and derivatives		Phenylpropanoids and polyketides	forward	C17H19NO5	[M+H]1+	0	0	0	20173.4	50161.8	44223.8	6.23366e+07	4.84761e+08	221466
地榆素E	木脂素	Food	CRPGUMMYQABYES-UHFFFAOYSA-N	C08600	COC1=C(O)C=CC(=C1)C1OC2=C(OC1CO)C=C(C=C2)C1CC(=O)C2=C(O1)C=C(O)C=C2O	Flavonolignans		Lignans, neolignans and related compounds	forward	C25H22O9	[M+H]1+	0	0	0	0	5.02321e+06	2.32669e+07	5.22668e+07	7.25381e+07	0
3-羟基-9-(4-羟基苯基)-1H,3H-萘[1,8-镉]吡喃-1-酮	木脂素	Endogenous,Food	QAYDNOZSJGIPSH-XCVCLJGOSA-N		OCC1OC(C(O)C(O)C1O)C1=C(O)C(OC2=CC=C(C=C2)C2CC(=O)C3=C(O)C=C(O)C=C3O2)=C(O)C(C(=O)\C=C\C2=CC=C(O)C=C2)=C1O	Lignan glycosides		Lignans, neolignans and related compounds	forward	C36H32O15	[M+H]1+	0	0	0	0	8.99512e+06	9.43149e+06	2.05795e+08	3.73623e+08	0
	木脂素	Food	KKVZAVRSVHUSPL-GQCTYLIASA-N		COC1=CC=CC=C1\C=C\C=O	Cinnamaldehydes		Phenylpropanoids and polyketides	forward	C10H10O2	[M+H]1+	0	0	0	0	1.70334e+07	1.61882e+07	2.8801e+07	3.2833e+07	0
灵赤酸D	磷脂酰胆碱	Endogenous,Food	YWDDIWXKFJEMKF-JTZVLWBESA-N	C00157	CCCCCCCCCCCCCCCC(=O)O[C@]([H])(COC(=O)CCCC\C=C/C\C=C/C\C=C/C\C=C/CC)COP([O-])(=O)OCC[N+](C)(C)C				forward	C42H76NO8P	[M+H]1+	0	0	0	0	1.275e+08	1.08328e+08	6.02849e+07	3.07336e+07	0
	醌类	Endogenous	SQQWBSBBCSFQGC-JLHYYAGUSA-N	C00399	COC1=C(OC)C(=O)C(C\C=C(/C)CCC=C(C)C)=C(C)C1=O	Prenol lipids	Quinone and hydroquinone lipids	Lipids and lipid-like molecules	forward	C19H26O4	[M+H]1+	1.24722e+08	1.24853e+08	0	1.15199e+08	4.29677e+08	4.42357e+08	2.28661e+08	8.0761e+07	2.56524e+07
胡蜂碱A	醌类	Food	KVRUANCWPQJDMF-UHFFFAOYSA-N		COC1=CC(C)=CC2=C1C(=O)C1=C(C=CC=C1O)C2=O	Anthracenes	Anthraquinones	Benzenoids	forward	C16H12O4	[M+H]1+	1.67254e+06	1.66691e+06	0	1.89871e+06	2.14316e+08	2.05617e+08	1.47528e+08	1.04098e+08	2.76587e+06
三苯甲酸甘油酯	醌类	Endogenous,Food	LZAXNDGRDVWTFX-UHFFFAOYSA-N		CC1=CC2=C(C(O)=C1)C(=O)C(=CC2=O)C1=C(C)C=C(O)C2=C1C(=O)C=CC2=O	Naphthalenes	Naphthoquinones	Benzenoids	forward	C22H14O6	[M+H]1+	0	0	0	48142.8	5.29791e+07	5.27213e+07	3.24322e+07	1.26869e+07	0
菟丝子碱	醌类	Food	MSDIEAZOLJWCBV-UHFFFAOYSA-N		COC1=CC(=O)C2=CC(C)=CC(C3=C(OC)C=C4OC(=O)C=CC4=C3)=C2C1=O	Naphthalenes	Naphthoquinones	Benzenoids	forward	C22H16O6	[M+H]1+	48750.2	0	0	0	1.2304e+08	1.2707e+08	7.88287e+07	2.72804e+07	0
鼠尾草酚	卡瓦内酯类	Endogenous,Food	VJCNEDVMYQCMBK-UHFFFAOYSA-N		COC1=CC(=O)OC(CCC2=CC=CC=C2)C1O	Kavalactones		Phenylpropanoids and polyketides	forward	C14H16O4	[M+H]1+	1.37788e+08	1.06744e+08	0	1.27923e+08	6.74644e+07	6.50772e+07	5.44932e+07	5.62847e+07	1.03949e+08
葡萄皮提取物	黄酮类	Food	CBYLXVCMCVXUQQ-UHFFFAOYSA-N		CC(C)=CCC1=C(OC2=C(C(O)=C3C=CC(C)(C)OC3=C2CC=C(C)C)C1=O)C1=CC(O)=C(O)C=C1O	Flavonoids	Flavones	Phenylpropanoids and polyketides	forward	C22H26N2O4	[M+H]1+	8.18626e+07	1.26901e+08	0	1.04631e+08	1.09891e+08	1.42708e+08	1.53468e+08	1.45707e+08	5.68057e+07
(+)-顺-5,6-二氢-5-羟基-4-甲氧基-6-(2-苯乙基)-2H-吡喃-2-酮	黄酮类	Food	GPBSBBVDERLESN-QZFRTWIZSA-N		O[C@H]1[C@H]2C3=C(O[C@@]1(OC1=C2C2=C(C(O)=C1)C(=O)C(O)=C(O2)C1=CC=C(O)C=C1)C1=CC=C(O)C=C1)C=C(O)C=C3O	Flavonoids	Biflavonoids and polyflavonoids	Phenylpropanoids and polyketides	forward	C30H20O11	[M+H]1+	7.68551e+07	6.04442e+07	0	6.6127e+07	4.52692e+07	5.77527e+07	3.89509e+07	3.47871e+07	9.12299e+07
	黄酮类	Food	OXGUCUVFOIWWQJ-HQBVPOQASA-N	C01750	C[C@@H]1O[C@@H](OC2=C(OC3=C(C(O)=CC(O)=C3)C2=O)C2=CC(O)=C(O)C=C2)[C@H](O)[C@H](O)[C@H]1O	Flavonoids	Flavonoid glycosides	Phenylpropanoids and polyketides	forward	C21H20O11	[M+H]1+	4.43212e+07	5.08072e+07	0	4.66451e+07	4.03495e+07	4.06065e+07	2.99912e+07	2.44184e+07	1.56078e+07
&#13;&#10;金丝桃苷	黄酮类	Endogenous,Food	FURUXTVZLHCCNA-UHFFFAOYSA-N	C09762	OC1=CC=C(C=C1)C1CC(=O)C2=C(O1)C=C(O)C=C2	Flavonoids	Flavans	Phenylpropanoids and polyketides	forward	C15H12O4	[M+H]1+	3.14618e+07	3.39166e+07	0	3.22553e+07	4.44325e+08	7.13289e+08	8.37061e+08	1.00722e+09	2.08902e+07
木豆酮	黄酮类	Food	IMIXFUXOSFSXPC-UHFFFAOYSA-N		OC1=CC=C(C=C1)C1OC2=C(C(O)=CC(O)=C2)C(=O)C1C1=C(O)C=C(O)C2=C1OC(CC2=O)C1=CC=C(O)C(O)=C1	Flavonoids	Biflavonoids and polyflavonoids	Phenylpropanoids and polyketides	forward	C30H22O11	[M+H]1+	2.35379e+07	2.72408e+07	0	2.30701e+07	2.72779e+07	2.98485e+07	2.8069e+07	3.62552e+07	2.04381e+07
6,10,14-三甲基-5,9,13-十五碳三烯-2-酮	黄酮类	Plant	IKGXIBQEEMLURG-NVPNHPEKSA-N	C05625	C[C@@H]1O[C@@H](OC[C@H]2O[C@@H](OC3=C(OC4=CC(O)=CC(O)=C4C3=O)C3=CC(O)=C(O)C=C3)[C@H](O)[C@@H](O)[C@@H]2O)[C@H](O)[C@H](O)[C@H]1O	Flavonoids	Flavonoid glycosides	Phenylpropanoids and polyketides	forward	C27H30O16	[M+Na]1+	1.52853e+07	1.51556e+07	0	1.49047e+07	1.69598e+07	1.89586e+07	1.56006e+07	1.85638e+07	1.43519e+07
贝壳杉烯酸甲酯	黄酮类	Food	LMJYCCOYYJEVOW-UHFFFAOYSA-N		COC1=C(OC)C(CC=C(C)C)=CC(=C1)C1CC(=O)C2=C(O)C=C(O)C=C2O1	Flavonoids	Flavans	Phenylpropanoids and polyketides	forward	C22H24O6	[M+H]1+	6.25844e+06	7.28317e+06	0	6.3413e+06	2.75311e+07	2.65754e+07	1.80866e+07	7.71781e+06	1.11967e+06
前庭石	黄酮类	Endogenous	DYARIVMCYYQNNQ-UHFFFAOYSA-N		OC1=CC2=C(C=C1)C(=O)C=C(O2)C1=CC(O)=CC=C1	Flavonoids	Flavones	Phenylpropanoids and polyketides	forward	C15H10O4	[M+H]1+	9.43562e+06	1.0664e+07	0	1.76825e+06	6.00009e+07	6.21777e+07	4.49718e+07	3.45251e+07	1.02698e+07
顺-对-双马酸甲酯3-(3,7-二甲基-2,6-辛二烯基)	黄酮类	Endogenous,Food	HAIHGFWQOPJMPV-UHFFFAOYSA-N		CC1=C(O)C(C)=C2OC(CC(=O)C2=C1O)C1=CC=CC=C1	Flavonoids	Flavans	Phenylpropanoids and polyketides	forward	C17H16O4	[M+H]1+	354513	90934	0	381816	3.59152e+07	3.69859e+07	2.94629e+07	1.93841e+07	0
N-异丁基-2,4,8-十三酰胺	黄酮类	Food	LCKHNFJHVWUHTR-UHFFFAOYSA-N		COC1=C(O)C=CC(=C1)C1=C(O)C(=O)C2=C(O1)C(OC)=C(O)C(OC)=C2O	Flavonoids	Flavones	Phenylpropanoids and polyketides	forward	C18H16O9	[M+H]1+	513479	52820.5	0	262338	4.09371e+07	4.20413e+07	1.69456e+08	1.95727e+08	1.08589e+06
1-苯甲酸乙酯	黄酮类	Endogenous,Food	JMIFIYIEXODVTO-UHFFFAOYSA-N	C10118	COC1=C(O)C2=C(OC(=C(O)C2=O)C2=CC(O)=C(O)C=C2)C=C1O	Flavonoids	Flavones	Phenylpropanoids and polyketides	forward	C16H12O8	[M+H]1+	83342.1	0	0	100695	9.13244e+06	7.39074e+06	7.55301e+07	1.53068e+08	3.14285e+07
巴古斯塔宁	黄酮类	Food	AOXGLIJSZLOQNZ-UHFFFAOYSA-N		COC1=CC=C(C=C1)C1=CC(=O)C2=C(O1)C(C1OC(CO)C(O)C(O)C1OC1OC(C)C(O)C(O)C1O)=C(O)C=C2O	Flavonoids	Flavonoid glycosides	Phenylpropanoids and polyketides	forward	C28H32O14	[M+H]1+	112119	0	0	60724.5	3.65162e+06	4.38293e+06	1.52535e+07	2.78515e+07	1.42465e+06
	黄酮类	Endogenous,Food	WCBCDLSKTYUDDL-UHFFFAOYSA-N		COC1=CC(OC)=C2CC(O)C(OC2=C1)C1=CC(O)=C(OC)C=C1	Flavonoids	Flavans	Phenylpropanoids and polyketides	forward	C18H20O6	[M+H]1+	41779.9	106249	0	55239.7	2.06191e+06	2.61293e+06	1.60099e+07	2.69176e+07	0
	黄酮类	Food	PJGFYRIIZPHDJQ-UHFFFAOYSA-N		OC1C(O)C(COC(=O)C2=CC(O)=C(O)C(O)=C2)OC(OC2=CC(O)=C3C(OC(=C(O)C3=O)C3=CC=C(O)C=C3)=C2)C1O	Flavonoids	Flavonoid glycosides	Phenylpropanoids and polyketides	forward	C28H24O15	[M+H]1+	0	0	0	47658.4	142472	5.79013e+06	3.79769e+07	6.4076e+07	0
吡咯黄醇	黄酮类	Food	GCAYMASOWMSYII-UHFFFAOYSA-N		COC1=CC=C(C=C1)C1=CC(=O)C2=C(OC)C(OC)=C(OC3OC(CO)C(O)C(O)C3O)C=C2O1	Flavonoids	Flavonoid glycosides	Phenylpropanoids and polyketides	forward	C24H26O11	[M+H]1+	0	28924.8	0	39726.5	7.56861e+07	6.4828e+07	5.55024e+07	4.40625e+07	0
	黄酮类	Food	OVSQVDMCBVZWGM-DTGCRPNFSA-N	C10073	OC[C@H]1O[C@@H](OC2=C(OC3=C(C(O)=CC(O)=C3)C2=O)C2=CC(O)=C(O)C=C2)[C@H](O)[C@@H](O)[C@H]1O	Flavonoids	Flavonoid glycosides	Phenylpropanoids and polyketides	forward	C21H20O12		0	0	0	25845.2	1.70291e+07	1.63171e+07	1.23826e+07	7.87822e+06	0
马卡啶	黄酮类	Endogenous	ZGVGUTOTMNVHSX-UHFFFAOYSA-N		OCC1OC(C(O)C(O)C1O)C1=C(O)C(C2OCC(O)C(O)C2O)=C2OC(=CC(=O)C2=C1O)C1=CC=CC=C1	Flavonoids	Flavonoid glycosides	Phenylpropanoids and polyketides	forward	C26H28O13	[M+H]1+	0	0	0	17067.2	8.74341e+06	8.98115e+06	9.63878e+06	1.0746e+07	28063
雌酮葡糖醛酸	黄酮类	Food	REFJWTPEDVJJIY-UHFFFAOYSA-N	C00389	OC1=CC2=C(C(O)=C1)C(=O)C(O)=C(O2)C1=CC=C(O)C(O)=C1	Flavonoids	Flavones	Phenylpropanoids and polyketides	forward	C15H10O7	[M+H]1+	0	0	0	0	2.52888e+06	2.99422e+06	1.34913e+07	2.1202e+07	0
L-L-高谷胱甘肽	黄酮类	Food	QDZRWBGIKIHOHH-UHFFFAOYSA-N		OCC1OC(OC2C(O)C(O)C(OC3C(O)C(OC4=CC(O)=CC(O)=C34)C3=CC(O)=C(O)C(O)=C3)OC2CO)C(O)C(O)C1O	Flavonoids	Flavonoid glycosides	Phenylpropanoids and polyketides	forward	C27H34O18	[M+H]1+	0	0	0	0	1.17379e+07	1.27487e+07	2.83756e+07	4.14868e+07	0
6S)-4-甲氧基-6Alpha-(3-羟基-4-甲氧基苯乙基)-5,6-二氢-2H-吡喃-2-酮	黄酮类	Food	BXDRTHBTGNNTEW-NHCUHLMSSA-N		COC1=C(O)C=C(C=C1O)C(=O)O[C@@H]1CC2=C(O[C@@H]1C1=CC(O)=C(O)C=C1)C=C(O)C=C2O	Flavonoids	Flavans	Phenylpropanoids and polyketides	forward	C23H20O10	[M+H]1+	0	0	0	0	3.51633e+07	3.18264e+07	2.33734e+07	1.74831e+07	0
1-氯-8-(3-庚基环氧乙烷-2-基)辛-4,6-二炔-2,3-二醇	黄酮类	Endogenous,Food	KLULJHGQHYLYGV-UHFFFAOYSA-N		COC1=C(O)C=CC(=C1)C1=CC(=O)C2=C(O1)C=C(O)C(C1OC(C)C(O)C(O)C1OC1OC(C)C(O)C(O)C1O)=C2O	Flavonoids	Flavonoid glycosides	Phenylpropanoids and polyketides	forward	C28H32O14	[M+H]1+	56591.7	0	0	0	6.10471e+06	7.9841e+06	1.97507e+07	3.06285e+07	985893
(20R)-3-氧代-D:C-弗瑞德齐墩果-8-烯-29-酸	黄酮类	Food	FTVKHUHJWDMWIR-UHFFFAOYSA-N		OCC1OC(OC2=CC=C(C=C2)C2CC(=O)C3=C(O2)C=C(O)C=C3)C(OC2OCC(O)(CO)C2O)C(O)C1O	Flavonoids	Flavonoid glycosides	Phenylpropanoids and polyketides	forward	C26H30O13	[M+H]1+	0	0	0	0	2.71149e+07	2.67454e+07	2.44139e+07	2.39805e+07	28586.6
&#13;&#10;芸香酚内酯	黄酮类	Food	UNTKZTADYPALEE-UHFFFAOYSA-N		OC1C(O)C(COC(=O)C2=CC(O)=C(O)C(O)=C2)OC(OC2=CC3=C(C(=O)CC(O3)C3=CC=C(O)C=C3)C(O)=C2)C1O	Flavonoids	Flavonoid glycosides	Phenylpropanoids and polyketides	forward	C28H26O14	[M+H]1+	0	0	0	0	878565	5.62513e+06	8.01172e+06	9.66882e+06	0
&#13;&#10;佛手苷内酯	黄酮类	Endogenous	FTVWIRXFELQLPI-UHFFFAOYSA-N		OC1=CC=C(C=C1)C1CC(=O)C2=C(O)C=C(O)C=C2O1	Flavonoids	Flavans	Phenylpropanoids and polyketides	forward	C15H12O5	[M+H]1+	100344	0	0	0	1.00008e+06	1.02486e+06	2.84754e+07	5.89437e+07	155163
二氢麻醉椒素	黄酮类	Endogenous,Food	FIAAVMJLAGNUKW-UHFFFAOYSA-N	C10195	OCC1OC(C(O)C(O)C1O)C1=C(O)C(C2OC(CO)C(O)C(O)C2O)=C2OC(=CC(=O)C2=C1O)C1=CC=C(O)C=C1	Flavonoids	Flavonoid glycosides	Phenylpropanoids and polyketides	forward	C27H30O15	[M+H]1+	27311.7	0	0	0	2.28589e+06	2.96195e+07	5.62246e+07	8.23952e+07	464235
	黄酮类	Food	MMDUKUSNQNWVET-UHFFFAOYSA-N		OCC1OC(C(O)C(O)C1O)C1=C(O)C(C2OCC(O)C(O)C2O)=C2OC(=CC(=O)C2=C1O)C1=CC=C(O)C=C1	Flavonoids	Flavonoid glycosides	Phenylpropanoids and polyketides	forward	C26H28O14	[M+H]1+	0	0	0	0	4.40236e+06	2.92404e+07	4.62244e+07	6.57523e+07	0
	黄酮类	Endogenous,Food	OWQLBLNRUZULFV-UHFFFAOYSA-N		COC1=C(O)C=C(O)C2=C1OC(=C(OC)C2=O)C1=CC=CC=C1	Flavonoids	O-methylated flavonoids	Phenylpropanoids and polyketides	forward	C17H14O6	[M+H]1+	0	0	0	0	2.49448e+07	2.47783e+07	1.58046e+07	5.5708e+06	0
	黄酮类	Food	VHGJMSVFUPCQGC-UHFFFAOYSA-N		COC1=CC(O)=C2C(=O)CC(OC2=C1)C1=CC(OC2OC(CO)C(O)C(O)C2O)=C(OC)C=C1	Flavonoids	Flavonoid glycosides	Phenylpropanoids and polyketides	forward	C23H26O11	[M+H]1+	0	0	0	0	2.08078e+07	1.9712e+07	3.77179e+07	4.9904e+07	0
	黄酮类	Food	HKUBLIRXXFRGKE-UHFFFAOYSA-N		CC(=O)OCC1OC(OC2=CC=C(C=C2)C2CC(=O)C3=C(O2)C=C(O)C=C3)C(O)C(O)C1O	Flavonoids	Flavonoid glycosides	Phenylpropanoids and polyketides	forward	C23H24O10	[M+H]1+	101239	0	0	0	2.54991e+07	4.0553e+07	3.64069e+07	2.81221e+07	423464
	黄酮类	Endogenous,Food	OVMFOVNOXASTPA-UHFFFAOYSA-N		OCC1OC(C(O)C(O)C1O)C1=C(O)C(C2OCC(O)C(O)C2O)=C(O)C2=C1OC(=CC2=O)C1=CC=C(O)C=C1	Flavonoids	Flavonoid glycosides	Phenylpropanoids and polyketides	forward	C26H28O14	[M+H]1+	0	0	0	0	4.05075e+06	2.08854e+07	3.38624e+07	4.86336e+07	0
	黄酮类	Endogenous,Food	DEMKZLAVQYISIA-UHFFFAOYSA-N	C16989	OCC1OC(OC2=CC=C(C=C2)C2CC(=O)C3=C(O2)C=C(O)C=C3)C(O)C(O)C1O	Flavonoids	Flavonoid glycosides	Phenylpropanoids and polyketides	forward	C21H22O9	[M+H]1+	0	0	0	0	1.04346e+09	1.06752e+09	9.70235e+08	8.6451e+08	0
	黄酮类	Food	BXWABJPTCUDBMM-UHFFFAOYSA-N		OC1CC2=C(O)C=C(O)C(C3C(OC(=O)C4=CC(O)=C(O)C(O)=C4)C(OC4=CC(O)=CC(O)=C34)C3=CC=C(O)C(O)=C3)=C2OC1C1=CC=C(O)C(O)=C1	Flavonoids	Biflavonoids and polyflavonoids	Phenylpropanoids and polyketides	forward	C37H30O16	[M+H]1+	0	0	0	0	2.56628e+06	3.70024e+06	9.11018e+06	1.49511e+07	0
	黄酮类	Food	QXJMWAGIFVRLTO-UHFFFAOYSA-N		COC1=CC2=C(C(=O)C=C(O2)C2=CC=CC=C2)C(O)=C1C	Flavonoids	O-methylated flavonoids	Phenylpropanoids and polyketides	forward	C17H14O4	[M+H]1+	0	0	0	0	8.18429e+07	8.36761e+07	5.25249e+07	1.83313e+07	0
	黄酮类	Food	CXGHPQSURHQOBH-MQWSOPDOSA-O	C16289	O[C@@H]1[C@@H](COC(=O)CC(O)=O)O[C@@H](OC2=C([O+]=C3C=C(O)C=C(O)C3=C2)C2=CC(O)=C(O)C=C2)[C@H](O)[C@H]1OC(=O)CC(O)=O	Flavonoids	Flavonoid glycosides	Phenylpropanoids and polyketides	forward	C27H24O17	[M+H]1+	0	0	0	0	867828	1.42161e+07	2.25428e+07	2.90388e+07	0
	黄酮类	Food	HXTFHSYLYXVTHC-UHFFFAOYSA-N	C09793	CC1OC(OCC2OC(OC3=CC(O)=C4C(=O)CC(OC4=C3)C3=CC=C(O)C=C3)C(O)C(O)C2O)C(O)C(O)C1O	Flavonoids	Flavonoid glycosides	Phenylpropanoids and polyketides	forward	C27H32O14	[M+H]1+	0	0	0	0	1.58198e+07	3.55936e+07	4.67533e+07	5.46515e+07	0
刺芒柄花素?	花青素	Food	CCQDWIRWKWIUKK-QKYBYQKWSA-O	C12139	COC1=C(O)C(O)=CC(=C1)C1=[O+]C2=C(C=C1O[C@@H]1O[C@H](CO)[C@@H](O)[C@H](O)[C@H]1O)C(O)=CC(O)=C2	Flavonoids	Flavonoid glycosides	Phenylpropanoids and polyketides	forward	C22H22O12	[M+H]1+	0	0	0	0	1.12795e+07	1.02803e+07	2.14496e+07	2.17002e+07	0
	核苷	Endogenous	VKGZCEJTCKHMRL-VWJPMABRSA-N		OC[C@H]1O[C@H]([C@H](O)[C@@H]1O)N1C=NC2=C(N[C@@H](CC(O)=O)C(O)=O)N=CN=C12	Purine nucleosides		Nucleosides, nucleotides, and analogues	forward	C14H17N5O8	[M+H]1+	738931	490274	0	671175	1.10475e+06	1.14195e+06	5.2928e+07	1.14716e+08	0
人参皂苷Rc	核苷	Endogenous	OIRDTQYFTABQOQ-KQYNXXCUSA-N	C00212	NC1=C2N=CN([C@@H]3O[C@H](CO)[C@@H](O)[C@H]3O)C2=NC=N1	Purine nucleosides		Nucleosides, nucleotides, and analogues	forward	C10H13N5O4	[M+H]1+	523587	293412	0	423755	2.88159e+08	2.81187e+08	1.06169e+06	5.24479e+06	487037
咖啡醛	核苷	Endogenous	ZOOGRGPOEVQQDX-UUOKFMHZSA-N	C00942	NC1=NC2=C(N=CN2[C@@H]2O[C@@H]3COP(O)(=O)O[C@H]3[C@H]2O)C(=O)N1	Purine nucleotides	Cyclic purine nucleotides	Nucleosides, nucleotides, and analogues	forward	C10H12N5O7P	[M+H]1+	0	0	0	0	67636.4	86104.8	5.51949e+06	3.76955e+07	0
伞房决明苷	甘油脂类	Endogenous,Food	XQBHBEXBUZDCRY-FFXVNFNPSA-N		[H][C@](O)(CO)COC(=O)CCCC\C=C/C\C=C/C\C=C/CCCCC	Fatty Acyls	Lineolic acids and derivatives	Lipids and lipid-like molecules	forward	C21H36O4	[M+H]1+	6.77945e+07	6.81938e+07	0	7.48621e+07	2.49341e+08	2.45386e+08	3.21419e+08	8.40988e+07	6.01083e+07
香兰素丙二醇缩醛	甘油脂类	Endogenous,Food	DCPCOKIYJYGMDN-HUDVFFLJSA-N		[H][C@](O)(CO)COC(=O)CCC\C=C/C\C=C/C\C=C/C\C=C/CCCCC	Glycerolipids	Monoradylglycerols	Lipids and lipid-like molecules	forward	C23H38O4	[M+H]1+	3.54255e+07	3.92193e+07	0	3.19932e+07	1.61601e+08	1.65116e+08	5.94014e+07	2.1287e+07	2.28532e+07
波维醌4	甘油脂类	Endogenous,Food	VQVOIPHXRHXGBT-VZVMZLABSA-N		[H][C@](CO)(COC(=O)CC\C=C/C\C=C/C\C=C/C\C=C/C\C=C/CCCCC)OC(=O)CCCCCCCCCCCCC	Glycerolipids	Diradylglycerols	Lipids and lipid-like molecules	forward	C39H66O5	[M+H]1+	7.6352e+06	3.02454e+07	0	1.97423e+07	1.36497e+07	5.42306e+06	2.05752e+07	2.26864e+09	270171
	甘油磷脂类	Endogenous,Food	ASWBNKHCZGQVJV-HSZRJFAPSA-N	C04230	[H][C@@](O)(COC(=O)CCCCCCCCCCCCCCC)COP([O-])(=O)OCC[N+](C)(C)C	Glycerophospholipids	Glycerophosphocholines	Lipids and lipid-like molecules	forward	C24H50NO7P	[M+H]1+	1.83875e+09	2.0534e+09	0	2.09833e+09	1.34509e+08	1.4466e+08	6.86093e+07	8.30468e+07	841446
	甘油磷脂类		HVAUUPRFYPCOCA-AREMUKBSSA-N		CCCCCCCCCCCCCCCCOC[C@H](CO[P@@]([O-])(=O)OCC[N+](C)(C)C)OC(C)=O	Glycerophospholipids	Glycerophosphocholines	Lipids and lipid-like molecules	forward	C26H54NO7P	[M+H]1+	1.01387e+09	1.06925e+09	0	1.06718e+09	8.76531e+06	7.21501e+06	1.3709e+06	330692	210990
	甘油磷脂类	Endogenous,Food	LAXQYRRMGGEGOH-JXRLJXCWSA-N	C04230	CCCCC\C=C/C\C=C/C\C=C/C\C=C/CCCC(=O)OC[C@](O)([H])COP([O-])(=O)OCC[N+](C)(C)C				forward	C28H50NO7P	[M+H]1+	6.67409e+08	9.26333e+08	0	9.17556e+08	4.40576e+06	4.74431e+06	3.5091e+06	3.16238e+06	96641.8
	甘油磷脂类	Endogenous,Food	POKOLAWNECNRHW-JHHJWKSXSA-N	C00157	CCCCCCCCCCCCCC(=O)O[C@]([H])(COC(=O)CCCCCCCCCCC\C=C/C\C=C/CCCCC)COP([O-])(=O)OCC[N+](C)(C)C	Glycerophospholipids	Glycerophosphocholines	Lipids and lipid-like molecules	forward	C44H84NO8P	[M+H]1+	118977	5.68902e+08	0	6.63408e+08	183721	1.01229e+06	2.38469e+06	3.62435e+07	0
	甘油磷脂类	Endogenous,Food	YAMUFBLWGFFICM-PTGWMXDISA-N	C04230	CCCCCCCC\C=C/CCCCCCCC(=O)OC[C@@]([H])(O)COP([O-])(=O)OCC[N+](C)(C)C	Glycerophospholipids	Glycerophosphocholines	Lipids and lipid-like molecules	forward	C26H52NO7P	[M+H]1+	1.61449e+08	2.05731e+08	0	2.21303e+08	2.09326e+07	2.3489e+07	9.09015e+06	7.63306e+06	95656.7
	甘油磷脂类	Endogenous,Food	NMJCSTNQFYPVOR-VHONOUADSA-N	C00157	CCCCCCCCCCCCCCCCCC(=O)O[C@]([H])(COC(=O)CCCCCCC\C=C/CCCCCCCC)COP([O-])(=O)OCC[N+](C)(C)C	Glycerophospholipids	Glycerophosphocholines	Lipids and lipid-like molecules	forward	C44H86NO8P	[M+H]1+	0	1.1274e+08	0	1.54882e+08	0	646957	1.28342e+06	5.95609e+06	0
	甘油磷脂类	Endogenous,Food	GNUQJONGMHMBKN-RRHRGVEJSA-N	C00157	[H][C@@](COC(=O)CCCCCCCCCCCCCCCCCCC)(COP([O-])(=O)OCC[N+](C)(C)C)OC(=O)CCCCCCCCCCCCC	Glycerophospholipids	Glycerophosphocholines	Lipids and lipid-like molecules	forward	C42H84NO8P	[M+H]1+	0	7.18272e+07	0	8.10687e+07	0	787160	883331	811811	0
	甘油磷脂类	Endogenous,Food	LFUDDCMNKWEORN-ZXEGGCGDSA-N	C04230	CCCCCC\C=C/CCCCCCCC(=O)OC[C@@]([H])(O)COP([O-])(=O)OCC[N+](C)(C)C	Glycerophospholipids	Glycerophosphocholines	Lipids and lipid-like molecules	forward	C24H48NO7P	[M+H]1+	2.42903e+07	3.25623e+07	0	3.61633e+07	7.57653e+06	8.37126e+06	4.77241e+06	2.80846e+06	0
	甘油磷脂类	Endogenous,Food	VXUOFDJKYGDUJI-OAQYLSRUSA-N	C04230	[H][C@@](O)(COC(=O)CCCCCCCCCCCCC)COP([O-])(=O)OCC[N+](C)(C)C	Glycerophospholipids	Glycerophosphocholines	Lipids and lipid-like molecules	forward	C22H46NO7P	[M+H]1+	1.69505e+07	2.15335e+07	0	2.06704e+07	0	0	0	411368	95186.8
	甘油磷脂类	Endogenous,Food	SRRQPVVYXBTRQK-XMMPIXPASA-N	C04230	[H][C@@](O)(COC(=O)CCCCCCCCCCCCCCCC)COP([O-])(=O)OCC[N+](C)(C)C	Glycerophospholipids	Glycerophosphocholines	Lipids and lipid-like molecules	forward	C25H52NO7P	[M+H]1+	3.22404e+06	6.48897e+06	0	4.95441e+06	6.89828e+07	6.91521e+07	3.91822e+07	954339	0
鳄梨炔1-乙酸酯	甘油磷脂类	Endogenous,Food	MCXSKQWYNRNLGF-GQPHTWMHSA-N		[H][C@](O)(CO)COP(O)(=O)OC[C@@]([H])(COC(=O)CCCC\C=C/C\C=C/C\C=C/CCCCC)OC(=O)CCCCCCC\C=C/CCCCCC	Glycerophospholipids	Glycerophosphoglycerols	Lipids and lipid-like molecules	forward	C40H71O10P	[M+H]1+	1.34034e+06	1.00571e+06	0	705267	5.56215e+07	5.3521e+07	2.39493e+07	392862	135415
花青素3-(3’’，6’’-二甲酰基葡萄糖苷)	甘油磷脂类		PWUDKZCTVRNPPI-DKEKZCSRSA-N		[H][C@@](COC(=O)CCCCCCCCCCCCC)(COP(O)(O)=O)OC(=O)CCCCCCC\C=C/C\C=C/C\C=C/CC	Glycerophospholipids	Glycerophosphates	Lipids and lipid-like molecules	forward	C35H63O8P	[M+H]1+	0	0	0	0	1.53599e+08	1.76721e+08	1.79664e+08	1.75616e+08	0
N-乙酰-b-氨基葡萄糖胺	甘油磷脂类	Endogenous,Food	XWVCHGXTKMKQBL-OKBRKQIJSA-N		[H][C@@](CO\C=C/CCCCCC\C=C/CCCCCCCC)(COP(O)(=O)OCCN)OC(=O)CCC\C=C/C\C=C/C\C=C/C\C=C/CCCCC	Glycerophospholipids	Glycerophosphoethanolamines	Lipids and lipid-like molecules	forward	C43H76NO7P	[M+H]1+	144245	0	0	0	6.8776e+07	5.5491e+07	3.36387e+07	2.38323e+06	417778
	甘油磷脂类		RFLWIJWAYRMGMD-QJECACJOSA-N		[H][C@](O)(CO)COP(O)(=O)OC[C@@]([H])(COC(=O)CCCCCCCCC\C=C/C\C=C/CCCCC)OC(=O)CCCCCCC\C=C/C\C=C/CCCCC	Glycerophospholipids	Glycerophosphoglycerols	Lipids and lipid-like molecules	forward	C44H79O10P	[M+H]1+	0	0	0	0	6.40782e+07	4.84437e+07	2.85357e+07	9.87019e+06	0
	甘油磷脂类	Endogenous	WDNDPXJAUNUOFK-CYBMUJFWSA-N		[H][C@@](O)(COC(=O)CCCCC)COP([O-])(=O)OCC[N+](C)(C)C	Glycerophospholipids	Glycerophosphocholines	Lipids and lipid-like molecules	forward	C14H30NO7P	[M+H]1+	0	0	0	0	2.76179e+07	4.43251e+07	3.26432e+07	1.95262e+07	0
	酚醚	Drug metabolite,Endogenous	MKAFOJAJJMUXLW-UHFFFAOYSA-N		CNCC(C1=CC=C(OC)C=C1)C1(O)CCCCC1	Phenol ethers	Anisoles	Benzenoids	forward	C16H25NO2	[M+H]1+	4.53887e+07	6.36901e+07	0	5.39762e+07	6.5325e+07	6.64923e+07	6.61208e+07	6.4998e+07	2.52131e+07
N-[2-(3,4-二甲氧基苯基)乙基]-3,4-二甲氧基肉桂酰胺	酚醚	Endogenous	RALBOGKBFZBDKY-UHFFFAOYSA-N		OC1C(O)C(O)C(C(OC2=CC(CC3CCC(=O)O3)=CC=C2O)C1O)C(O)=O	Phenol ethers		Benzenoids	forward	C18H22O10	[M+H]1+	25194	18273	0	24022	7.22887e+08	7.12674e+08	3.0226e+08	7.45032e+07	43168.7
	酚醚	Endogenous,Food	VHMKGBYCXDBNFU-CVWCHQOZSA-N		CO\C=C(\C(\C)=C\C=C/C1=CC=C(OC)C=C1)/C(=O)OC	Phenol ethers	Anisoles	Benzenoids	forward	C17H20O4	[M+H]1+	115619	29166.6	0	13644.3	1.36633e+07	1.54896e+07	4.16149e+07	2.61659e+08	1.60094e+06
叶黄素B	酚类	Food	GXRXAVMCQJHRCM-IWQZZHSRSA-N		OC1=CC=C(OC\C=C/C#CC2=CC=C(O)C=C2)C=C1	Phenols	4-alkoxyphenols	Benzenoids	forward	C17H14O3	[M+H]1+	0	0	0	0	1.79893e+09	1.86789e+09	1.06993e+09	1.40611e+08	0
2'，4'，6'-三乙酰甘氨酸	酚类	Endogenous,Food	NPNNKDMSXVRADT-WEVVVXLNSA-N	C02717	COC1=CC(\C=C\C(=O)NCCC2=CC=C(O)C=C2)=CC=C1O	Phenols	Methoxyphenols	Benzenoids	forward	C18H19NO4	[M+H]1+	0	0	0	0	1.01314e+07	9.64516e+06	1.60802e+07	1.92819e+07	0
	菲类	Endogenous,Food	YKFWCNBTQYCJQV-UHFFFAOYSA-N		COC1=C(O)C=C2C=CC3=CC(O)=CC(OC)=C3C2=C1	Phenanthrenes and derivatives	Phenanthrols	Benzenoids	forward	C16H14O4	[M+H]1+	1.82029e+07	1.39003e+07	0	1.61607e+07	704761	1.04883e+07	6.7326e+06	7.67994e+06	1.97733e+07
鲁比米诺	芳香类化合物	Food	FNCIIGZVDLRIDE-UHFFFAOYSA-N		COC1OC(COC(=O)C2=CC(O)=C(O)C(O)=C2)C(O)C(O)C1O	Benzene and substituted derivatives	Benzoic acids and derivatives	Benzenoids	forward	C14H18O10	[M+H]1+	2.45395e+06	650551	0	1.15465e+06	2.97386e+07	2.97249e+07	6.98267e+07	1.04717e+08	8.4022e+06
	芳香类化合物	Endogenous,Food	FAYVLNWNMNHXGA-AOSYACOCSA-N		CCC\C=C\C\C=C\CCCCCCCC1=CC=CC(O)=C1	Benzene and substituted derivatives	Phenols and derivatives	Benzenoids	forward	C21H32O	[M+H]1+	373610	420211	0	824217	8.39132e+07	8.39384e+07	8.56598e+07	1.99434e+07	407805
7-(4-羟基-3-甲氧基苯基)-5-甲氧基-1-苯基-3-庚酮	芳香类化合物	Endogenous,Food	PGVCJDNRHYVFET-UHFFFAOYSA-N		COC1=C(O)C=CC(=C1)C1C2COC3(O)C2C(CC1C3=O)C1CC(=O)C2=C(O)C=C(O)C=C2O1	Benzene and substituted derivatives	Cyclohexylphenols	Benzenoids	forward	C25H22O9	[M+H]1+	0	0	0	0	3.15701e+07	3.09997e+07	1.09823e+08	2.03884e+08	0
(2E,6Z)-十二碳-2,6-二烯酸甲酯	芳香类化合物	Food	RJWAIUBGAOQMRT-UHFFFAOYSA-N		COC1=CC(CC=C)=CC(OC)=C1OC(C)C(OC(=O)C1=CC=CC=C1)C1=CC2=C(OCO2)C=C1	Benzene and substituted derivatives	Benzoic acids and derivatives	Benzenoids	forward	C28H28O7	[M+H]1+	0	0	0	0	0	2.13301e+07	1.36622e+07	4.63696e+06	0
	芳香类化合物	Food	HFTLCJIFEZUOCR-JKXXRSRDSA-N		OC(=O)C(CC1=CC(O)=C(O)C=C1)OC(=O)\C=C\C1=CC(O\C(=C/C2=CC(O)=C(O)C=C2)C(O)=O)=C(O)C=C1	Benzene and substituted derivatives	Phenylpyruvic acid derivatives	Benzenoids	forward	C27H22O12	[M+H]1+	0	0	0	0	6.96299e+06	8.11159e+06	1.73681e+07	2.35785e+07	0
	芳香类化合物	Food	BXCFCVVLKIBDIH-UHFFFAOYSA-N		OC(C(O)C1=CC=CC=C1)C(=O)NCCC1=CC=CC=C1	Benzene and substituted derivatives		Benzenoids	forward	C17H19NO3	[M+H]1+	0	0	0	0	4.48319e+06	3.96035e+06	1.65513e+07	3.03632e+07	0
	芳香类化合物	Food	AZKBYAXRLNBEPV-SXUARNTMSA-N		OC1=CC=C(\C=C/C\C=C/C2=CC(O)=CC=C2)C=C1	Benzene and substituted derivatives	Styrenes	Benzenoids	forward	C17H16O2	[M+H]1+	0	0	0	0	1.72426e+07	1.65378e+07	2.68217e+07	6.92768e+06	0
	芳香类化合物	Food	UGTSZVWDFDIWIG-UHFFFAOYSA-N		CCCCCC(CC(=O)CCC1=CC(OC)=C(O)C=C1)S(O)(=O)=O	Benzene and substituted derivatives	Phenols and derivatives	Benzenoids	forward	C17H26O6S	[M+H]1+	0	0	0	0	3.02043e+08	4.62924e+08	3.53687e+08	2.22853e+08	0
	二萜	Endogenous,Food	XAJFXYLALLZDAD-UHFFFAOYSA-N		CC1=CC(C(=O)OC2CC3(C)C4CC(C)(C)CC4C(O)C(CO)C23O)=C(O)C=C1O	Prenol lipids	Diterpenoids	Lipids and lipid-like molecules	forward	C23H32O7	[M+H]1+	1.42159e+07	1.49079e+07	0	1.3257e+07	1.43788e+07	2.04449e+07	1.83946e+07	1.77322e+07	9.8299e+06
甜叶菊素G	二萜	Endogenous,Food	LIGPZBKBGCJTGC-UHFFFAOYSA-N		CC(CO)C1(O)CC2(O)C3(C)CC4(O)OC5(C(O)C(C)CCC35O)C2(O)C14C	Prenol lipids	Diterpenoids	Lipids and lipid-like molecules	forward	C20H32O8	[M+H]1+	2.29327e+07	8.23855e+06	0	1.20165e+07	8.0539e+06	7.55829e+06	6.49079e+06	5.66484e+06	1.24523e+07
	二萜	Endogenous,Food	IFVVQPINBOCQHT-UHFFFAOYSA-N		CC(C)C1=C2C3CC=C4C5C(OC6OCC(O)(C4O)C(O)C56O)C3(C)CCC2(C)C=C1	Prenol lipids	Diterpenoids	Lipids and lipid-like molecules	forward	C25H34O6	[M+H]1+	2.17818e+07	4.97428e+06	0	1.15116e+07	2.52355e+06	2.27702e+06	2.28959e+06	1.79743e+06	86792.1
	二萜	Endogenous,Food	LTUMRKDLVGQMJU-HSVQFRAPSA-N		CC(C)=CCC\C(C)=C/CC\C(C)=C\CCC(C)=O	Prenol lipids	Diterpenoids	Lipids and lipid-like molecules	forward	C18H30O	[M+H]1+	8.64442e+06	8.32507e+06	0	1.00681e+07	1.00362e+08	1.07683e+08	1.13435e+08	3.69794e+07	8.25509e+06
	二萜	Endogenous,Food	DFYFOAFKHRTQLA-UHFFFAOYSA-N		CC(C)C1(O)CC2(O)C3(C)CC4(O)OC5(C(OC(C)=O)C(C)CCC35O)C2(O)C14C	Prenol lipids	Diterpenoids	Lipids and lipid-like molecules	forward	C22H34O8	[M+H]1+	116970	204119	0	249120	1.04587e+06	1.17825e+06	2.45601e+07	3.48317e+07	5.30091e+07
	蒽类	Food	RRIVQXPGYSPESH-UHFFFAOYSA-N		CC1=CC2=C(C(O)=C1)C(=O)C1=C(C=C(O)C=C1O)C2C1C2=C(C(O)=CC=C2)C(=O)C2=C1C=C(C=C2O)C(O)=O	Anthracenes	Anthracenecarboxylic acids and derivatives	Benzenoids	forward	C30H20O9	[M+H]1+	0	0	0	0	6.8364e+06	7.75732e+06	7.63711e+07	1.28542e+08	1.00267e+06
泛醌2,辅酶Q2	毒素	Food,Toxin/Pollutant	JKKCSFJSULZNDN-UHFFFAOYSA-N		OC1(O)CCN2C(=N)NC(COC(=O)NS(O)(=O)=O)C3NC(=N)NC123	Saxitoxins, gonyautoxins, and derivatives		Phenylpropanoids and polyketides	forward	C10H17N7O7S	[M+H]1+	54870.9	0	0	44043.2	3.4154e+07	3.51201e+07	1.391e+08	1.59004e+08	6.99252e+06
泛酸	胆汁酸	Endogenous,Food	BHQCQFFYRZLCQQ-OELDTZBJSA-N	C00695	[H][C@@]1(CC[C@@]2([H])[C@]3([H])[C@H](O)C[C@]4([H])C[C@H](O)CC[C@]4(C)[C@@]3([H])C[C@H](O)[C@]12C)[C@H](C)CCC(O)=O	Steroids and steroid derivatives	Bile acids, alcohols and derivatives	Lipids and lipid-like molecules	forward	C24H40O5	[M+Na]1+	8.8045e+08	4.14344e+07	0	8.96026e+07	808795	1.21803e+06	625008	289335	404345
色氨酸	胆汁酸	Endogenous,Food	YCYJLHFHRKUCQX-UHFFFAOYSA-N		CC(C)C(=C)C(O)C(O)C(C)C1CCC2C3CCC4CC(O)C(O)CC4(C)C3CCC12C	Steroids and steroid derivatives	Bile acids, alcohols and derivatives	Lipids and lipid-like molecules	forward	C28H48O4	[M+H]1+	9.39424e+06	4.97687e+06	0	5.78006e+06	1.44792e+08	1.4633e+08	5.19952e+07	4.29418e+06	1.00879e+07
	单萜	Endogenous,Food	MQETZQLZTJUQHR-UHFFFAOYSA-N		CCC(C)C1CC(C(C)CC)C(=C1)C(O)CC(=O)CC(O)=O	Prenol lipids	Monoterpenoids	Lipids and lipid-like molecules	forward	C18H30O4	[M+H]1+	3.25508e+07	3.74314e+07	0	3.3503e+07	2.56648e+07	3.26128e+07	2.7969e+07	2.98396e+07	3.37551e+07
橙皮油内酯	单萜	Endogenous,Food	ZTJZNRQMSBGEOJ-JBASAIQMSA-N		CCCCCCCCCCCCCCCCCC(=O)OCC1=CC(OC)=C(C\C=C(/C)CC(=O)C=C(C)C)C(O)=C1C=O	Prenol lipids	Monoterpenoids	Lipids and lipid-like molecules	forward	C37H58O6	[M+H]1+	3.42177e+07	2.90824e+07	0	3.09465e+07	2.89484e+08	3.72247e+08	3.32654e+08	1.60493e+08	2.46604e+07
6-甲基香豆素	醇类	Drug,Food	GHOKWGTUZJEAQD-ZETCQYMHSA-N	C00864	CC(C)(CO)[C@@H](O)C(=O)NCCC(O)=O	Alcohols and polyols	Polyols	Organooxygen compounds	forward	C9H17NO5	[M+H]1+	3.61212e+06	3.24902e+06	0	2.67339e+06	4.86071e+06	4.65183e+06	9.20925e+06	1.32626e+07	1.0132e+06
6,11-二羟基-2,2-二甲基吡喃[3,2-c]黄原-7(2H)-酮	醇类	Plant	CWVRJTMFETXNAD-JUHZACGLSA-N	C00852	O[C@@H]1C[C@](O)(C[C@@H](OC(=O)\C=C\C2=CC(O)=C(O)C=C2)[C@@H]1O)C(O)=O	Organooxygen compounds	Alcohols and polyols	Organic oxygen compounds	forward	C16H18O9	[M+H]1+	4.15962e+06	939276	0	1.93022e+06	1.96094e+07	1.87722e+07	8.28507e+07	1.20977e+08	1.41397e+07
	苯丙素类	Endogenous,Food	XYIISUAVSYEQLI-UHFFFAOYSA-N		COC(CCC1=CC(OC)=C(O)C=C1)CC(=O)CCC1=CC=CC=C1	Diarylheptanoids	Linear diarylheptanoids	Phenylpropanoids and polyketides	forward	C21H26O4	[M+H]1+	1.28937e+08	9.25775e+07	0	9.3463e+07	1.86574e+06	2.13505e+06	1.52648e+06	1.72092e+06	2.98194e+06
维采宁-2	苯丙素类	Endogenous,Food	VHBRVHUPCPJJMZ-UHFFFAOYSA-N		COC1=C2C=C(CC(O)C(=O)CCCCC3=CC2=C(OC)C(OC)=C3O)C=C1	Diarylheptanoids	Cyclic diarylheptanoids	Phenylpropanoids and polyketides	forward	C22H26O6	[M+H]1+	6.41691e+07	6.15975e+07	0	6.05044e+07	1.34427e+08	1.2973e+08	9.05452e+07	4.25234e+07	1.83104e+07
12-羟基-8,10-十八烯酸	苯丙素类	Food	DRDRYGIIYOPBBZ-XBXARRHUSA-N		COC1=C(\C=C\C(=O)C2=CC=C(O)C=C2)C=CC(O)=C1O	Linear 1,3-diarylpropanoids	Chalcones and dihydrochalcones	Phenylpropanoids and polyketides	forward	C16H14O5	[M+H]1+	769143	993192	0	815786	2.03772e+07	1.81238e+07	1.10784e+07	4.152e+06	1.60052e+06
1b-呋喃脲-4(15)-乙酸乙酯	苯丙素类	Endogenous	LBTVHXHERHESKG-UHFFFAOYSA-N		COC1=CC(CCC(=O)CC(=O)CCC2=CC(OC)=C(O)C=C2)=CC=C1O	Diarylheptanoids	Linear diarylheptanoids	Phenylpropanoids and polyketides	forward	C21H24O6	[M+H]1+	0	0	0	107569	1.57566e+08	1.60658e+08	1.05253e+08	4.87596e+07	0
	苯丙素类	Food	ZDJYWPQCNAPESX-UHFFFAOYSA-N		COC1=C(C(=O)CCC2=CC=CC=C2)C(O)=C(C)C(O)=C1	Linear 1,3-diarylpropanoids	Chalcones and dihydrochalcones	Phenylpropanoids and polyketides	forward	C17H18O4	[M+H]1+	283567	0	0	13769.1	2.70227e+07	2.79669e+07	4.14147e+07	4.00626e+07	1.12069e+07
二酰甘油(18:4(6Z,9Z,12Z,15Z)/18:1(11Z)/0:0)	苯丙素类	Food	UMQRRGZFEXVPFD-NSCUHMNNSA-N		COC1=C(O)C=C(\C=C\C2=CC(O)=CC3=C2C2(C(OC4=C2C(O)=CC(O)=C4)C2=CC=C(O)C=C2)C(=O)O3)C=C1O	2-arylbenzofuran flavonoids		Phenylpropanoids and polyketides	forward	C30H22O10	[M+H]1+	0	0	0	0	5.91975e+07	5.58561e+07	7.75e+08	1.48223e+09	0
1-O-2'-羟基-4'-甲氧基肉桂酰-b-D-葡萄糖	苯丙素类	Endogenous,Food	DHTHKPNODOWMKF-UHFFFAOYSA-N		OC1=CC=C(C=C1)C1OC2=CC(O)=CC(C3C(OC4=C3C=C(C=O)C=C4)C3=CC=C(O)C=C3)=C2C1C1=CC(O)=CC(O)=C1	2-arylbenzofuran flavonoids		Phenylpropanoids and polyketides	forward	C35H26O8	[M+H]1+	0	0	0	0	1.37668e+06	3.42663e+06	1.50326e+07	2.42217e+07	0
16,17-二氢-16a，17-二羟基赤霉素A7 17葡萄糖苷	苯丙素类	Food	JIQSDJNLGMFGDV-VZUCSPMQSA-N		CC1=CC(C(C(C1)C1=C(O)C=C(O)C=C1)C(=O)C1=C(O)C2=C(OC(C)(C)C=C2)C=C1)C1=C(O)C=CC(C(=O)\C=C\C2=C(O)C=C(O)C=C2)=C1O	Linear 1,3-diarylpropanoids	Chalcones and dihydrochalcones	Phenylpropanoids and polyketides	forward	C40H36O10	[M+H]1+	0	0	0	0	751692	1.1614e+06	1.29749e+07	2.59962e+07	0
(S)-蕨素D	苯丙素类	Food	YOTQIACVMONCAH-QWCKBZOHSA-N		COC1=C(O)C=CC(\C=C\C(\O)=C\C(=O)C2C(OC(\C=C\C3=CC(OC)=C(O)C=C3)=C2C(=O)\C=C\C2=CC(OC)=C(O)C=C2)C2=CC(OC)=C(O)C=C2)=C1	Diarylheptanoids	Linear diarylheptanoids	Phenylpropanoids and polyketides	forward	C42H38O12	[M+H]1+	21703	0	0	0	2.31311e+06	3.39127e+07	7.4192e+07	1.02115e+08	0
	苯丙素类	Food	PACBGANPVNHGNP-RUDMXATFSA-N	C15531	COC1=C(C=CC(O)=C1)C(=O)\C=C\C1=CC=C(O)C=C1	Linear 1,3-diarylpropanoids	Cinnamylphenols	Phenylpropanoids and polyketides	forward	C16H14O4	[M+H]1+	0	0	0	0	4.96715e+07	5.87048e+07	3.74393e+07	1.82834e+07	0
	苯丙素类	Endogenous,Food	BSILZSYJTIBPFN-UHFFFAOYSA-N		COC1=C(OC2OC(CO)C(O)C(O)C2O)C2=CC(=C1OC)C1=C(O)C=CC(CC(O)C(=O)CCCC2)=C1	Diarylheptanoids	Cyclic diarylheptanoids	Phenylpropanoids and polyketides	forward	C27H34O11	[M+H]1+	0	0	0	0	2.5196e+06	3.11241e+06	6.87387e+07	1.58444e+08	0
	苯丙素类	Food,Toxin/Pollutant	MBMQEIFVQACCCH-XVNBXDOJSA-N	C09981	[H]\C1=C([H])/C2=CC(O)=CC(O)=C2C(=O)OC(C)CCCC(=O)CCC1	Macrolides and analogues	Zearalenones	Phenylpropanoids and polyketides	forward	C18H22O5	[M+H]1+	0	117926	0	0	3.55321e+07	3.38235e+07	3.86998e+08	5.4925e+08	4.30516e+06
	倍半萜	Food	BOBZQUWDNGGBHD-UHFFFAOYSA-N	C17504	CC1CCC2C(O)C3=C(C)C(=O)CC13C2(C)C	Prenol lipids	Sesquiterpenoids	Lipids and lipid-like molecules	forward	C15H22O2	[M+H]1+	1.87425e+08	1.87472e+08	0	1.85051e+08	1.28397e+08	1.19758e+08	1.23747e+08	1.26452e+08	1.08513e+08
13,14-二氢前列腺素f2alpha	倍半萜	Endogenous,Food	ZIVKTIMZADKFSV-UHFFFAOYSA-N		CC(=C)C1=C(CC(C)(O)C=C)C=C(C)CC1	Prenol lipids	Sesquiterpenoids	Lipids and lipid-like molecules	forward	C15H22O	[M+H]1+	4.84794e+07	4.88416e+07	0	4.90701e+07	3.4856e+07	3.45181e+07	3.35617e+07	3.39686e+07	4.06213e+07
丙炔氟草胺	倍半萜	Endogenous	SYSLNQMKLROGCL-BCYUYYMPSA-N	C19691	N[C@@H](CSC\C=C(/C)CC\C=C(/C)CCC=C(C)C)C(O)=O	Prenol lipids	Sesquiterpenoids	Lipids and lipid-like molecules	forward	C18H31NO2S	[M+H]1+	5.65592e+07	4.87181e+07	0	4.8419e+07	1.45593e+08	1.50942e+08	8.83445e+07	1.8771e+07	3.26902e+06
[12]-姜辣二酮	倍半萜	Endogenous,Food	ZCWNIRCWJUACBO-LCYFTJDESA-N		C\C=C(\C)C(=O)OC(CC=C(C)C)C(=C)C1C(OC(C)=O)C2OC2(C)C(=O)C1OC(C)=O	Prenol lipids	Sesquiterpenoids	Lipids and lipid-like molecules	forward	C24H32O8	[M+H]1+	692667	989692	0	1.14309e+06	3.51639e+06	4.70837e+06	7.53217e+07	1.64178e+08	57401.3
补骨脂素	倍半萜	Endogenous,Food	QXPGYRDUXBYJHG-UHFFFAOYSA-N		CC1=C(C(=O)OC2CC3(C)C4C(CC(C)(C)C4O)C=C(C=O)C23O)C(O)=CC(O)=C1Cl	Prenol lipids	Sesquiterpenoids	Lipids and lipid-like molecules	forward	C23H27ClO7	[M+H]1+	0	55766.2	0	50223.6	3.86344e+06	4.03786e+06	5.81437e+07	1.10573e+08	0
	倍半萜	Endogenous,Food	UHFQTECWVLYLBG-UHFFFAOYSA-N		CC1=C(C(=O)OC2CC3(C)C4CC(C)(C)CC4C=C(C=O)C23O)C(O)=CC(O)=C1Cl	Prenol lipids	Sesquiterpenoids	Lipids and lipid-like molecules	forward	C23H27ClO6	[M+H]1+	0	146240	0	48570.4	1.34782e+07	1.46914e+07	2.0019e+07	2.55116e+07	0
灵芝酸 L	氨基酸	Drug,Food,Plant	COLNVLDHVKWLRT-QMMMGPOBSA-N	C00079	N[C@@H](CC1=CC=CC=C1)C(O)=O	Carboxylic acids and derivatives	Amino acids, peptides, and analogues	Organic acids and derivatives	forward	C9H11NO2	[M+H]1+	4.9049e+07	4.03242e+07	0	4.05884e+07	3.34474e+07	3.15511e+07	7.23174e+07	9.81713e+07	681864
1-[2-甲基氨基-1-(4-甲氧基苯基)乙基]环己醇	氨基酸	Endogenous,Food	ARFZEJYVBXGWDN-YPKPFQOOSA-N		CCC(C)C(NC)C(\O)=N\C1C(OC2=CC=C(C=C2)\C=C/N=C(O)\C(CC(C)C)\N=C1\O)C(C)C	Carboxylic acids and derivatives	Amino acids, peptides, and analogues	Organic acids and derivatives	forward	C27H42N4O4	[M+H]1+	2.88726e+07	2.76887e+07	0	3.06899e+07	1.93206e+07	2.54727e+07	2.34525e+07	2.33991e+07	1.68212e+07
纤维二糖	氨基酸	Endogenous	YSNPSKZBOQYUHH-AFUNOPLTSA-N	C08543	OC(=O)[C@H](CC1=CC=C(O)C(O)=C1)\N=C/C=C1\C[C@H](NC(=C1)C(O)=O)C(O)=O	Carboxylic acids and derivatives	Amino acids, peptides, and analogues	Organic acids and derivatives	forward	C18H18N2O8	[M+H]1+	1.23125e+06	112762	0	215740	2.85852e+08	3.08195e+08	1.64492e+08	4.72992e+07	1.9255e+06
7-羟基-5-(4-羟基-2-氧opentyl)-2-甲基色酮7-葡萄糖苷	氨基酸		RQCSOWVLCHNLLC-WXFCVCCESA-N	C14803	[H][C@](N)(CCC(O)=N[C@@]([H])(CSC1([H])C2=C(C=CC=C2N(=O)=O)C=CC1([H])O)C(O)=NCC(O)=O)C(O)=O	Carboxylic acids and derivatives	Amino acids, peptides, and analogues	Organic acids and derivatives	forward	C20H24N4O9S	[M+H]1+	0	0	0	0	430331	2.64024e+06	1.15503e+07	2.09623e+07	0
(S)-新木姜子素	氨基酸		FCTXJUPCCZHZHU-WXFCVCCESA-N	C14804	[H][C@](N)(CCC(O)=N[C@@]([H])(CSC1([H])C=CC2=C(C(=CC=C2)N(=O)=O)C1([H])O)C(O)=NCC(O)=O)C(O)=O	Carboxylic acids and derivatives	Amino acids, peptides, and analogues	Organic acids and derivatives	forward	C20H24N4O9S	[M+H]1+	21970.1	0	0	0	0	0	1.84891e+07	4.40689e+07	114648
	氨基酸	Food	DXLDPLVGKCAHPY-UHFFFAOYSA-N		CSC(=S)NCC1(O)C(=O)NC2=C1C=CC=C2	Carboxylic acids and derivatives	Amino acids, peptides, and analogues	Organic acids and derivatives	forward	C11H12N2O2S2	[M+H]1+	0	0	0	0	3.44857e+07	3.57088e+07	2.13646e+07	8.09797e+06	0
	氨基酸	Endogenous	MBFJCQLVRQZZOV-KRDOMJLVSA-N		OC(=O)C(CC1=CC=C(O)C=C1)\N=C\C=C1/CC(NC(=C1)C(O)=O)C(O)=O	Carboxylic acids and derivatives	Amino acids, peptides, and analogues	Organic acids and derivatives	forward	C18H18N2O7	[M+H]1+	78826.8	103344	0	0	2.74125e+06	1.95689e+06	6.98886e+07	1.03875e+08	3.82734e+07
	氨基酸	Endogenous,Food	RJIIQBYZGJSODH-UHFFFAOYSA-N	C08549	OC(=O)C1C\C(=C/C=[N+]2\CCCC2C([O-])=O)C=C(N1)C(O)=O	Carboxylic acids and derivatives	Amino acids, peptides, and analogues	Organic acids and derivatives	forward	C14H16N2O6	[M+H]1+	22917.8	0	0	0	4.62327e+07	4.49526e+07	9.01449e+07	3.40291e+06	4.4093e+06
	氨基酸	Endogenous,Food	HURFCPCPTXOVJN-YPKPFQOOSA-N		CCC(C)C1OC2=CC=C(C=C2)\C=C/NC(=O)C(CC(C)C)NC(=O)C1NC(=O)C1CCCN1C	Carboxylic acids and derivatives	Amino acids, peptides, and analogues	Organic acids and derivatives	forward	C27H40N4O4	[M+H]1+	0	0	0	0	127829	186397	2.79405e+07	6.05086e+07	0
												4.04182e+07	3.9632e+07	0	3.87546e+07	6.21713e+07	6.39687e+07	2.35076e+07	1.3839e+07	1.22021e+07
												3.41447e+07	3.5843e+07	0	3.49335e+07	1.23069e+07	2.10853e+07	1.77011e+07	1.69185e+07	1.91654e+07
												1.4027e+07	1.54752e+07	0	1.32505e+07	9.06649e+06	8.10805e+06	1.56392e+07	1.84649e+07	8.38121e+06
												5.02753e+06	8.64692e+06	0	6.78427e+06	1.4052e+07	1.55935e+07	1.19573e+08	1.56087e+08	3.66141e+06
												2.74286e+06	6.36155e+06	0	4.83676e+06	77609	70659.2	0	4.02714e+06	9.92535e+06
												3.39787e+06	3.26874e+06	0	2.72957e+06	1.64436e+08	1.22054e+08	2.41742e+08	2.21267e+08	1.99524e+06
												3.95838e+06	1.41205e+06	0	1.37679e+06	2.46518e+08	2.54934e+08	1.44097e+08	8.01659e+06	770672
												3.9513e+06	2.39705e+06	0	1.23757e+06	3.50529e+09	3.60889e+09	2.32794e+09	7.45359e+08	1.71101e+07
												0	498413	0	563161	9.65954e+07	9.91023e+07	5.51504e+07	4.35624e+06	0
												148896	20053.1	0	31181	1.56585e+07	1.5886e+07	2.0657e+08	3.61391e+08	8.7888e+07
												0	0	0	14840.9	4.64e+07	5.01132e+07	1.03112e+08	1.41135e+08	1.16861e+06
												0	0	0	0	3.6232e+06	3.31443e+06	7.1244e+08	1.04618e+09	872727
												0	0	0	0	1.1374e+07	1.21221e+07	2.93983e+07	4.32303e+07	0
												0	0	0	0	8.07355e+06	1.44969e+08	2.73336e+08	3.8939e+08	0
												0	0	0	0	5.30821e+06	5.98954e+06	1.66904e+07	2.73517e+07	0
												0	0	0	0	9.6142e+07	9.73821e+07	5.22828e+07	1.14225e+06	0
												0	0	0	0	6.08483e+07	5.8892e+07	1.29963e+08	2.01473e+08	0
												17977	0	0	0	2.5524e+07	2.52411e+07	2.21482e+07	2.55675e+07	3.61833e+06
												0	0	0	0	5.17537e+07	5.95427e+07	6.08444e+07	6.12357e+07	0
												0	0	0	0	3.95073e+06	6.17399e+06	2.31232e+07	3.62177e+07	398709
									forward	C22H43N7O5S	[M+H]1+	2.04394e+09	2.26982e+09	0	2.28561e+09	1.42632e+08	1.38609e+08	6.86059e+07	8.73418e+07	1.21318e+06
												1.58031e+09	1.62281e+09	0	1.67037e+09	4.21378e+06	4.02617e+06	337186	1.23431e+06	2.07625e+06
									forward	C26H43N7O5S	[M+H]1+	7.19427e+08	9.74075e+08	0	9.57073e+08	0	486279	496416	52466.4	129449
										C23H34N2O2	[M+H]1+	7.96438e+08	5.48816e+08	0	6.27702e+08	1.90897e+08	1.67374e+08	1.4588e+08	1.59264e+08	1.06104e+09
												0	5.46766e+08	0	6.16827e+08	0	0	613978	8.70407e+06	0
												5.4658e+08	5.89301e+08	0	6.03943e+08	3.66826e+07	3.73111e+07	1.79721e+07	2.25278e+07	420268
												5.02031e+08	6.00016e+08	0	5.82882e+08	9.00335e+07	9.49593e+07	7.67373e+07	7.17643e+07	501766
												4.87705e+08	4.77134e+08	0	5.56948e+08	1.39367e+08	1.39197e+08	7.60379e+07	2.01689e+07	560481
												4.84176e+08	5.30983e+08	0	5.52069e+08	2.51123e+07	1.38949e+08	1.19215e+07	2.24608e+07	560123
												6.37987e+08	5.26297e+08	0	5.42759e+08	4.7061e+08	5.44383e+08	3.97065e+08	3.68313e+08	3.85289e+08
												4.54668e+08	4.72769e+08	0	4.83379e+08	0	0	0	66070.2	824879
									forward	C17H24O3	[M+H]1+	4.16341e+08	4.37185e+08	0	4.19826e+08	1.91352e+08	1.93917e+08	2.01163e+08	1.90665e+08	2.10639e+08
亮氨酸肽3-[半乳糖基-(1->4)-葡萄糖苷]									forward	C30H20O10	[M+H]1+	4.03585e+08	3.32115e+08	0	3.45066e+08	3.26248e+08	4.10851e+08	2.67559e+08	2.61946e+08	3.03783e+08
												126395	2.79739e+08	0	3.20992e+08	0	499509	858599	1.39073e+07	0
												2.98493e+08	4.81104e+08	0	3.10618e+08	2.37803e+08	2.90418e+08	2.60664e+08	2.67555e+08	2.67041e+08
												2.12768e+08	2.99188e+08	0	2.94173e+08	442644	615503	392206	271226	69907.4
												2.84395e+08	2.97443e+08	0	2.87816e+08	2.64064e+08	2.68793e+08	2.46282e+08	2.50306e+08	1.92493e+08
												97345.3	2.73899e+08	0	2.86832e+08	0	0	596050	6.79406e+06	0
银杏内酯J									forward	C19H38N6O6	[M+H]1+	2.76148e+08	2.69807e+08	0	2.8249e+08	1.72822e+08	2.49104e+08	2.00478e+08	1.97972e+08	1.42679e+08
												2.10315e+08	2.93216e+08	0	2.8054e+08	0	0	0	64795.1	1.1816e+06
									forward	C17H22O10	[M+H]1+	2.7857e+08	2.91832e+08	0	2.79686e+08	2.7446e+08	2.87578e+08	2.2959e+08	2.17335e+08	1.38892e+08
												1.97212e+08	2.5758e+08	0	2.75878e+08	2.24857e+07	2.5201e+07	9.82942e+06	9.51338e+06	80880.5
王草酚									forward	C18H34O4	[M+ACN+H]1+	3.61066e+08	2.35547e+08	0	2.73241e+08	1.36103e+08	1.4254e+08	1.14297e+08	1.30361e+08	5.31727e+08
												3.15448e+08	2.04623e+08	0	2.55192e+08	8.70791e+07	8.82932e+07	7.21077e+07	6.7459e+07	3.93753e+08
												2.82316e+08	2.49356e+08	0	2.43985e+08	2.16991e+08	2.70042e+08	1.79909e+08	1.69674e+08	1.73148e+08
												2.10366e+08	2.38464e+08	0	2.42587e+08	1.29818e+07	1.28614e+07	7.5293e+06	9.6524e+06	277909
												2.72915e+08	2.29159e+08	0	2.4069e+08	8.26496e+07	6.56548e+07	4.80686e+07	5.72876e+07	3.67965e+08
												2.1138e+08	2.36941e+08	0	2.33116e+08	1.9301e+06	2.60099e+06	1.29161e+06	551200	512695
乙酸异丁酸蔗糖酯		Endogenous,Food	TWZQRBKMQYAKGQ-UHFFFAOYSA-N		CC1=C(CCC(C)(O)C(O)CO)C2(C)CCCC(C)(C)C2CC1	Prenol lipids	Diterpenoids	Lipids and lipid-like molecules	forward	C20H36O3	[M+H]1+	2.76335e+08	2.4045e+08	0	2.32831e+08	6.9535e+08	7.74035e+08	4.5383e+08	1.84883e+08	1.97728e+08
绿原酸			ICMUIFDBEVJCQA-GQQBCVOHSA-N	C02999	[H][C@](C)(O[C@@]1([H])[C@]([H])(O)[C@@]([H])(CO)O[C@]([H])(O)[C@]1([H])N=C(C)O)C(O)=N[C@]([H])(C)C(O)=O	Organooxygen compounds	Carbohydrates and carbohydrate conjugates	Organic oxygen compounds	forward	C14H24N2O9	[M+H]1+	2.16081e+08	1.90972e+08	0	2.27923e+08	1.34023e+08	1.19359e+08	1.31738e+08	1.31725e+08	3.8041e+08
												2.22744e+08	1.92256e+08	0	2.11092e+08	1.62769e+08	2.1049e+08	2.04939e+08	2.04643e+08	2.80069e+08
												0	1.80736e+08	0	1.96955e+08	0	0	0	2.25685e+06	0
									forward	C23H37N11O5S	[M+H]1+	1.70802e+08	1.79297e+08	0	1.92148e+08	1.52971e+07	1.55262e+07	6.88304e+06	9.63582e+06	0
												1.5423e+08	1.8373e+08	0	1.86885e+08	2.74748e+07	3.018e+07	2.3272e+07	2.14877e+07	90428.6
												2.00117e+08	1.67151e+08	0	1.84688e+08	8.60165e+07	8.40726e+07	6.12056e+07	6.97661e+07	2.60376e+08
												1.553e+08	1.77978e+08	0	1.78421e+08	2.64037e+07	2.76387e+07	2.24091e+07	1.98417e+07	158208
												1.73446e+08	1.68308e+08	0	1.70532e+08	1.38666e+08	1.51872e+08	1.38312e+08	1.30957e+08	1.1105e+08
												1.53907e+08	1.61854e+08	0	1.68419e+08	2.52742e+08	2.75386e+08	2.52139e+08	2.55185e+08	6.96112e+07
												1.90953e+08	1.60319e+08	0	1.60123e+08	1.37231e+08	1.64054e+08	1.1729e+08	1.12761e+08	1.13405e+08
												1.88509e+08	1.5132e+08	0	1.55736e+08	1.62089e+08	1.976e+08	1.21795e+08	1.15767e+08	1.37028e+08
												1.18735e+08	1.35111e+08	0	1.35674e+08	571800	1.44726e+06	168863	249854	0
												1.21116e+08	1.42792e+08	0	1.35504e+08	336505	314160	1.56971e+06	2.63288e+06	0
										C24H40N8O4	[M+H]1+	1.1532e+08	1.61627e+08	0	1.34871e+08	1.49352e+08	1.84411e+08	1.85458e+08	1.86841e+08	1.01976e+08
												1.72833e+08	1.13549e+08	0	1.31867e+08	3.83209e+07	3.58241e+07	2.84495e+07	3.11536e+07	2.30251e+08
												1.17067e+08	1.26162e+08	0	1.23055e+08	2.64351e+07	2.69981e+07	2.11572e+07	2.16952e+07	0
										C15H22O	[M+H]1+	9.24034e+07	1.17605e+08	0	1.17477e+08	9.81562e+07	1.12534e+08	1.05733e+08	9.72644e+07	2.33409e+07
												1.36511e+08	1.10167e+08	0	1.07721e+08	958909	507869	2.0482e+06	1.72552e+06	1.81107e+06
												9.32965e+07	1.1058e+08	0	1.03696e+08	0	411625	0	89289.3	0
												1.21129e+08	9.25333e+07	0	1.00583e+08	1.03815e+08	1.18347e+08	7.80031e+07	7.24201e+07	9.11113e+07
												8.72328e+07	9.95505e+07	0	9.89074e+07	257624	223628	0	9.17789e+06	0
												1.11805e+08	1.07108e+08	0	9.81082e+07	1.2594e+08	1.34946e+08	4.12201e+07	2.70138e+07	1.78109e+07
												9.11404e+07	1.07833e+08	0	9.63444e+07	9.58483e+07	1.32885e+08	1.29705e+08	1.32601e+08	1.01956e+08
									forward	C15H23NO	[M+H]1+	9.26177e+07	9.67319e+07	0	9.49564e+07	8.26934e+07	8.58815e+07	8.60682e+07	8.6534e+07	6.00692e+07
												8.3223e+07	8.67935e+07	0	9.49508e+07	4.44115e+07	4.31948e+07	2.43397e+07	4.12199e+06	0
												8.60093e+07	8.42806e+07	0	9.4761e+07	1.62717e+07	3.61957e+07	1.98661e+07	5.19058e+07	1.90464e+06
												8.23566e+07	9.61614e+07	0	9.40325e+07	4.12356e+06	4.72302e+06	2.00514e+06	4.15811e+06	0
												9.61406e+07	9.11974e+07	0	9.31685e+07	1.14225e+09	1.14865e+09	1.32416e+09	5.20355e+08	8.57422e+07
									forward	C20H32O4	[M+H]1+	4.23352e+07	1.60318e+08	0	9.2712e+07	2.9006e+08	2.9028e+08	7.85096e+08	3.2682e+09	1.6153e+06
										C20H36O5	[M+H]1+	1.08557e+08	8.21939e+07	0	9.23267e+07	2.02647e+07	1.64674e+07	1.16077e+07	1.3533e+07	1.21662e+08
												1.16594e+08	7.85251e+07	0	9.22294e+07	4.40482e+07	4.44253e+07	3.73797e+07	4.21774e+07	1.83708e+08
									forward	C22H43N11O6S	[M+H]1+	6.99754e+07	9.16886e+07	0	9.05849e+07	205548	187096	256116	60252.9	127401
												2.69519e+06	9.0006e+07	0	8.74567e+07	0	0	0	306117	1.77946e+06
												1.03787e+08	7.50611e+07	0	8.65375e+07	3.43715e+07	2.90403e+07	2.44709e+07	2.71293e+07	1.74194e+08
												6.64698e+07	8.65453e+07	0	8.52661e+07	5.54416e+06	6.66006e+06	3.13295e+06	874117	106286
人参皂苷Rb1		Endogenous,Food	VJXXTZUXTRIHAZ-BQYQJAHWSA-N		CC1(C)CCCC2(C)C(\C=C\C(=C)C(O)CO)C(C)(O)C(O)C(O)C12	Prenol lipids	Diterpenoids	Lipids and lipid-like molecules	forward	C20H34O5	[M+H]1+	8.76846e+07	7.81769e+07	0	8.34332e+07	5.45396e+07	6.12211e+07	5.77518e+07	5.87196e+07	8.40685e+07
												6.72653e+07	9.18796e+07	0	8.29017e+07	1.22516e+08	1.33379e+08	2.14332e+08	1.18064e+08	3.39292e+07
												1.05732e+08	6.79114e+07	0	8.03982e+07	2.39633e+07	2.11741e+07	1.69769e+07	1.88066e+07	1.41709e+08
												7.06475e+07	7.16275e+07	0	7.76321e+07	6.15815e+06	6.1632e+06	2.29298e+06	3.79297e+06	0
												1.0136e+08	6.76643e+07	0	7.73675e+07	3.05899e+07	3.48596e+07	3.09335e+07	3.07354e+07	2.0388e+08
(R)-去甲乌药碱									forward	C19H20O2	[M+Na]1+	7.71376e+07	7.87576e+07	0	7.73639e+07	9.40193e+06	6.77224e+07	6.11584e+07	6.41295e+07	3.99098e+07
												7.00557e+07	7.83885e+07	0	7.70908e+07	49698.8	66578.5	383446	2.50307e+06	0
												1.26014e+08	6.91204e+07	0	7.65194e+07	1.67583e+07	1.78113e+07	1.35024e+07	2.07972e+06	3.42175e+06
												5.79738e+07	7.29131e+07	0	7.64904e+07	6.1741e+06	7.21887e+06	2.47096e+06	2.54542e+06	0
												7.91771e+07	7.58898e+07	0	7.62134e+07	5.63262e+07	6.23925e+07	5.87965e+07	5.8418e+07	9.99013e+07
												8.31028e+07	7.96429e+07	0	7.51217e+07	1.16684e+08	1.14606e+08	4.56086e+07	2.59756e+07	2.52054e+07
												8.08379e+07	7.28169e+07	0	7.49585e+07	5.81737e+07	7.17513e+07	7.38243e+07	7.40141e+07	1.04467e+08
												0	5.45302e+07	0	7.35785e+07	0	344613	111319	3.65472e+06	0
										C22H40O4	[M+H]1+	8.40169e+07	6.43079e+07	0	7.04244e+07	5.65692e+07	6.36093e+07	5.64343e+07	6.05591e+07	1.7764e+08
												6.89264e+07	7.33997e+07	0	7.02831e+07	6.99326e+07	6.77038e+07	8.97988e+07	8.25981e+07	3.48357e+07
腰果二烯									forward	C18H36N6O4	[M+H]1+	6.76767e+07	6.54704e+07	0	6.857e+07	5.00117e+07	5.68562e+07	6.10134e+07	6.06879e+07	6.15828e+07
									forward	C22H43N7O6S	[M+H]1+	5.6443e+07	6.29573e+07	0	6.80686e+07	2.65974e+06	2.98882e+06	1.43151e+06	1.82481e+06	0
												6.55287e+07	6.43257e+07	0	6.76262e+07	3.98408e+07	5.40015e+07	4.69989e+07	4.58535e+07	3.25141e+07
												1.08246e+08	5.46177e+07	0	6.55864e+07	3.68331e+07	2.76344e+07	1.47679e+07	1.21782e+06	0
												5.5882e+07	6.05045e+07	0	6.53023e+07	11808.9	25592.4	181495	335168	0
												5.86124e+07	6.47237e+07	0	6.51162e+07	118930	85510.5	1.44454e+06	1.62159e+06	0
												6.05942e+07	6.44631e+07	0	6.48055e+07	3.32827e+06	3.71937e+06	948929	1.99931e+06	0
												6.95625e+07	5.83683e+07	0	6.41906e+07	4.20065e+07	4.86714e+07	4.61406e+07	5.00136e+07	1.16163e+08
												5.52384e+07	6.41019e+07	0	6.37805e+07	11909.2	0	0	192432	0
												5.51765e+07	6.24893e+07	0	6.31457e+07	44503.8	60257	249348	224976	0
												4.65867e+07	5.79301e+07	0	6.30313e+07	6.04345e+06	6.687e+06	2.11374e+06	1.9036e+06	0
												8.28879e+07	5.54076e+07	0	6.2818e+07	3.42645e+07	3.97517e+07	3.63368e+07	3.70287e+07	1.3399e+08
												0	4.04042e+07	0	6.10934e+07	0	0	0	129093	0
												5.50938e+07	7.4626e+07	0	6.06318e+07	2.25081e+07	1.22333e+08	1.15387e+08	9.15206e+07	1.87048e+07
												5.46341e+07	5.39723e+07	0	6.0534e+07	9.54319e+06	2.28977e+07	1.36917e+07	3.51391e+07	1.34887e+06
												6.37427e+07	5.59902e+07	0	5.92798e+07	3.88958e+07	4.13203e+07	4.03139e+07	3.9067e+07	5.33563e+07
白三烯B4									forward	C30H36O2	[M+H]1+	4.60234e+07	6.01475e+07	0	5.80296e+07	5.71746e+07	5.97274e+07	5.25712e+07	5.2732e+07	3.05074e+07
												5.69316e+07	5.51926e+07	0	5.65413e+07	2.07045e+07	3.93246e+07	3.38626e+07	3.13644e+07	3.96204e+07
												4.75528e+07	7.4414e+07	0	5.62644e+07	3.26234e+07	3.0575e+07	3.57423e+07	3.92572e+07	9.07663e+07
									forward	C29H41N5O7S	[M+H]1+	5.12235e+07	6.05114e+07	0	5.62624e+07	1.23935e+07	1.23187e+07	1.01331e+07	9.34367e+06	0
												5.26068e+07	5.59377e+07	0	5.568e+07	547269	4.71728e+07	4.12562e+07	3.53332e+07	3.56589e+07
		Endogenous,Food	YRXOQXUDKDCXME-YIVRLKKSSA-N	C13914	CCCCCCCCCCCCC\C=C\[C@@H](O)[C@H](CO)N(C)C	Organonitrogen compounds	Amines	Organic nitrogen compounds	forward	C20H41NO2	[M+H]1+	5.45471e+07	5.1845e+07	0	5.566e+07	3.90685e+07	4.28099e+07	3.96111e+07	4.28188e+07	5.15818e+07
												5.75368e+07	5.56662e+07	0	5.53752e+07	7.51357e+08	7.8427e+08	8.526e+08	3.30155e+08	4.87571e+07
												5.29928e+07	5.66942e+07	0	5.53039e+07	3.36988e+07	4.32141e+07	4.0906e+07	3.80146e+07	3.36478e+07
												9.01484e+07	6.16225e+07	0	5.50695e+07	2.64115e+07	3.20659e+07	5.34344e+07	7.96286e+07	2.65836e+06
												6.4881e+07	5.40545e+07	0	5.48764e+07	4.807e+07	5.82272e+07	4.09885e+07	3.68226e+07	4.08441e+07
												5.35343e+07	5.2072e+07	0	5.42501e+07	7.69823e+08	7.69909e+08	4.59389e+08	4.73172e+07	4.74823e+07
												3.80503e+07	4.609e+07	0	5.3998e+07	7.88521e+06	1.37206e+07	1.19101e+07	9.22214e+07	1.04897e+06
												4.56558e+07	5.22054e+07	0	5.25708e+07	3.96714e+06	3.86063e+06	1.82862e+06	2.60475e+06	499138
鼠曲草黄素		Endogenous,Food	SHGAZHPCJJPHSC-YCNIQYBTSA-N	C00777	C\C(\C=C\C1=C(C)CCCC1(C)C)=C/C=C/C(/C)=C/C(O)=O	Prenol lipids	Retinoids	Lipids and lipid-like molecules	forward	C20H28O2	[M+H]1+	5.91653e+07	5.16101e+07	0	5.15411e+07	6.88458e+07	7.61181e+07	3.23888e+07	2.09951e+07	0
												1.10966e+08	2.97138e+07	0	5.03564e+07	9.68532e+06	7.03495e+06	5.55808e+06	6.01407e+06	1.87148e+08
												5.25369e+07	5.28245e+07	0	5.02264e+07	4.35095e+07	5.18557e+07	7.01338e+07	4.90875e+07	3.17603e+07
												5.66966e+07	5.59475e+07	0	4.8936e+07	1.84615e+08	1.67711e+08	8.12743e+07	2.89628e+07	1.07941e+07
												1.32732e+07	3.73045e+07	0	4.79033e+07	1.10883e+06	2.41915e+06	1.76183e+06	1.20789e+07	546601
												5.602e+07	4.95246e+07	0	4.78218e+07	1.36162e+08	1.52208e+08	8.92079e+07	3.56811e+07	3.89922e+07
												6.21807e+07	4.7603e+07	0	4.75624e+07	2.16633e+07	2.5422e+07	2.36794e+07	2.43551e+07	1.53791e+07
												4.42914e+07	4.21764e+07	0	4.67553e+07	1.0801e+07	1.24416e+07	4.3153e+06	404875	1.97813e+06
												3.83299e+07	6.00623e+07	0	4.66564e+07	2.81408e+06	2.26146e+06	1.44458e+06	433415	1.35478e+07
												5.42212e+07	5.25267e+07	0	4.64996e+07	1.69788e+08	1.6525e+08	8.12606e+07	2.95656e+07	1.13217e+07
												5.29197e+07	4.26905e+07	0	4.60064e+07	2.08438e+07	1.75725e+07	1.38039e+07	1.64049e+07	7.91963e+07
												5.94994e+07	4.78122e+07	0	4.53525e+07	194827	0	615175	621684	499673
									forward	C21H25F3O6	[M+H]1+	4.8707e+07	4.39991e+07	0	4.53216e+07	4.77904e+07	4.77633e+07	2.77587e+07	2.0239e+07	2.2645e+07
												4.29034e+07	4.53188e+07	0	4.48437e+07	2.76104e+06	3.90944e+06	1.56694e+06	1.97957e+06	0
												3.22598e+07	3.98531e+07	0	4.47725e+07	1.6958e+07	2.03315e+07	9.63169e+06	1.57914e+06	231164
												5.56916e+07	3.87066e+07	0	4.40179e+07	2.24009e+07	2.66189e+07	2.47079e+07	2.50119e+07	1.9003e+07
												5.14133e+07	4.02723e+07	0	4.37796e+07	1.42138e+07	9.39537e+06	7.71524e+06	9.86083e+06	6.38827e+07
									forward	C9H18Cl3O4P	[M+H]1+	4.33374e+07	4.23402e+07	0	4.26217e+07	3.46113e+07	3.28809e+07	3.4065e+07	3.27503e+07	3.39165e+07
										C15H12O4	[M+H]1+	4.26716e+07	4.42819e+07	0	4.20055e+07	8.77932e+08	9.25881e+08	8.41244e+08	7.31082e+08	2.69994e+07
												4.00841e+07	4.09709e+07	0	4.16298e+07	3.04364e+07	3.46165e+07	3.07184e+07	2.8598e+07	2.2616e+07
												2.89792e+07	4.03802e+07	0	4.15696e+07	2.47314e+06	2.50642e+06	1.98742e+06	1.53322e+06	7.01636e+06
												3.85926e+07	3.8133e+07	0	4.12427e+07	6.42713e+06	1.66718e+07	9.4212e+06	2.49884e+07	512521
												4.22353e+07	4.56941e+07	0	4.10445e+07	4.28687e+07	5.64411e+07	5.64584e+07	5.87902e+07	4.15897e+07
									forward	C24H34O5	[M+H]1+	4.355e+07	4.36216e+07	0	4.04358e+07	2.05735e+07	2.10368e+07	1.96346e+07	2.46674e+07	3.6107e+07
												5.48034e+07	3.55141e+07	0	4.01852e+07	1.55107e+07	1.65615e+07	1.4439e+07	1.77868e+07	1.07055e+08
												40113805	4.05875e+07	0	4.01489e+07	3.22691e+07	3.15263e+07	3.30321e+07	3.15579e+07	3.21059e+07
												4.88337e+07	4.04466e+07	0	3.93017e+07	1.05122e+08	9.91459e+07	5.30056e+07	1.8514e+07	7.36864e+06
												266916	3.36073e+07	0	3.86326e+07	0	0	0	277894	1.64646e+06
												3.61072e+07	4.13678e+07	0	3.85183e+07	3.85793e+07	3.61574e+07	3.0867e+07	2.78643e+07	1.82152e+07
										C20H24O7	[M+H]1+	3.6685e+07	4.0118e+07	0	3.83749e+07	1.8329e+07	1.88836e+07	1.7205e+07	1.95118e+07	2.81855e+07
												4.17424e+07	4.15745e+07	0	3.81675e+07	522092	2.94161e+07	2.84663e+07	2.79195e+07	2.33357e+07
												4.02511e+07	3.82632e+07	0	3.79345e+07	3.79355e+07	3.64034e+07	2.58031e+07	1.88508e+07	2.05965e+07
									forward	C19H26N4O4	[M+H]1+	3.62148e+07	3.9413e+07	0	3.74872e+07	3.06175e+07	3.39606e+07	2.45248e+07	2.3078e+07	2.17965e+07
												4.39264e+07	3.87188e+07	0	3.71031e+07	4.42262e+07	4.57112e+07	2.67936e+07	1.84781e+07	1.40252e+07
N-氧化吗啡		Endogenous,Food	WWUAKADIANYYEA-UHFFFAOYSA-N		CC1=CCC2C(C)(C)CCCC2(C)C1CCC(C)(O)C(O)CO	Prenol lipids	Diterpenoids	Lipids and lipid-like molecules	forward	C20H36O3	[M+H]1+	5.26098e+07	3.22911e+07	0	3.7066e+07	2.09858e+07	2.35767e+07	2.07193e+07	2.17899e+07	1.21781e+08
												3.19336e+07	2.9537e+07	0	3.69189e+07	5.18148e+06	1.47535e+07	7.70308e+06	2.06634e+07	864501
												4.37384e+07	3.22332e+07	0	3.69091e+07	3.59217e+07	4.01215e+07	2.74104e+07	2.83011e+07	3.29926e+07
												3.68125e+07	3.85e+07	0	3.66429e+07	3.2847e+07	3.48528e+07	3.47747e+07	3.39397e+07	1.75051e+07
										C15H12O4	[M+H]1+	2.99924e+07	3.8134e+07	0	3.64461e+07	2.97648e+09	2.89436e+09	2.98377e+09	2.96235e+09	1.99189e+07
												2.50647e+07	4.19801e+07	0	3.62251e+07	2.55636e+07	2.64852e+07	2.08194e+07	1.97683e+07	1.51323e+07
												3.19848e+07	3.7335e+07	0	3.57157e+07	2.41342e+07	2.51171e+07	2.83934e+07	2.85525e+07	1.10098e+07
												2.92054e+07	4.30773e+07	0	3.54778e+07	3.88127e+07	4.90758e+07	4.74169e+07	5.02105e+07	2.62706e+07
												3.82405e+07	3.77844e+07	0	3.54197e+07	5.71347e+07	5.73181e+07	3.19322e+07	1.88508e+07	1.93631e+07
肉桂醇									forward	C19H34N4O5	[M+H]1+	3.81422e+07	3.35324e+07	0	3.53699e+07	2.50402e+07	2.59794e+07	2.16994e+07	2.45464e+07	5.92056e+07
												4.4794e+07	2.71699e+07	0	3.53216e+07	1.19975e+07	1.09479e+07	1.19722e+07	3.05648e+07	8.97156e+07
												3.50924e+07	3.63638e+07	0	3.49701e+07	2.6021e+06	3.04889e+06	1.67633e+06	1.77751e+06	126976
									forward	C25H49O7P	[M+H]1+	5.41231e+07	6.70477e+07	0	3.49121e+07	6.23789e+07	6.78364e+07	5.14362e+07	3.08163e+07	413963
												6.26182e+07	3.61251e+07	0	3.47893e+07	1.51354e+08	1.40506e+08	5.59629e+07	5.37202e+07	6.00484e+07
												4.14441e+07	3.73877e+07	0	3.47427e+07	3.25289e+07	3.31325e+07	1.78786e+07	1.23518e+07	9.81039e+06
												2.48505e+07	3.1945e+07	0	3.46231e+07	2.54481e+06	3.11068e+06	1.8554e+06	949220	0
												1.40715e+08	3.55764e+07	0	3.45605e+07	4.38405e+08	3.94047e+08	1.0092e+08	9.77087e+07	1.61527e+08
												2.92934e+07	3.90144e+07	0	3.44562e+07	3.00577e+07	3.22123e+07	3.0377e+07	3.3727e+07	6.14529e+06
												3.9875e+07	2.87626e+07	0	3.44207e+07	1.07491e+07	0	5.5965e+06	1.00869e+06	6.53138e+07
										C16H28O2	[M+H]1+	3.1093e+07	3.64477e+07	0	3.409e+07	2.60133e+07	3.29732e+07	3.14442e+07	3.07994e+07	2.1948e+07
									forward	C21H23NO8	[M+H]1+	1.09629e+07	1.00356e+07	0	3.36877e+07	1.18831e+06	885506	3.40304e+06	5.06452e+06	4.0153e+07
												1.10187e+07	1.00292e+07	0	3.36817e+07	1.18826e+06	1.03673e+06	2.99846e+06	2.42984e+06	4.80476e+07
												4.01568e+07	3.79414e+07	0	3.33024e+07	3.27428e+07	3.38284e+07	1.81186e+07	1.28094e+07	1.19658e+07
									forward	C14H26O3	[M+H]1+	3.45503e+07	3.29148e+07	0	3.29759e+07	561920	3.12986e+07	3.11792e+07	2.84671e+07	2.54388e+07
甲基柠檬素									forward	C20H31NO2	[M+H]1+	2.78842e+07	3.94838e+07	0	3.26782e+07	4.76592e+07	6.85524e+07	6.57031e+07	6.7168e+07	2.29602e+07
												3.09716e+07	2.95886e+07	0	3.2636e+07	2.83788e+06	3.21606e+06	1.6077e+06	1.30157e+06	326647
												2.35427e+07	3.0533e+07	0	3.24652e+07	1.19554e+07	6.30331e+06	5.05659e+06	1.11076e+06	0
									forward	C22H41N7O5S	[M+H]1+	1.97025e+07	2.84595e+07	0	3.23864e+07	1.15678e+06	935958	817559	477976	0
										C32H42O	[M+H]1+	4.14671e+07	2.51758e+07	0	3.18738e+07	8.12572e+06	1.09205e+07	7.22369e+06	8.24995e+06	9.49062e+07
												3.59286e+07	3.16439e+07	0	3.14555e+07	3.07604e+07	3.46448e+07	2.4457e+07	2.75729e+07	2.43617e+07
												179123	1.97748e+07	0	3.09078e+07	0	0	277080	329731	308339
												3.56497e+07	2.73837e+07	0	3.06467e+07	2.12593e+07	2.72181e+07	1.80456e+07	1.61088e+07	4.40598e+07
									forward	C17H32N6O7S	[M+H]1+	3.77027e+07	2.72525e+07	0	3.01565e+07	3.67413e+07	3.57543e+07	2.01378e+07	1.81376e+07	2.4972e+07
												3.309e+07	2.57912e+07	0	2.97999e+07	1.05752e+07	1.83963e+07	2.66317e+07	2.03241e+07	3.51675e+07
												2.29338e+07	2.8075e+07	0	2.94355e+07	2.53619e+06	3.13294e+06	1.49955e+06	122572	0
												2.90465e+07	3.08675e+07	0	2.93414e+07	3.07104e+07	2.07458e+07	3.24727e+07	3.37543e+07	1.71722e+07
												3.20822e+07	3.1663e+07	0	2.92859e+07	3.21661e+07	3.54177e+07	1.27449e+07	1.03084e+07	4.67198e+06
												2.93993e+07	3.20915e+07	0	2.916e+07	1.64045e+07	2.44429e+07	1.01754e+07	8.1007e+06	3.83442e+07
												6.43642e+07	1.67447e+07	0	2.91579e+07	1.98052e+06	3.2647e+06	2.46591e+06	3.59247e+06	9.16234e+06
												0	2.94995e+07	0	2.91073e+07	0	0	0	1.1063e+06	0
												3.12427e+07	3.63215e+07	0	2.89801e+07	2.99803e+07	4.14494e+07	4.16265e+07	4.54742e+07	3.68561e+07
												2.54729e+07	3.05462e+07	0	2.89249e+07	5.0699e+06	4.61086e+06	4.21131e+06	3.77412e+06	0
												3.61651e+07	2.69509e+07	0	2.87936e+07	1.94128e+07	2.67309e+07	2.5331e+07	2.47459e+07	5.6591e+07
												3.67687e+07	2.51962e+07	0	2.87259e+07	3.56091e+07	3.87033e+07	1.83989e+07	1.60237e+07	2.41036e+07
									forward	C21H41N7O5S	[M+H]1+	1.68113e+07	3.01496e+07	0	2.85971e+07	3.61796e+06	4.04334e+06	2.35886e+06	84430.2	228009
												3.00376e+07	2.88678e+07	0	2.83808e+07	4.44485e+07	4.31645e+07	3.29457e+07	2.1769e+07	1.25437e+07
倍他环糊精									forward	C22H42N6O7	[M+H]1+	1.96346e+07	3.00856e+07	0	2.79277e+07	2.99654e+07	3.47725e+07	3.02097e+07	3.10647e+07	1.72806e+07
												2.28439e+07	2.67861e+07	0	2.755e+07	2.83334e+06	3.0064e+06	1.82813e+06	2.30702e+06	6.22456e+06
										C37H66O3	[M+H]1+	4.45004e+07	3.10143e+07	0	2.75433e+07	7.96719e+07	8.78664e+07	7.11492e+07	1.31154e+08	334671
												4.54494e+07	3.4343e+07	0	2.7483e+07	1.06594e+08	1.18729e+08	5.06634e+07	4.67335e+07	3.08397e+07
												2.80932e+07	2.70132e+07	0	2.71899e+07	1.7941e+07	1.98999e+07	1.64612e+07	1.75046e+07	8.37862e+08
												3.21357e+07	2.37962e+07	0	2.70073e+07	7.73755e+06	6.77363e+06	3.44429e+06	5.64308e+06	3.7289e+07
												2.63656e+07	2.86954e+07	0	2.68635e+07	5.94452e+07	7.72187e+07	6.25481e+07	1.08975e+08	2.04825e+06
												2.66891e+07	2.81743e+07	0	2.68479e+07	933078	2.39009e+07	2.41859e+07	2.23778e+07	1.95506e+07
3,5-二甲氧基-2,7-菲二酚		Endogenous,Food	DWTRNJFPDXIFSY-UHFFFAOYSA-N		COC(=O)C1(C)CCCC2(C)C3CCC4CC3(CC4=C)CCC12	Prenol lipids	Diterpenoids	Lipids and lipid-like molecules	forward	C21H32O2	[M+H]1+	2.00793e+07	2.8707e+07	0	2.68269e+07	8.40661e+06	9.61932e+06	5.61354e+06	4.47333e+06	3.96829e+06
												2.14441e+07	2.64445e+07	0	2.64748e+07	1.99763e+06	2.54931e+06	689124	73737.9	491121
												2.26319e+07	2.38118e+07	0	2.62805e+07	4.11738e+06	1.04891e+07	5.85854e+06	1.55137e+07	571422
												2.96455e+07	2.61333e+07	0	2.62028e+07	3.1742e+07	4.51407e+07	4.32325e+07	4.22625e+07	3.47513e+07
									forward	C18H18O8	[M+H]1+	2.07851e+07	2.98438e+07	0	2.62016e+07	2.87089e+07	3.50881e+07	2.82605e+07	1.97924e+07	1.481e+07
												2.24551e+07	2.8772e+07	0	2.60509e+07	0	449426	206471	84555.8	1.6588e+06
二氢莫里洛黄酮									forward	C31H24O11	[M+H]1+	2.9225e+07	2.90009e+07	0	2.6049e+07	2.44123e+07	2.89282e+07	2.92508e+07	3.1749e+07	2.11161e+07
												2.679e+07	2.5274e+07	0	2.59585e+07	2.01598e+07	2.35482e+07	2.36194e+07	2.18916e+07	1.76573e+07
												2.1124e+07	2.93937e+07	0	2.57745e+07	2.23878e+06	3.87613e+06	1.31485e+07	9.07772e+06	1.43182e+06
橙皮素3'-O-硫酸盐									forward	C16H28N4O7S3	[M+H]1+	2.37044e+07	2.97313e+07	0	2.56616e+07	3.19812e+07	3.456e+07	3.25171e+07	3.77678e+07	2.24007e+07
黄花青素A									forward	C18H18O11	[M+H]1+	2.43201e+07	2.48598e+07	0	2.56611e+07	2.44858e+07	2.86759e+07	2.7182e+07	2.94728e+07	1.66543e+07
									forward	C20H30N6O5	[M+H]1+	1.98787e+07	2.99866e+07	0	2.56025e+07	3.36483e+07	4.68257e+07	4.10339e+07	3.98976e+07	2.33016e+07
												1.21155e+07	4.79307e+07	0	2.55164e+07	8.52093e+07	8.10483e+07	2.34724e+08	9.66207e+08	0
麦芽四糖									forward	C22H40N6O5	[M+H]1+	2.95165e+07	2.43838e+07	0	2.54481e+07	2.86522e+07	2.43001e+07	2.1931e+07	2.51765e+07	3.81525e+07
(±)黄皮酰胺		Endogenous,Food	NOPLRNXKHZRXHT-YFVJMOTDSA-N	C09730	C\C(CC\C=C(/C)C=O)=C/CCC(=C)C=C	Lipids and lipid-like molecules	Prenol lipids	Organic compounds	forward	C15H22O	[M+H]1+	2.40471e+07	2.5847e+07	0	2.53831e+07	1.5131e+07	1.38502e+07	1.48273e+07	1.29313e+07	1.79641e+07
												1.7948e+07	2.74477e+07	0	2.52898e+07	1.70568e+07	2.19281e+07	1.94034e+07	2.06486e+07	1.1273e+07
												3.02741e+07	2.44829e+07	0	2.52341e+07	1.07348e+07	1.20781e+07	1.43957e+07	1.53455e+07	3.10915e+07
												2.65726e+07	2.85774e+07	0	2.50724e+07	1.15887e+06	1.12655e+06	695466	1.67218e+06	0
(1E，4Z，6a，8b，10a)-8-(2-甲基丁酰氧基)-10,15-二羟基-3-氧代-1,4,11(13)-杀菌剂-12,6-内酯									forward	C22H28O7	[M+H-H2O]1+	3.6102e+07	2.61191e+07	0	2.49744e+07	2.69135e+07	1.29671e+08	1.86135e+08	1.25003e+07	2.06801e+06
												2.60116e+07	2.54971e+07	0	2.4854e+07	59791.2	1.79857e+07	1.49638e+07	1.2433e+07	1.93446e+07
												2.8077e+07	2.59382e+07	0	2.48298e+07	1.88413e+07	2.09519e+07	1.87935e+07	2.0152e+07	4.19236e+07
												2.86224e+07	2.11488e+07	0	2.4592e+07	1.78341e+07	2.11779e+07	1.50135e+07	1.29748e+07	3.38727e+07
												2.43566e+07	2.60491e+07	0	2.42115e+07	1.60444e+07	1.30032e+07	1.59354e+07	1.64621e+07	1.28302e+07
												2.52624e+07	2.47761e+07	0	2.40337e+07	1.99345e+07	2.11857e+07	1.99878e+07	1.97392e+07	1.83926e+07
												1.62155e+07	1.99031e+07	0	2.39027e+07	4.4924e+07	4.79802e+07	2.64479e+07	1.27989e+06	4.01968e+06
												2.72359e+07	2.38085e+07	0	2.38805e+07	1.93097e+07	2.32403e+07	1.78833e+07	1.87509e+07	1.86247e+07
												3.04627e+07	1.57279e+07	0	2.3729e+07	7.72219e+06	9.6709e+06	7.1017e+06	7.7937e+06	4.63575e+07
												2.07912e+07	2.44513e+07	0	2.32275e+07	1.13066e+07	1.12841e+07	7.90791e+06	7.64346e+06	1.09481e+07
												2.04417e+07	2.59182e+07	0	2.30795e+07	2.70872e+07	2.60341e+07	2.55569e+07	2.02007e+07	6.18258e+06
												2.46434e+07	1.61903e+07	0	2.30115e+07	4.50067e+06	2.13718e+06	559326	3.29765e+06	1.11437e+07
												2.70641e+07	1.79683e+07	0	2.28558e+07	5.93886e+07	5.35461e+07	2.00589e+07	1.73215e+07	2.49259e+07
												2.62719e+07	2.42221e+07	0	2.27234e+07	6.48277e+07	6.48206e+07	4.0718e+07	1.67093e+07	1.15897e+07
												2.36407e+07	2.24555e+07	0	2.25806e+07	1.89519e+07	2.52585e+07	2.36953e+07	2.45309e+07	2.82476e+07
												2.47625e+07	2.62167e+07	0	2.24752e+07	2.38128e+07	2.66754e+07	1.16606e+07	9.05842e+06	6.1209e+06
												5.15819e+07	1.89559e+07	0	2.23588e+07	5.71835e+06	4.42289e+06	4.17392e+06	4.67607e+06	3.13158e+07
												2.29962e+07	2.14732e+07	0	2.23267e+07	1.56487e+08	1.71325e+08	1.5157e+08	6.30285e+07	1.91553e+07
												2.41462e+07	2.18019e+07	0	2.22557e+07	2.17369e+08	2.08775e+08	1.68813e+08	7.2104e+07	2.21137e+07
												2.1374e+07	2.08528e+07	0	2.19513e+07	1.35577e+06	1.20566e+06	368524	646132	125045
												2.21352e+07	2.31673e+07	0	2.1888e+07	9.39034e+06	1.74539e+07	1.6621e+07	1.59104e+07	1.40484e+07
												2.36591e+07	2.50223e+07	0	2.1841e+07	8.53674e+07	9.37598e+07	4.52084e+07	1.56599e+07	5.0985e+06
												5.36979e+07	2.00524e+07	0	2.16742e+07	6.06745e+06	4.63089e+06	4.39858e+06	5.08591e+06	3.49211e+07
												1.78463e+07	2.82681e+07	0	2.14595e+07	3.07686e+07	3.63578e+07	3.29024e+07	3.38213e+07	1.63258e+07
		Food	MBYNDKVOZOAOIS-FPLPWBNLSA-N		CCCCCC\C=C/CCCCCCCCCC1=C(C(O)=O)C(O)=CC=C1	Benzene and substituted derivatives	Benzoic acids and derivatives	Benzenoids	forward	C24H38O3	[M+H]1+	2.07201e+07	1.91307e+07	0	2.12772e+07	6.72926e+07	7.23497e+07	3.7187e+07	6.74749e+06	6.57888e+06
												2.14155e+07	2.10138e+07	0	2.12436e+07	213271	1.17783e+07	1.27857e+07	1.19033e+07	1.64849e+07
												1.6047e+07	2.147e+07	0	2.11219e+07	2.33828e+06	1.88356e+06	1.05491e+06	938494	86801.7
												1.96326e+07	1.95925e+07	0	2.10721e+07	456874	671316	181694	91465.9	2.15388e+06
												1.8856e+07	1.981e+07	0	2.09337e+07	5.9688e+06	9.01528e+06	2.76278e+06	1.90737e+06	0
												1.73546e+07	2.50621e+07	0	2.07886e+07	2.20179e+07	2.79732e+07	3.01437e+07	2.92457e+07	1.13567e+07
												1.77498e+07	2.08019e+07	0	2.04307e+07	2.14216e+07	2.95989e+07	4.29952e+07	4.7122e+07	1.81999e+07
												2.13018e+07	1.96466e+07	0	2.03737e+07	1.04022e+08	9.63376e+07	1.17004e+08	4.30372e+07	2.40179e+07
												1.60849e+07	1.79417e+07	0	2.0303e+07	2.68039e+06	2.56184e+06	508337	177969	9.68569e+06
												2.33781e+07	2.21387e+07	0	2.02447e+07	2.57361e+07	2.69744e+07	8.82898e+06	5.8549e+06	2.15272e+06
5-(3'，4'-二羟基苯基)-γ-戊内酯									forward	C22H38O5	[M+H]1+	2.22258e+07	1.95174e+07	0	2.01456e+07	1.42181e+07	1.77862e+07	1.84814e+07	1.91092e+07	4.07502e+07
												2.13898e+07	2.19388e+07	0	1.99251e+07	1.17361e+06	1.23417e+06	697094	1.77147e+06	0
												1.82992e+07	1.78269e+07	0	1.98257e+07	2.77122e+06	7.86722e+06	4.53586e+06	1.06835e+07	0
												1.82163e+07	1.99005e+07	0	1.94369e+07	0	252478	177822	207443	379659
												1.50362e+07	2.04723e+07	0	1.91236e+07	1.54128e+07	1.91653e+07	1.68536e+07	1.66436e+07	3.4143e+06
												1.97873e+07	1.72908e+07	0	1.90152e+07	8.45353e+07	7.75584e+07	9.63261e+07	3.46398e+07	2.42029e+07
												9.53896e+06	1.51786e+07	0	1.89819e+07	950739	2.11438e+06	1.90907e+06	3.97176e+07	0
												1.66137e+07	1.79655e+07	0	1.87237e+07	1.71685e+07	1.62288e+07	1.56812e+07	1.33279e+07	9.30287e+06
												7.14356e+07	1.79456e+07	0	1.86965e+07	2.03405e+08	1.94991e+08	5.22963e+07	4.68957e+07	7.91162e+07
												2.5481e+07	1.5902e+07	0	1.8458e+07	0	0	175211	214909	2.52621e+06
												2.0798e+07	1.69314e+07	0	1.83665e+07	1.02226e+07	1.08726e+07	8.36533e+06	8.95027e+06	1.40416e+07
												1.95157e+07	2.27786e+07	0	1.83652e+07	1.27209e+08	1.2559e+08	6.24097e+07	1.11462e+07	9.54915e+06
												2.49375e+07	2.45543e+07	0	1.81817e+07	763783	471081	418747	484832	76574.6
												1.65204e+07	1.81469e+07	0	1.81208e+07	1.41307e+07	1.74733e+07	1.45375e+07	1.4208e+07	8.59524e+06
												1.82576e+07	2.17603e+07	0	1.80707e+07	1.94932e+07	2.17718e+07	1.46802e+07	9.63505e+06	0
												3.61122e+07	2.05348e+07	0	1.79748e+07	7.67975e+06	1.83018e+07	6.44371e+06	1.71377e+07	0
		Drug metabolite,Endogenous	BAYGVMXZJBFEMB-UHFFFAOYSA-N		OC1=CC=C(C=C1)C(F)(F)F	Benzene and substituted derivatives	Trifluoromethylbenzenes	Benzenoids	forward	C7H5F3O	[M+H]1+	1.55579e+07	2.34693e+07	0	1.77449e+07	2.34446e+07	2.20758e+07	1.99688e+07	1.43741e+07	2.3439e+07
												1.78008e+07	1.80894e+07	0	1.7723e+07	4.3083e+06	1.46048e+07	1.41853e+07	1.33288e+07	9.12103e+06
												1.47732e+07	1.00635e+07	0	1.7618e+07	1.06807e+07	1.15304e+07	9.59274e+06	8.22806e+06	6.83852e+06
												1.52434e+07	1.53088e+07	0	1.75835e+07	516808	492028	0	95931.3	0
												1.0025e+07	1.70673e+07	0	1.74995e+07	6.87055e+06	1.02319e+07	8.29491e+06	3.65027e+07	713262
												1.94131e+07	1.53304e+07	0	1.74702e+07	1.4407e+07	1.63585e+07	1.03655e+07	9.90325e+06	1.4382e+07
												1.58689e+07	1.9165e+07	0	1.73524e+07	3.60026e+07	4.79247e+07	4.17743e+07	7.15098e+07	679105
												1.69952e+07	1.7643e+07	0	1.73095e+07	9.3548e+06	1.49763e+07	1.53561e+07	1.53833e+07	8.8813e+06
												1.53927e+07	1.60807e+07	0	1.73068e+07	2.61631e+07	2.70828e+07	2.45591e+07	2.57758e+07	6.46906e+06
												1.58493e+07	1.62394e+07	0	1.72898e+07	3.30991e+06	3.51986e+06	2.82164e+06	2.57209e+06	125487
												1.33605e+07	1.63523e+07	0	1.72352e+07	260928	630498	443043	442293	1.47178e+06
												1.97873e+07	1.93603e+07	0	1.71936e+07	1.43566e+07	7.68949e+06	3.45717e+06	927756	2.2469e+06
												2.5839e+07	1.56006e+07	0	1.7148e+07	7.88184e+06	9.08753e+06	6.64896e+06	8.12111e+06	3.66224e+07
												1.3718e+07	1.48826e+07	0	1.68636e+07	2.22924e+07	2.47315e+07	2.86283e+07	1.59133e+08	1.97582e+06
												1.43971e+07	1.73535e+07	0	1.68515e+07	2.03791e+06	2.09357e+06	2.03055e+06	1.82121e+06	0
												1.85963e+07	1.56044e+07	0	1.66789e+07	3.87366e+06	3.33497e+06	2.49979e+06	2.71069e+06	2.45077e+07
												1.48538e+07	4.50361e+06	0	1.66336e+07	1.49626e+06	1.80695e+06	1.16285e+06	114347	350158
												1.55057e+07	1.68063e+07	0	1.65774e+07	6.53248e+07	1.02538e+08	6.32771e+07	6.01223e+07	4.64547e+06
穆坪马兜铃酰胺									forward	C24H48N6O5	[M+H]1+	2.96011e+07	1.27666e+07	0	1.64837e+07	6.56529e+06	5.94325e+06	5.97832e+06	6.22473e+06	6.52837e+07
												1.6612e+07	1.65369e+07	0	1.62792e+07	1.52861e+07	1.47145e+07	1.10434e+07	8.92776e+06	9.53935e+06
									forward	C17H26N2O4	[M+H]1+	1.93326e+07	2.08585e+07	0	1.62639e+07	9.6653e+07	1.01843e+08	6.52362e+07	2.0149e+07	4.53154e+06
												1.63077e+07	1.69292e+07	0	1.62526e+07	1.38696e+07	1.43638e+07	1.34637e+07	1.21424e+07	1.10386e+07
									forward	C18H32N6O6	[M+H]1+	1.52972e+07	1.48444e+07	0	1.61516e+07	1.63079e+08	1.66494e+08	1.19851e+08	1.27179e+07	1.43423e+07
												1.6214e+07	1.76605e+07	0	1.6137e+07	1.43876e+07	1.47688e+07	1.37056e+07	1.22967e+07	7.69012e+06
												1.93286e+07	1.29857e+07	0	1.60924e+07	4.7037e+06	3.50627e+06	3.14278e+06	3.60334e+06	2.82666e+07
												1.99464e+07	1.30302e+07	0	1.58012e+07	8.06111e+06	9.90818e+06	8.05303e+06	8.20452e+06	3.19882e+07
												1.80173e+07	1.48986e+07	0	1.57866e+07	3.12618e+06	3.10231e+06	2.08375e+06	308934	4.32019e+06
3,4-二咖啡酰基-1,5-喹内酯									forward	C23H46N6O5	[M+H]1+	2.82927e+07	1.18398e+07	0	1.56885e+07	5.06158e+06	5.78023e+06	5.06163e+06	5.70322e+06	6.88932e+07
												4.20322e+07	1.68616e+07	0	1.56582e+07	1.18367e+07	2.00847e+07	9.74386e+06	2.63022e+07	1.09224e+06
												1.05246e+07	1.48872e+07	0	1.53039e+07	302795	1.01734e+06	549787	297638	0
												1.38997e+07	1.63697e+07	0	1.53029e+07	9.33752e+06	1.29626e+07	5.69836e+06	861955	0
												1.62537e+07	1.39034e+07	0	1.52406e+07	9.98372e+06	1.17007e+07	1.15637e+07	1.0936e+07	1.59988e+07
												284953	1.17761e+07	0	1.52203e+07	0	0	0	220296	241697
												1.41341e+07	1.39303e+07	0	1.51811e+07	5.151e+07	4.95766e+07	6.80817e+07	1.55576e+07	1.15068e+07
												1.46099e+07	1.47505e+07	0	1.50929e+07	8.58978e+06	1.31114e+07	8.59265e+06	8.51658e+06	1.03398e+07
												1.49827e+07	1.31035e+07	0	1.498e+07	1.44315e+08	1.54506e+08	1.758e+08	6.2809e+07	1.14345e+07
												1.82602e+07	1.44151e+07	0	1.49662e+07	2.03145e+07	2.2167e+07	8.96194e+06	8.43193e+06	9.86902e+06
												2.4695e+07	1.3689e+07	0	1.48604e+07	1.66575e+07	1.61521e+07	1.59884e+07	1.36541e+07	2.27026e+07
												1.22723e+07	1.50174e+07	0	1.47576e+07	984469	840320	1.17362e+06	938904	0
												1.57154e+07	1.50191e+07	0	1.47439e+07	7.53083e+06	5.19077e+06	4.68428e+06	3.65384e+06	9.79642e+06
												1.32988e+07	1.35233e+07	0	1.46726e+07	1.0365e+06	1.27655e+06	487459	740256	0
												1.12541e+07	1.25834e+07	0	1.46343e+07	1.72508e+07	2.20061e+07	3.06201e+07	3.08407e+07	4.67125e+07
												1.20176e+07	1.65528e+07	0	1.45303e+07	1.64887e+07	1.44565e+07	1.72715e+07	1.69354e+07	4.84875e+06
												1.53522e+07	1.52478e+07	0	1.44919e+07	5.56312e+06	5.13546e+06	5.23535e+06	5.81495e+06	1.07568e+07
												1.41189e+07	1.52938e+07	0	1.44835e+07	1.44359e+07	1.60726e+07	1.45992e+07	1.64213e+07	1.15469e+07
												1.32787e+07	1.4164e+07	0	1.44502e+07	1.11178e+07	1.26328e+07	1.18477e+07	1.12938e+07	1.34126e+07
												1.65573e+07	1.50695e+07	0	1.44369e+07	2.22421e+08	2.52233e+08	2.01224e+08	8.48328e+07	1.24731e+07
												8.20238e+06	6.95386e+06	0	1.43525e+07	0	0	0	39184.8	0
												1.43922e+07	1.67185e+07	0	1.4327e+07	8.88408e+06	9.58817e+06	9.39495e+06	1.01685e+07	1.49969e+07
												1.57882e+07	1.41222e+07	0	1.42934e+07	1.27278e+07	1.47031e+07	1.02233e+07	1.06164e+07	1.03203e+07
												1.51483e+07	1.43183e+07	0	1.41928e+07	1.02567e+07	1.28489e+07	1.347e+07	1.33778e+07	1.66782e+07
									forward	C21H34N4O9	[M+H]1+	7.46697e+06	6.8442e+06	0	1.40945e+07	1.40821e+06	1.8888e+06	4.54623e+06	7.5677e+06	0
												1.36845e+07	1.34672e+07	0	1.39515e+07	1.9331e+08	1.87497e+08	2.28399e+08	7.25389e+07	1.1269e+07
												1.54451e+07	1.49667e+07	0	1.37848e+07	9.62245e+07	9.4851e+07	1.03043e+08	4.57141e+07	8.27925e+06
												1.27168e+07	1.36244e+07	0	1.37637e+07	1.02754e+07	1.17767e+07	9.58219e+06	9.4578e+06	7.42752e+06
												1.55015e+07	1.41415e+07	0	1.37181e+07	1.12942e+07	1.29101e+07	1.17436e+07	1.32783e+07	3.67983e+07
												1.32807e+07	1.46865e+07	0	1.36951e+07	1.32458e+07	1.42654e+07	1.42828e+07	1.79207e+07	1.14805e+07
												1.19216e+07	1.38192e+07	0	1.36058e+07	1.63692e+07	2.17814e+07	1.81444e+07	3.10615e+07	447817
												1.39353e+07	1.27094e+07	0	1.36055e+07	2.35927e+07	2.46292e+07	6.72833e+06	5.44243e+06	9.25275e+06
												1.38164e+07	1.01865e+07	0	1.34602e+07	7.29359e+06	6.9365e+06	1.46345e+07	5.97322e+07	1.83375e+07
												1.31073e+07	1.34776e+07	0	1.34236e+07	1.2015e+07	1.25072e+07	1.31479e+07	1.34671e+07	1.81867e+07
												1.18259e+07	1.08716e+07	0	1.33611e+07	351282	908218	271674	498521	79935.4
												1.19655e+07	1.50465e+07	0	1.32861e+07	719407	428530	166109	303364	1.55091e+06
												1.15628e+07	1.19331e+07	0	1.32096e+07	2.76609e+07	2.65777e+07	1.60332e+07	1.03334e+06	517025
												1.1293e+07	1.45155e+07	0	1.31591e+07	1.38676e+07	1.37121e+07	1.47778e+07	1.4223e+07	8.2164e+06
												6.12358e+06	1.26571e+07	0	1.3153e+07	0	163035	483057	654329	0
												1.71065e+07	1.03196e+07	0	1.30613e+07	6.12788e+06	6.24406e+06	6.75684e+06	6.34774e+06	3.15083e+07
												1.13765e+07	1.29874e+07	0	1.29748e+07	0	0	0	132688	0
												1.41205e+07	1.34895e+07	0	1.29287e+07	9.61102e+06	1.11759e+07	8.68918e+06	8.88909e+06	2.18644e+07
												1.21073e+07	1.16882e+07	0	1.29123e+07	92814.9	0	69135.5	93408.5	0
												8.91882e+06	1.48943e+07	0	1.28916e+07	312711	527527	115810	77446.9	597894
												1.57878e+07	1.27752e+07	0	1.2825e+07	1.09408e+07	1.39273e+07	1.44568e+07	1.33714e+07	1.91898e+07
												1.29615e+07	1.28038e+07	0	1.28244e+07	7.98046e+06	9.80478e+06	9.84203e+06	1.01587e+07	1.07021e+07
												1.5102e+07	1.26532e+07	0	1.28243e+07	4.30921e+06	4.7763e+06	4.84541e+06	4.45672e+06	7.7919e+06
												1.26212e+07	1.27583e+07	0	1.28152e+07	3.6744e+06	3.2596e+06	1.16192e+06	2.16224e+06	1.23812e+07
												1.41725e+07	1.37244e+07	0	1.27835e+07	1.62686e+07	1.71203e+07	1.57953e+07	1.81569e+07	1.36373e+07
												1.68118e+07	9.81307e+06	0	1.27761e+07	2.48458e+06	1.8974e+06	2.41703e+06	2.02371e+06	2.76814e+07
												1.06277e+07	1.34323e+07	0	1.27418e+07	1.2734e+07	1.35691e+07	1.20733e+07	1.11717e+07	6.88219e+06
										C44H78NO8P	[M+H]1+	8.93244e+06	7.26461e+06	0	1.26947e+07	4.93153e+07	4.12383e+07	1.69442e+07	3.46185e+06	0
												1.34299e+07	1.3337e+07	0	1.25605e+07	838073	4.33818e+06	4.18226e+06	4.09351e+06	6.72378e+06
												1.22165e+07	1.29052e+07	0	1.2532e+07	1.22823e+07	1.23928e+07	1.56802e+07	1.5183e+07	5.67592e+06
												1.02618e+07	1.02138e+07	0	1.25293e+07	218140	636169	0	303915	0
												8.71864e+06	8.3676e+06	0	1.24602e+07	1.97726e+07	2.09729e+07	1.29074e+07	2.26455e+06	0
												151418	1.7856e+07	0	1.24311e+07	0	0	1.1912e+06	173811	383649
												1.33594e+07	1.71915e+07	0	1.22481e+07	3.42e+08	3.50168e+08	2.03269e+08	9.6173e+06	1.12757e+07
												1.04269e+07	1.19418e+07	0	1.2239e+07	6.75535e+06	6.33537e+06	4.04991e+06	378234	0
												1.57005e+07	1.17987e+07	0	1.22327e+07	4.51023e+07	4.72677e+07	2.23276e+07	4.46989e+06	149761
												1.23322e+07	1.07559e+07	0	1.22267e+07	4.18617e+06	8.46848e+06	7.75165e+06	6.36949e+06	8.41891e+06
												1.28383e+07	1.23866e+07	0	1.22223e+07	458192	428945	1.97644e+06	4.01808e+06	0
												1.14643e+07	1.22867e+07	0	1.22071e+07	899310	1.05678e+06	387720	463788	364278
												1.44103e+07	1.07916e+07	0	1.21578e+07	5.59494e+06	6.15129e+06	6.8327e+06	6.36682e+06	2.19718e+07
												1.11359e+07	1.0119e+07	0	1.21227e+07	6.9825e+06	7.49498e+06	7.00419e+06	6.53984e+06	5.42952e+06
												1.2057e+07	9.88078e+06	0	1.20785e+07	5.91703e+06	5.69932e+06	5.58738e+06	6.91287e+06	0
												1.12813e+07	8.99231e+06	0	1.20224e+07	1.81393e+07	2.20098e+07	1.65648e+07	1.04665e+07	1.10533e+07
												1.31581e+07	1.30916e+07	0	1.1995e+07	1.26946e+07	1.23914e+07	1.12275e+07	1.10399e+07	1.88391e+07
												1.45368e+07	1.09512e+07	0	1.19748e+07	1.12411e+08	1.42393e+08	1.26129e+08	6.08021e+07	9.34903e+06
												1.24825e+07	1.29891e+07	0	1.18898e+07	4.87128e+06	8.36174e+06	8.50161e+06	7.54112e+06	1.02008e+07
												1.29669e+07	1.33141e+07	0	1.18438e+07	2.34232e+07	2.78544e+07	2.27917e+07	1.71186e+07	1.11459e+07
												1.2839e+07	1.10447e+07	0	1.18379e+07	1.10617e+07	1.13925e+07	5.61417e+06	4.42603e+06	3.24998e+06
												2.04926e+07	1.26186e+07	0	1.18223e+07	1.28386e+07	1.42945e+07	1.51928e+07	1.53173e+07	1.49006e+07
												7.7643e+06	1.10194e+07	0	1.18097e+07	391774	979198	810764	938148	892670
												1.0651e+07	1.20737e+07	0	1.17801e+07	1.14139e+07	1.57554e+07	1.42977e+07	1.47411e+07	4.18475e+06
												1.20494e+07	1.19437e+07	0	1.17677e+07	64787.3	66799.9	111842	11207.3	0
												1.15802e+07	1.16286e+07	0	1.1753e+07	9.78912e+06	1.012e+07	4.12467e+06	9.03409e+06	5.91158e+06
												1.09847e+07	1.23953e+07	0	1.17164e+07	4.23541e+06	7.37564e+06	7.36723e+06	6.79073e+06	6.05442e+06
												1.31485e+07	1.27596e+07	0	1.16992e+07	139314	116353	169121	1.05913e+06	0
												9.37177e+06	1.2276e+07	0	1.16665e+07	1.31995e+07	1.35646e+07	1.33837e+07	1.41089e+07	5.71257e+06
												1.06982e+07	1.18972e+07	0	1.15952e+07	8.69382e+06	8.82192e+06	7.60113e+06	8.08459e+06	5.76961e+06
												1.62682e+07	1.10938e+07	0	1.15562e+07	561969	1.06871e+06	477673	545063	332671
												1.24783e+07	1.28792e+07	0	1.14799e+07	9.807e+06	1.25918e+07	1.38899e+07	1.48188e+07	1.03636e+07
												1.14698e+07	8.4324e+06	0	1.14587e+07	4.72242e+06	4.55636e+06	4.33971e+06	5.58357e+06	0
												9.94993e+06	1.1745e+07	0	1.14555e+07	9.87065e+06	1.1158e+07	1.04189e+07	9.50025e+06	5.64466e+06
												1.10014e+07	1.19252e+07	0	1.14543e+07	1.25265e+07	1.25521e+07	1.17114e+07	1.22274e+07	5.97477e+06
												1.12224e+07	1.1658e+07	0	1.13634e+07	7.81615e+06	8.95135e+06	7.64355e+06	7.9621e+06	1.05193e+07
												1.32388e+07	1.1179e+07	0	1.129e+07	1.1625e+07	1.34812e+07	1.02493e+07	8.6954e+06	7.98102e+06
黄曲霉毒素M1									forward	C20H31N3O5S1	[M+H]1+	9.66211e+06	8.60639e+06	0	1.12238e+07	521289	4.95754e+06	3.35062e+06	2.03115e+06	577904
												1.32575e+07	1.09647e+07	0	1.12201e+07	8.26077e+06	1.28771e+07	2.7204e+06	1.68514e+06	4.506e+06
												1.11928e+07	1.15799e+07	0	1.12193e+07	1.34045e+07	1.53509e+07	1.41373e+07	1.642e+07	1.16467e+07
												9.69372e+06	1.30952e+07	0	1.1183e+07	9.9027e+06	9.4138e+06	7.12189e+06	9.86881e+06	6.85724e+06
												1.61031e+07	1.13066e+07	0	1.11656e+07	2.89271e+07	3.36689e+07	2.67241e+07	4.9458e+07	0
												1.13443e+07	1.19569e+07	0	1.11057e+07	429220	335138	205456	433140	258912
												1.15294e+07	1.18581e+07	0	1.11019e+07	331200	309907	1.74037e+06	1.9099e+06	146792
												1.19937e+07	1.10318e+07	0	1.10885e+07	1.21931e+07	1.25874e+07	5.71752e+06	4.42866e+06	3.25352e+06
												1.18891e+07	1.10119e+07	0	1.10837e+07	34479.4	26540.8	0	66261.9	0
												1.05064e+07	1.05229e+07	0	1.10697e+07	1.06433e+07	1.05173e+07	9.12666e+06	9.35847e+06	9.99731e+06
												1.05834e+07	1.23796e+07	0	1.10674e+07	1.33363e+07	1.43984e+07	1.29851e+07	1.61594e+07	9.90441e+06
												1.00154e+07	1.02057e+07	0	1.10672e+07	1.06501e+07	1.13963e+07	6.91721e+06	6.21818e+06	5.15033e+06
												1.01236e+07	9.54733e+06	0	1.10429e+07	5.04406e+06	5.20937e+06	5.71907e+06	7.69522e+06	0
												1.3793e+07	1.00562e+07	0	1.10311e+07	1.04272e+07	1.17294e+07	7.85375e+06	6.40911e+06	8.96136e+06
												1.01764e+07	1.09806e+07	0	1.1027e+07	1.56805e+07	1.56197e+07	3.90831e+07	5.64502e+07	9.24781e+06
												3.13886e+06	3.11816e+07	0	1.09712e+07	1.50119e+06	3.76886e+06	3.53971e+07	1.02643e+09	718965
												1.30113e+07	1.0242e+07	0	1.09561e+07	1.10282e+07	1.19525e+07	6.79375e+06	6.4132e+06	8.69233e+06
												1.67716e+06	1.05427e+07	0	1.08499e+07	3.29368e+07	2.62041e+07	1.48515e+07	3.49579e+06	1.19637e+06
												1.17654e+07	1.23417e+07	0	1.08389e+07	2.62868e+07	3.4434e+07	2.9882e+07	5.17665e+07	131548
												1.24812e+07	1.16282e+07	0	1.07821e+07	1.69842e+07	1.57955e+07	1.33205e+07	9.30279e+06	5.97606e+06
												1.21657e+07	1.08647e+07	0	1.07477e+07	1.27888e+07	1.55968e+07	9.68337e+06	9.34292e+06	6.00416e+06
												1.0448e+07	1.12671e+07	0	1.07146e+07	1.55286e+07	1.31915e+07	1.26951e+07	8.91784e+06	5.78289e+06
												9.20786e+06	1.15839e+07	0	1.06635e+07	1.22599e+07	1.25627e+07	1.23967e+07	1.40226e+07	7.94024e+06
												1.03237e+07	1.03397e+07	0	1.06567e+07	1.1137e+07	1.08143e+07	8.6181e+06	6.81067e+06	6.37214e+06
												1.26857e+07	1.133e+07	0	1.06513e+07	7.90176e+06	8.36442e+06	1.15641e+07	1.31939e+07	8.11308e+06
												1.03719e+07	8.96843e+06	0	1.06158e+07	7.90972e+06	1.05393e+07	5.34621e+06	3.47706e+06	2.86076e+06
												9.74158e+06	1.1844e+07	0	1.05819e+07	9.77044e+06	1.11348e+07	1.12392e+07	1.42561e+07	8.33563e+06
												8.8666e+06	1.01217e+07	0	1.05816e+07	1.17852e+07	1.56805e+07	1.4058e+07	2.41798e+07	151226
									forward	C33H52O13	[M+H]1+	8.75507e+06	1.03698e+07	0	1.05562e+07	2.13145e+07	2.8444e+07	2.49747e+07	2.29023e+07	2.98113e+06
												1.2144e+07	7.46939e+06	0	1.0545e+07	89963.2	0	203270	98111.7	1.90676e+06
												1.2229e+07	1.27015e+07	0	1.054e+07	1.14517e+07	1.39066e+07	1.09003e+07	1.32817e+07	2.02259e+07
												1.24521e+07	1.27878e+07	0	1.05357e+07	1.00853e+07	1.09567e+07	5.83609e+06	4.48467e+06	3.14893e+06
												9.2571e+06	7.77812e+06	0	1.0522e+07	6.22477e+06	6.70137e+06	2.45787e+06	196668	729063
(1S，3S，4S，5R，6x，8x)-1,5-二乙酰氧基-8-天使酰氧基-3,4-环氧-7(14)，10-双氨基-2-酮									forward	C32H34O18	[M+H]1+	1.02883e+07	1.06439e+07	0	1.04879e+07	1.29977e+07	1.60394e+07	1.32087e+07	1.48347e+07	9.76891e+06
												1.10432e+07	1.08386e+07	0	1.04392e+07	1.85061e+07	1.86984e+07	1.504e+07	1.28723e+07	3.96443e+06
												1.08406e+07	1.12649e+07	0	1.03165e+07	3.68914e+07	3.20722e+07	1.55643e+07	5.19744e+06	1.55449e+06
												1.40431e+07	1.0224e+07	0	1.03138e+07	1.64474e+07	1.96202e+07	6.70951e+06	5.1353e+06	7.10234e+06
												8.32025e+06	1.10266e+07	0	1.02683e+07	1.26074e+07	1.9583e+07	1.32155e+07	1.36445e+07	2.41857e+06
									forward	C18H29NO6	[M+H]1+	4.98279e+06	1.99606e+07	0	1.02243e+07	3.4866e+07	3.41365e+07	8.75419e+07	3.4252e+08	0
												2.11614e+07	6.23717e+06	0	1.01701e+07	364058	869743	544812	1.09048e+06	2.55542e+06
												7.00681e+06	9.38454e+06	0	1.01539e+07	1.83077e+06	1.55382e+06	1.07234e+06	282764	401684
												8.9137e+06	8.27125e+06	0	1.01463e+07	6.6785e+06	7.33638e+06	5.93901e+06	5.18859e+06	0
												1.01697e+07	9.72871e+06	0	1.0104e+07	9.74423e+06	1.09016e+07	5.85124e+06	4.64679e+06	4.24027e+06
												1.03222e+07	1.01835e+07	0	1.0069e+07	1.55218e+06	8.27093e+06	8.06763e+06	7.91635e+06	4.97412e+06
												8.98274e+06	1.0498e+07	0	1.00214e+07	2.09183e+07	2.0271e+07	1.07102e+07	8.48913e+06	6.49688e+06
												9.38007e+06	1.01182e+07	0	9.99083e+06	4.9699e+06	6.45543e+06	6.47247e+06	7.1545e+06	5.85647e+06
												9.92622e+06	1.04999e+07	0	9.96729e+06	1.62378e+06	7.11845e+06	6.20314e+06	5.24855e+06	6.52415e+06
												1.81924e+07	9.93511e+06	0	9.86257e+06	4.85347e+07	3.91711e+07	2.6102e+07	5.19686e+07	432521
												1.03061e+07	1.11304e+07	0	9.85114e+06	7.3775e+06	9.78087e+06	7.82716e+06	7.26463e+06	7.78885e+06
												8.76017e+06	8.90196e+06	0	9.84586e+06	608149	648068	114984	601685	0
												1.03052e+07	1.06091e+07	0	9.84146e+06	4.87836e+06	4.9229e+06	4.87731e+06	5.44843e+06	8.24819e+06
												9.63053e+06	1.01862e+07	0	9.82956e+06	1.06132e+07	1.08761e+07	1.16473e+07	1.22829e+07	8.12012e+06
												1.38159e+07	1.621e+07	0	9.82309e+06	1.59835e+07	1.74829e+07	1.2998e+07	7.09354e+06	4.5359e+06
												9.03113e+06	1.0824e+07	0	9.73752e+06	1.05902e+07	1.16502e+07	3.47681e+07	1.06355e+07	5.59567e+06
香胶甾酮									forward	C24H38O4	[M+H]1+	1.00665e+07	9.16164e+06	0	9.65239e+06	1.72298e+08	1.59493e+08	8.43823e+07	7.48888e+06	9395724
												9.5189e+06	9.95878e+06	0	9.64614e+06	6.52713e+06	7.39599e+06	7.35131e+06	7.3812e+06	4.81808e+06
												9.25932e+06	1.00639e+07	0	9.64413e+06	1.89624e+07	1.79594e+07	1.79648e+07	2.82264e+07	5.75258e+06
												1.87103e+07	7.61258e+06	0	9.63078e+06	1.74091e+07	1.73632e+07	1.2883e+07	8.0303e+07	137447
									forward	C33H56N4O7	[M+H]1+	1.13036e+07	1.06319e+07	0	9.62201e+06	7.07453e+07	7.42711e+07	2.94659e+07	4.43819e+06	1.19893e+06
												1.04222e+07	1.00998e+07	0	9.59763e+06	1.25756e+07	1.85845e+07	1.87983e+07	1.93212e+07	1.1323e+07
												7.93248e+06	7.75445e+06	0	9.49583e+06	3.83773e+06	5.66115e+06	3.21436e+06	1.37223e+06	280156
												8.68966e+06	9.82439e+06	0	9.46557e+06	1.41007e+07	1.53861e+07	1.11788e+07	8.75674e+06	3.0882e+06
												1.12295e+07	9.99473e+06	0	9.46505e+06	1.87597e+07	1.55407e+07	1.34948e+07	7.90152e+06	4.31049e+06
												8.63309e+06	9.23869e+06	0	9.45799e+06	3.29572e+06	3.90805e+06	2.99945e+06	2.74327e+06	2.29248e+06
												9.89455e+06	8.3571e+06	0	9.4382e+06	297964	133339	95472.6	174357	0
												9.50389e+06	1.00028e+07	0	9.41207e+06	1.90252e+07	2.93522e+07	2.37308e+07	4.16333e+07	1.01938e+06
												8.75177e+06	1.04463e+07	0	9.29717e+06	9.68492e+06	8.91445e+06	1.02738e+07	9.91183e+06	8.75147e+06
												8.72232e+06	9.19202e+06	0	9.2573e+06	6.82286e+06	7.84817e+06	7.35831e+06	7.6075e+06	5.40078e+06
												8.95218e+06	9.5433e+06	0	9.21265e+06	3.00433e+06	4.19067e+06	1.32288e+06	986958	4.10826e+06
									forward	C23H34O8	[M+H]1+	9.01005e+06	1.13293e+07	0	9.20219e+06	4.49118e+07	4.55338e+07	2.16241e+07	4.977e+06	2.33217e+06
												9.92224e+06	1.05849e+07	0	9.19704e+06	5.26124e+06	5.8559e+06	5.52602e+06	6.42434e+06	7.68389e+06
												7.5296e+06	9.36622e+06	0	9.16719e+06	7.95076e+06	9.3983e+06	8.9767e+06	9.61915e+06	3.18175e+06
												9.50565e+06	9.37862e+06	0	9.10544e+06	1.83211e+07	1.67426e+07	1.17288e+07	7.02677e+06	3.68905e+06
												1.02194e+07	1.31159e+07	0	9.07721e+06	3.0196e+07	3.23374e+07	1.37539e+07	3.80404e+06	0
												8.19858e+06	1.0024e+07	0	9.05042e+06	9.65616e+06	1.08006e+07	1.11947e+07	1.11885e+07	0
												8.47672e+06	1.08047e+07	0	9.02166e+06	2.0777e+07	2.14186e+07	2.54742e+07	2.1333e+07	8.3599e+07
												9.77365e+06	9.68422e+06	0	8.98367e+06	1.44388e+07	1.43682e+07	1.30581e+07	1.65309e+07	1.04591e+07
												7.55696e+06	7.55127e+06	0	8.93383e+06	102627	3.10496e+06	2.09627e+06	1.32267e+06	0
												9.4306e+06	7.38567e+06	0	8.91817e+06	1.95954e+07	2.24435e+07	4.47521e+07	1.24362e+07	6.02035e+06
												9.88874e+06	8.79874e+06	0	8.8597e+06	5.66712e+06	6.27566e+06	4.25044e+06	3.22574e+06	2.75857e+06
									forward	C20H30O5	[M+NH4]1+	8.91269e+06	8.25429e+06	0	8.85035e+06	5.78633e+07	6.1228e+07	7.07152e+07	3.21968e+07	7.83862e+06
												7.13712e+06	9.89581e+06	0	8.83303e+06	6.83037e+06	9.54058e+06	7.49003e+06	7.40576e+06	4.16627e+06
												8.73321e+06	9.27873e+06	0	8.82959e+06	1.09224e+07	1.00125e+07	1.0496e+07	1.23571e+07	8.25174e+06
												6.50942e+06	1.10459e+07	0	8.82059e+06	1.23681e+08	2.18575e+08	9.21308e+07	3.85681e+06	96681.4
												9.17662e+06	8.90918e+06	0	8.81204e+06	8.50648e+06	7.86236e+06	5.25212e+06	3.94478e+06	3.11828e+06
												1.09142e+07	1.06005e+07	0	8.80194e+06	3.47274e+07	3.24037e+07	1.27783e+07	1.10162e+07	1.12727e+07
												1.01018e+07	1.01337e+07	0	8.74578e+06	7.26809e+06	7.97391e+06	4.61387e+06	3.4907e+06	2.77885e+06
												8.72452e+06	6.82032e+06	0	8.74445e+06	1.39161e+07	1.39302e+07	6.28314e+06	283366	0
												0	2.82671e+06	0	8.71576e+06	2.79015e+06	6.39418e+06	5.2837e+06	8.60036e+06	0
												1.13729e+07	7.29267e+06	0	8.61171e+06	1.03825e+07	1.19286e+07	4.44458e+06	3.95385e+06	6.41143e+06
												1.37646e+07	6.51479e+06	0	8.57304e+06	2.98277e+07	3.70207e+07	1.33769e+07	1.31962e+07	1.02779e+07
												6.22442e+06	7.62913e+06	0	8.57062e+06	327130	753237	124345	176293	0
												1.50493e+07	9.19037e+06	0	8.5651e+06	3.14616e+07	3.76e+07	1.22987e+07	1.19634e+07	1.07295e+07
												8.11337e+06	9.0013e+06	0	8.54708e+06	0	0	0	40173.2	0
												1.16437e+07	8.02931e+06	0	8.47811e+06	1.07552e+07	1.2664e+07	8.06456e+06	8.53926e+06	6.88967e+06
												9.10372e+06	7.85038e+06	0	8.4707e+06	8.89638e+06	8.73819e+06	4.98839e+06	3.79891e+06	3.33364e+06
												8.18416e+06	8.32393e+06	0	8.46606e+06	8.15594e+06	7.58022e+06	5.71824e+06	4.07954e+06	4.72676e+06
												0	1.14056e+07	0	8.46241e+06	0	0	0	130871	0
												1.07669e+07	7.48689e+06	0	8.43761e+06	6.46969e+06	7.72703e+06	4.73026e+06	4.71315e+06	1.30475e+07
												7.99894e+06	8.87703e+06	0	8.43331e+06	2.19391e+06	6.55783e+06	6.94161e+06	6.55588e+06	3.79241e+06
												8.07636e+06	8.16113e+06	0	8.35365e+06	6.15714e+06	5.02029e+06	5.46734e+06	5.66403e+06	6.95291e+06
												1.00367e+07	8.45601e+06	0	8.32207e+06	1.20799e+07	1.34997e+07	4.51278e+06	1.6517e+06	1.89416e+06
												5.36751e+06	6.7167e+06	0	8.31524e+06	372249	485807	157439	224594	0
												6.14822e+06	1.01899e+07	0	8.29989e+06	7.71609e+06	9.26318e+06	7.41676e+06	7.45691e+06	0
												7.84383e+06	9.33988e+06	0	8.29849e+06	8.91231e+06	8.19417e+06	5.98154e+06	5.38099e+06	2.47825e+06
												6.85406e+06	9.91965e+06	0	8.24689e+06	8.76325e+06	1.00685e+07	9.88731e+06	9.98921e+06	4.17546e+06
												8.80407e+06	8.18794e+06	0	8.24555e+06	5.12959e+06	6.97143e+06	5.69503e+06	5.79212e+06	4.67529e+06
												5.61419e+06	1.01969e+07	0	8.18141e+06	1.03933e+07	1.14402e+07	1.05485e+07	1.21204e+07	3.00322e+06
												7.46812e+06	6.61888e+06	0	8.17757e+06	4.08161e+06	4.60437e+06	3.94562e+06	3.45697e+06	0
												8.56011e+06	6.49316e+06	0	8.16468e+06	1.14874e+08	1.17641e+08	1.31939e+08	5.27443e+07	6.18304e+06
												1.05775e+07	9.02793e+06	0	8.14935e+06	1.08613e+07	1.16998e+07	1.07905e+07	7.44575e+06	5.04472e+06
												3.27473e+06	1.36292e+07	0	8.14097e+06	3.2626e+08	3.15604e+08	8.76326e+07	1.01646e+08	2.33541e+06
												8.45518e+06	8.42234e+06	0	8.08966e+06	2.43347e+07	2.49838e+07	1.16435e+07	7.559e+06	1.76944e+07
												7.79342e+06	9.07381e+06	0	8.08436e+06	1.15829e+06	1.22532e+06	1.10466e+06	1.33382e+06	0
												8.2957e+06	8.43879e+06	0	8.06322e+06	9.36139e+06	1.05044e+07	9.29811e+06	1.09659e+07	7.90759e+06
												8.78754e+06	8.72086e+06	0	8.05361e+06	3.10994e+06	6.75608e+06	6.34603e+06	5.93829e+06	3.95518e+06
									forward	C12H10O2S	[M+H]1+	1.58386e+07	8.33742e+06	0	8.03257e+06	3.89985e+06	4.76174e+06	2.93781e+06	3.38978e+06	4.49757e+07
												4.25778e+06	6.87664e+06	0	8.01711e+06	540827	1.45523e+06	1.28474e+06	1.94086e+07	0
												8.62494e+06	8.25413e+06	0	8.0048e+06	7.22738e+06	7.1574e+06	4.99987e+06	3.60788e+06	4.84927e+06
												8.52585e+06	8.00632e+06	0	7.97378e+06	1.26425e+07	1.5266e+07	1.27221e+07	1.40108e+07	9.08181e+06
												1.41669e+07	8.06385e+06	0	7.96734e+06	3.395e+07	3.47696e+07	1.34453e+07	1.25667e+07	1.27434e+07
												7.01222e+06	6.05394e+06	0	7.9641e+06	0	5.73314e+06	3.01221e+06	1.71859e+06	1.87737e+06
												9.35754e+06	7.56379e+06	0	7.95426e+06	8.5544e+06	8.13354e+06	8.64269e+06	8.17548e+06	1.74431e+07
												8.40281e+06	7.58299e+06	0	7.93882e+06	1.01227e+07	1.08294e+07	4.71233e+06	4.41419e+06	5.83194e+06
												7.95269e+06	8.46558e+06	0	7.91986e+06	9.4721e+07	9.26213e+07	1.01646e+08	4.48492e+07	7.61017e+06
												8.17048e+06	9.13443e+06	0	7.91717e+06	1.04173e+07	1.00562e+07	1.00037e+07	1.2049e+07	7.25054e+06
												1.03051e+07	6.89653e+06	0	7.90459e+06	4.33712e+06	4.74402e+06	4.43413e+06	4.71274e+06	1.36666e+07
												7.33502e+06	7.66243e+06	0	7.89166e+06	6.44047e+06	7.29491e+06	6.21814e+06	7.01916e+06	4.63694e+06
												7.75308e+06	7.53145e+06	0	7.88973e+06	3.96569e+06	1.37116e+07	1.2939e+07	1.07964e+07	4.10606e+06
												4.5311e+06	5.56207e+06	0	7.86873e+06	562514	459515	354019	162325	0
												6.12281e+06	9.11249e+06	0	7.84911e+06	9.03723e+06	1.23952e+07	1.28331e+07	9.20396e+06	6.01989e+06
												6.56928e+06	8.70652e+06	0	7.84479e+06	5.26818e+06	4.95658e+06	8.01108e+06	6.85052e+06	2.56471e+06
												7.74146e+06	9.08034e+06	0	7.7771e+06	1.11812e+07	1.50825e+07	9.94046e+06	1.41123e+07	7.65036e+06
												8.03342e+06	1.40149e+07	0	7.77195e+06	6.60143e+07	6.28176e+07	3.74949e+07	3.49694e+06	0
												7.52247e+06	6.77497e+06	0	7.77051e+06	1.35912e+07	1.22572e+07	9.53099e+06	5.29437e+06	2.46057e+06
												5.55462e+06	6.28501e+06	0	7.66632e+06	1.02705e+07	1.08574e+07	6.06179e+06	2.67905e+06	0
												7.52449e+06	8.77477e+06	0	7.64693e+06	1.36993e+07	1.61607e+07	1.68935e+07	9.09308e+06	6.28906e+06
												7.88762e+06	9.81697e+06	0	7.61266e+06	1.14049e+07	1.33906e+07	1.31063e+07	1.42602e+07	7.17679e+06
												1.11924e+07	7.65018e+06	0	7.54543e+06	2.82659e+06	3.15002e+06	3.31921e+06	3.93972e+06	1.23399e+06
												6.92134e+06	7.28978e+06	0	7.51017e+06	1.46547e+07	1.43034e+07	1.11856e+07	9.50591e+06	1.89781e+06
												6.07819e+06	7.72813e+06	0	7.46486e+06	6.21958e+06	7.93955e+06	8.51059e+06	7.34897e+06	5.51249e+06
												1.03321e+07	7.54214e+06	0	7.43614e+06	1.19982e+06	3.64028e+06	2.77644e+06	2.20312e+06	1.31121e+08
												6.65173e+06	7.96877e+06	0	7.3771e+06	4.46852e+06	7.60553e+06	6.17685e+06	6.31955e+06	2.5182e+06
												9.24823e+06	6.73827e+06	0	7.34094e+06	1.68669e+07	2.01865e+07	4.46755e+06	3.5124e+06	825450
												8.46522e+06	7.10974e+06	0	7.3196e+06	7.84084e+06	8.55814e+06	4.19839e+06	3.2055e+06	2.58676e+06
												7.79619e+06	8.00208e+06	0	7.31918e+06	1.65812e+07	1.72236e+07	8.21114e+06	3.70436e+06	3.64582e+06
												6.77082e+06	8.75766e+06	0	7.30276e+06	8.60318e+06	8.28717e+06	8.36516e+06	1.05697e+07	9.78292e+06
												7.23602e+06	7.89781e+06	0	7.29297e+06	7.20654e+06	8.63986e+06	6.42599e+06	7.2758e+06	4.4598e+06
												7.22255e+06	7.04224e+06	0	7.28761e+06	1.36403e+07	1.34767e+07	1.18564e+07	1.01822e+07	2.96317e+06
												8.58273e+06	5.45114e+06	0	7.24555e+06	7.76184e+06	8.19297e+06	4.52729e+06	3.99565e+06	6.72234e+06
												7.14423e+06	7.77687e+06	0	7.23947e+06	6.81535e+06	8.65378e+06	8.36109e+06	8.62432e+06	6.28174e+06
												6.94647e+06	7.1792e+06	0	7.22963e+06	8.96575e+06	497526	4.52349e+06	2.47989e+06	3.54266e+06
												6.59703e+06	7.35982e+06	0	7.22053e+06	2.89494e+06	4.81259e+06	5.0336e+06	5.02156e+06	2.29426e+06
												8.42863e+06	7.52838e+06	0	7.21519e+06	6.46331e+06	7.55086e+06	3.87382e+06	2.50971e+06	2.13862e+06
												6.91484e+06	6.96681e+06	0	7.17975e+06	6.56645e+06	6.71822e+06	6.41898e+06	6.44204e+06	6.29897e+06
												8.22756e+06	7.84982e+06	0	7.17563e+06	5.56801e+06	6.51825e+06	5.49526e+06	5.56635e+06	5.07544e+06
												8.08898e+06	7.1181e+06	0	7.13718e+06	9.86806e+06	1.35754e+07	1.03332e+07	1.29995e+07	7.26453e+06
												7.60473e+06	7.05394e+06	0	7.13614e+06	8.4674e+06	6.86249e+06	7.33255e+06	7.71476e+06	7.06328e+06
									forward	C25H34O7	[M+H]1+	8.28282e+07	2.96676e+06	0	7.10503e+06	7.65234e+07	2.90802e+07	3.0053e+07	2.40897e+06	0
												5.53161e+06	5.49174e+06	0	7.1009e+06	3.83628e+06	4.78459e+06	3.15094e+06	1.93144e+06	111015
												9.04909e+06	7.72247e+06	0	7.10038e+06	1.712e+06	964755	1.29336e+06	3.4202e+06	891870
												6.79963e+06	7.63655e+06	0	7.0685e+06	1.31353e+07	0	1.00552e+07	1.83562e+06	2.31336e+06
												6.17984e+06	7.56386e+06	0	7.06688e+06	1.5854e+06	5.9631e+06	4.79733e+06	3.66133e+06	2.81741e+06
												7.05624e+06	7.32913e+06	0	7.01886e+06	462136	135699	222261	427433	0
												6.58216e+06	6.84368e+06	0	6.98295e+06	7.69555e+06	7.74082e+06	7.54573e+06	6.92944e+06	2.90586e+06
												5.95496e+06	6.11505e+06	0	6.97819e+06	5.54214e+06	6.66275e+06	4.88947e+06	3.62955e+06	3.3479e+06
												6.15389e+06	5.84219e+06	0	6.95666e+06	70221.9	2.68027e+06	1.49155e+06	981547	0
												5.73604e+06	6.08748e+06	0	6.91834e+06	1.51143e+07	1.47043e+07	1.37457e+07	7.84112e+06	1.04697e+06
												6.02239e+06	5.68952e+06	0	6.90843e+06	1.18353e+06	8.61623e+06	7.6016e+06	6.52537e+06	0
												8.84363e+06	7.3814e+06	0	6.90782e+06	1.03321e+07	1.02056e+07	3.93071e+06	1.71247e+06	2.02399e+06
												7.16348e+06	7.39098e+06	0	6.89863e+06	6.36708e+06	6.70926e+06	4.87903e+06	5.17116e+06	5.06498e+06
												5.15348e+06	7.67077e+06	0	6.88718e+06	1.0043e+07	1.27955e+07	1.07533e+07	9.23759e+06	4.44485e+06
												3.0605e+06	1.23245e+07	0	6.88397e+06	2.21766e+07	2.34477e+07	6.65818e+07	4.12113e+08	74812.6
												6.7222e+06	6.05759e+06	0	6.86748e+06	8.32952e+06	1.31705e+07	1.00032e+07	1.4004e+07	8.3915e+06
												7.44743e+06	8.4231e+06	0	6.86317e+06	3.74377e+07	3.75685e+07	1.3248e+07	4.90523e+06	4.72921e+06
												7.1786e+06	6.66047e+06	0	6.85535e+06	1.91221e+07	1.93499e+07	8.53989e+06	6.69238e+06	7.22429e+06
												8.9698e+06	7.016e+06	0	6.8449e+06	6.44037e+06	6.52159e+06	3.44564e+06	2.79135e+06	2.58987e+06
												8.09373e+06	6.09602e+06	0	6.83967e+06	7.03058e+06	7.93767e+06	4.1178e+06	3.72403e+06	5.17386e+06
												7.81737e+06	7.14161e+06	0	6.82721e+06	4.79375e+06	4.80178e+06	4.41475e+06	4.64394e+06	1.46967e+07
												6.70519e+06	7.5704e+06	0	6.8092e+06	6.45536e+06	0	1.19429e+06	6.09377e+06	4.42586e+06
												6.11604e+06	6.97182e+06	0	6.80437e+06	2.99215e+06	3.08823e+06	3.18905e+06	3.69065e+06	4.91957e+06
												9.46389e+06	8.31659e+06	0	6.79005e+06	7.02091e+07	8.04135e+07	2.55956e+07	1.85262e+06	385149
												6.67125e+06	7.28457e+06	0	6.78615e+06	1.67033e+07	1.52113e+07	1.35342e+07	1.20688e+07	5.36383e+06
												6.163e+06	7.0195e+06	0	6.78336e+06	7.31534e+06	8.50771e+06	7.67079e+06	9.14416e+06	4.79668e+06
												8.83829e+06	6.38172e+06	0	6.77284e+06	7.97043e+06	8.48293e+06	5.9747e+06	5.24004e+06	4.8166e+06
												7.19345e+06	7.6473e+06	0	6.76974e+06	8.88312e+06	1.10946e+07	4.15115e+06	1.62719e+06	1.70795e+06
												3.39605e+06	1.29546e+07	0	6.76632e+06	2.20905e+07	2.35178e+07	5.85499e+07	2.53835e+08	0
												7.42099e+06	6.68577e+06	0	6.7625e+06	1.20472e+07	1.05166e+07	8.10302e+06	5.39283e+06	3.27981e+06
												8.3642e+06	7.70796e+06	0	6.75706e+06	1.15987e+07	1.09135e+07	1.04409e+07	6.2318e+06	4.94483e+06
												5.10357e+06	7.38037e+06	0	6.72731e+06	9.84448e+06	1.05409e+07	1.82252e+07	9.57358e+06	2.24556e+06
									forward	C12H22N4O5S	[M+H]1+	8.54356e+06	7.15863e+06	0	6.7126e+06	2.54882e+07	3.29025e+07	8.84111e+06	2.59872e+06	5.94691e+07
												5.22372e+06	6.97026e+06	0	6.69945e+06	6.43274e+06	7.65498e+06	8.35095e+06	7.17981e+06	5.13182e+06
												1.12152e+07	3.4866e+06	0	6.67446e+06	2.04246e+06	2.06708e+06	2.0045e+06	3.19951e+06	2.37243e+07
												6.1626e+06	8.4507e+06	0	6.67248e+06	7.20722e+06	7.64783e+06	8.87009e+06	9.5847e+06	6.32139e+06
												7.36057e+06	7.79732e+06	0	6.62138e+06	8.23106e+06	8.67908e+06	9.37645e+06	8.8907e+06	7.31827e+06
												6.60247e+06	6.93011e+06	0	6.61788e+06	6.58877e+06	6.3729e+06	6.10282e+06	6.29609e+06	5.44232e+06
												5.59435e+06	6.19099e+06	0	6.604e+06	232888	274325	206492	367163	376108
												6.10906e+06	3.34175e+06	0	6.5994e+06	263305	256438	165093	238745	0
												6.24353e+07	2.64959e+06	0	6.56879e+06	234187	837654	192211	75301.5	0
												7.35524e+06	6.46294e+06	0	6.56231e+06	1.50731e+07	1.39583e+07	6.75828e+06	5.17581e+06	1.07607e+07
												6.00693e+06	7.52793e+06	0	6.5597e+06	1.41617e+06	1.38998e+06	1.68324e+06	2.78832e+06	83053
												6.62005e+06	7.55199e+06	0	6.55678e+06	219130	170438	102124	92205.1	0
												6.19092e+06	6.26206e+06	0	6.54525e+06	7.82871e+06	9.28311e+06	8.29197e+06	9.32883e+06	6.16402e+06
												8.2737e+06	4.36961e+06	0	6.5356e+06	3.1627e+06	3.06449e+06	3.56495e+06	3.05923e+06	1.1651e+07
												6.38534e+06	7.01557e+06	0	6.53351e+06	8.04629e+06	1.16378e+07	5.23125e+06	2.25014e+06	107981
									forward	C18H30	[M+H]1+	6.87976e+06	7.40197e+06	0	6.52022e+06	1.04164e+08	1.03771e+08	1.12142e+08	4.17084e+07	5.54917e+06
												5.3243e+06	6.48884e+06	0	6.48962e+06	548386	886030	546927	760803	1.35845e+06
												9.58657e+06	6.99566e+06	0	6.48619e+06	4.48368e+06	4.51125e+06	4.98075e+06	4.81756e+06	1.75779e+07
												6.53552e+06	7.33914e+06	0	6.47714e+06	3.11646e+07	2.71626e+07	1.83822e+08	3.07263e+08	0
												5.80778e+06	8.29262e+06	0	6.46939e+06	9.19295e+06	1.06791e+07	8.66618e+06	9.24136e+06	5.42073e+06
												7.34435e+06	7.47443e+06	0	6.43161e+06	8.63638e+06	9.70786e+06	9.64657e+06	9.98155e+06	7.97239e+06
									forward	C21H18O7	[M+H]1+	6.52718e+06	7.26789e+06	0	6.41024e+06	2.97781e+07	2.64927e+07	1.65376e+08	2.05658e+08	0
												3.97718e+06	6.79737e+06	0	6.37907e+06	5.59688e+07	4.45829e+07	2.92579e+07	1.91306e+06	585986
												7.60084e+06	7.17731e+06	0	6.37162e+06	1.02444e+07	1.05165e+07	8.7591e+06	1.11357e+07	6.97428e+06
												2.20039e+06	5.7243e+06	0	6.37148e+06	229674	458935	1.333e+06	2.361e+06	0
												6.47081e+06	6.88913e+06	0	6.33842e+06	6.43911e+06	5.45192e+06	5.35801e+06	4.46318e+06	4.0928e+06
												1.0947e+07	4.91163e+06	0	6.30411e+06	316665	328868	480505	664764	118628
												7.14169e+06	6.01273e+06	0	6.30044e+06	7.33285e+06	6.37781e+06	5.72527e+06	7.39087e+06	8.48101e+06
												6.07586e+06	6.43953e+06	0	6.25124e+06	7.07755e+06	5.95608e+06	5.94344e+06	6.33281e+06	4.43435e+06
												5.94802e+06	6.69117e+06	0	6.24454e+06	4.26133e+06	4.30119e+06	4.20454e+06	4.28412e+06	4.73288e+06
												6.57864e+06	6.28818e+06	0	6.24173e+06	1.70659e+06	5.58293e+06	4.41721e+06	4.365e+06	2.8624e+06
												8.55262e+06	3.00958e+06	0	6.23653e+06	1.61392e+07	1.75548e+07	1.55504e+07	7.99414e+06	7.47506e+06
												5.84074e+06	5.93119e+06	0	6.22606e+06	3.05765e+06	4.30157e+06	4.68399e+06	6.01966e+06	4.67419e+06
												6.2008e+06	6.49075e+06	0	6.20524e+06	3.2225e+06	3.50214e+06	1.00533e+07	1.4928e+07	5.21579e+06
												5.56339e+06	7.35662e+06	0	6.13368e+06	5.46612e+06	5.6853e+06	4.24505e+06	3.09282e+06	1.91836e+06
												7.72886e+06	4.124e+06	0	6.11636e+06	3.07759e+07	3.11813e+07	1.24083e+07	5.25061e+06	1.34257e+07
												1.19451e+07	6.77969e+06	0	6.11325e+06	3.09795e+07	2.80392e+07	9.30527e+06	1.04021e+07	1.10986e+07
												6.43866e+06	6.20756e+06	0	6.11089e+06	1.39806e+06	4.63965e+06	4.41919e+06	4.30844e+06	3.70899e+06
												7.8162e+06	4.23429e+06	0	6.10367e+06	2.28034e+06	1.66926e+06	916532	1.49122e+06	1.42486e+07
												5.46717e+06	6.39858e+06	0	6.09998e+06	7.01963e+06	8.05347e+06	7.66471e+06	8.43521e+06	5.54475e+06
												5.23108e+06	5.94295e+06	0	6.0834e+06	2.63245e+06	3.1455e+06	2.66433e+06	1.85118e+06	2.5002e+06
												5.84014e+06	6.4335e+06	0	6.07089e+06	9.52218e+06	1.16071e+07	7.47959e+06	1.02941e+07	5.74308e+06
												6.03472e+06	6.55917e+06	0	6.06789e+06	8.81973e+06	1.03156e+07	2.97561e+07	9.27553e+06	5.23353e+06
												5.67689e+06	6.18673e+06	0	6.05512e+06	2.54352e+06	6.02672e+06	5.61152e+06	4.921e+06	3.60929e+06
												3.57023e+06	8.04738e+06	0	6.01404e+06	161692	138610	2.18742e+06	3.51362e+06	0
												6.14747e+06	6.14408e+06	0	5.97655e+06	7.25934e+06	1.26008e+07	6.05795e+06	6.14478e+06	3.50742e+06
												1.38956e+07	3.47717e+06	0	5.96841e+06	892171	757851	593149	564797	2.43068e+07
												6.33385e+06	5.65591e+06	0	5.90745e+06	3.77125e+06	4.44795e+06	4.92745e+06	4.23213e+06	3.83656e+06
												4.25828e+06	5.47329e+06	0	5.9013e+06	2.41921e+06	2.42305e+06	1.47321e+06	388416	0
												0	8.18409e+06	0	5.87373e+06	1.1568e+06	4.30667e+06	4.10068e+06	3.92804e+06	0
												5.7763e+06	5.72853e+06	0	5.87068e+06	3.75216e+06	4.5319e+06	3.60527e+06	3.73351e+06	9.63832e+07
												6.9596e+06	6.73321e+06	0	5.85762e+06	5.44971e+06	6.32918e+06	2.26324e+06	1.826e+06	807769
												5.46148e+06	4.32154e+06	0	5.85222e+06	1.48286e+06	3.29276e+06	2.79403e+06	2.25008e+06	0
												5.84068e+06	6.0059e+06	0	5.80856e+06	6.76548e+06	7.38371e+06	2.65994e+06	1.88329e+06	1.36022e+06
												5.76028e+06	6.78154e+06	0	5.76129e+06	9.75389e+07	1.09179e+08	5.79909e+07	3.28603e+06	2.50413e+06
												6.74215e+06	6.71783e+06	0	5.75519e+06	6.78563e+06	7.30149e+06	7.06078e+06	7.28343e+06	5.37483e+06
												8.04141e+06	6.5563e+06	0	5.67992e+06	4.19856e+06	4.06401e+06	4.46836e+06	4.63677e+06	1.29196e+07
												4.87943e+06	5.17031e+06	0	5.67457e+06	1.02559e+06	5.79567e+06	4.66615e+06	8.60624e+06	4.30823e+06
												5.19867e+06	6.18748e+06	0	5.67405e+06	1.1145e+08	1.18168e+08	6.55832e+07	3.34891e+06	3.10002e+06
												4.78358e+06	4.75613e+06	0	5.66844e+06	2.53133e+07	3.10929e+07	1.4896e+07	3.50932e+06	3.17235e+06
												6.12416e+06	6.88541e+06	0	5.6359e+06	6.44258e+06	8.76024e+06	8.57334e+06	9.21291e+06	5.74097e+06
												5.57881e+06	7.37582e+06	0	5.62646e+06	8.78161e+06	9.21386e+06	8.71274e+06	9.02007e+06	5.66e+06
												4.89188e+06	4.77393e+06	0	5.60608e+06	3.73505e+06	2.93092e+06	4.10689e+07	1.35637e+08	2.87102e+07
												6.45623e+06	5.84323e+06	0	5.59376e+06	8.59478e+06	9.38865e+06	7.74798e+06	8.99493e+06	5.43996e+06
												5.97761e+06	6.54226e+06	0	5.58613e+06	6.157e+06	8.86594e+06	8.04925e+06	8.6446e+06	6.4122e+06
												5.66144e+06	5.6534e+06	0	5.57818e+06	3.89788e+06	3.7615e+06	4.391e+06	3.67161e+06	4.00688e+06
												7.14131e+06	4.58427e+06	0	5.57421e+06	6.48916e+06	6.74435e+06	3.29126e+06	3.22521e+06	3.8952e+06
												5.60022e+06	6.25317e+06	0	5.56835e+06	6.06411e+06	5.99987e+06	5.33634e+06	5.54866e+06	3.38407e+06
										C35H56O14	[M+H]1+	5.29536e+06	5.17689e+06	0	5.5441e+06	1.2388e+07	1.65689e+07	1.5342e+07	1.36637e+07	1.77732e+06
												4.06656e+06	5.84243e+06	0	5.52031e+06	5.80941e+06	7.16975e+06	6.74785e+06	6.91929e+06	2.18254e+06
												3.12581e+06	5.68886e+06	0	5.50309e+06	4.97047e+06	4.30082e+06	3.71439e+06	1.96655e+06	714717
												5.71586e+06	5.82335e+06	0	5.47368e+06	9.33759e+06	1.03843e+07	8.55139e+06	1.02326e+07	6.04846e+06
5,7-二羟基-2-苯基-6-[3,4,5-三羟基-6-(羟甲基)氧-2-基]-8-(3,4,5-三羟基氧-2-基)-4H-铬-4-酮									forward	C22H41N5O7	[M+H]1+	2.54532e+06	1.77092e+07	0	5.45254e+06	245997	305168	635458	725566	0
												4.18861e+06	4.66075e+06	0	5.40605e+06	0	29749.4	0	155659	0
												5.27067e+06	5.16219e+06	0	5.39413e+06	2.71385e+06	4.84093e+06	5.4809e+06	5.5382e+06	6.58065e+07
												5.61975e+06	5.51592e+06	0	5.37537e+06	8.83382e+06	8.22682e+06	7.03705e+06	3.55104e+06	2.57163e+06
												5.09603e+06	5.4544e+06	0	5.37245e+06	1.38636e+06	2.5867e+06	1.84552e+06	2.36174e+06	3.19396e+06
												4.73587e+06	5.59417e+06	0	5.35221e+06	1.06604e+07	1.28077e+07	1.25421e+07	9.82097e+06	1.47316e+06
												4.62282e+06	5.5167e+06	0	5.34632e+06	6.21296e+06	1.48842e+06	1.5688e+07	3.0686e+06	2.15063e+06
												1.28852e+07	5.18065e+06	0	5.29443e+06	2.71978e+06	2.25606e+06	3.05922e+06	2.58061e+06	3.31118e+07
												5.56317e+06	4.90653e+06	0	5.28629e+06	5.06262e+06	6.3592e+06	5.70646e+06	6.70985e+06	4.69467e+06
												4.70747e+06	5.28217e+06	0	5.27535e+06	7.77113e+06	1.11959e+07	7.72749e+06	6.67173e+06	1.56483e+06
												8.58872e+06	5.69061e+06	0	5.26018e+06	1.84728e+07	2.1817e+07	9.28297e+06	8.70935e+06	5.5689e+06
												6.56407e+06	4.39972e+06	0	5.24461e+06	1.76391e+07	2.17463e+07	8.49814e+06	3.19111e+06	106244
												5.2661e+06	5.24491e+06	0	5.23595e+06	2.48391e+06	2.78518e+06	2.55954e+06	3.00632e+06	3.6896e+06
												4.94261e+06	5.14896e+06	0	5.21665e+06	2.40954e+06	4.34126e+06	3.83536e+06	3.9883e+06	2.73371e+06
												5.08919e+06	5.58115e+06	0	5.20816e+06	5.61144e+06	5.95888e+06	2.51317e+06	1.72929e+06	1.30526e+06
												6.37315e+06	5.7208e+06	0	5.18758e+06	1.78311e+07	1.71605e+07	1.04343e+07	4.17938e+06	3.6909e+06
												5.97705e+06	4.94749e+06	0	5.16316e+06	3.01556e+06	3.24957e+06	3.34556e+06	3.08823e+06	5.08376e+06
												4.98205e+06	5.02426e+06	0	5.15507e+06	4.37893e+06	5.54757e+06	5.79813e+06	5.86234e+06	3.47461e+06
												5.13169e+06	6.11289e+06	0	5.15148e+06	7.06336e+06	8.25538e+06	6.9745e+06	8.56501e+06	4.28034e+06
												1.21981e+07	2.8612e+06	0	5.13568e+06	875671	816822	570661	398878	1.26445e+07
												6.8474e+06	6.08741e+06	0	5.11598e+06	1.86313e+07	1.6272e+07	1.12781e+07	3.05679e+06	566739
												5.44042e+06	5.39778e+06	0	5.11577e+06	6.29919e+06	6.72498e+06	6.39502e+06	8.05148e+06	4.18227e+06
												3.67632e+06	4.15493e+06	0	5.10607e+06	599255	1.466e+06	504821	1.98288e+06	0
												5.31001e+06	4.28508e+06	0	5.09263e+06	3.46875e+06	4.05499e+06	3.3036e+06	2.45801e+06	4.74665e+07
												4.94374e+06	5.00875e+06	0	5.0854e+06	6.24659e+06	7.21626e+06	6.04504e+06	8.01058e+06	5.50317e+06
												4.5889e+06	5.84144e+06	0	5.08332e+06	5.82596e+06	6.10816e+06	5.71064e+06	7.05073e+06	4.73424e+06
												4.64013e+06	4.62323e+06	0	5.08171e+06	3.49516e+06	4.14592e+06	2.14757e+06	146957	465140
												5.03488e+06	5.23484e+06	0	5.08116e+06	6.59209e+06	9.37735e+06	6.00145e+06	8.65729e+06	5.69141e+06
												3.9707e+06	9.17938e+06	0	5.05287e+06	4.89749e+08	5.35973e+08	2.82849e+08	6.575e+06	0
												7.05764e+06	5.42159e+06	0	5.02972e+06	4.78298e+06	2.48238e+07	3.37201e+07	2.45771e+06	0
												3.54164e+06	5.76797e+06	0	5.02033e+06	3.83253e+06	3.76168e+06	2.38298e+06	1.54528e+06	420216
												5.24211e+06	6.53312e+06	0	4.99962e+06	6.83872e+06	8.41043e+06	8.62826e+06	9.599e+06	8.23188e+06
												5.72415e+06	5.48655e+06	0	4.96766e+06	8.88675e+06	9.70668e+06	8.69297e+06	6.0853e+06	2.4393e+06
												5.99566e+06	5.17629e+06	0	4.96075e+06	7.67684e+06	9.33077e+06	8.70172e+06	9.26691e+06	5.41475e+06
												5.48634e+06	3.98717e+06	0	4.93246e+06	2.39099e+06	2.5844e+06	2.1662e+06	2.66315e+06	4.02685e+06
												3.28097e+06	4.03753e+06	0	4.9273e+06	2.56888e+06	2.90678e+06	1.616e+06	165164	0
												7.12401e+06	3.724e+06	0	4.92049e+06	1.63239e+06	1.69024e+06	1.2564e+06	1.85222e+06	1.11172e+07
												4.18791e+06	6.83592e+06	0	4.9114e+06	6.91199e+06	9.02008e+06	7.50985e+06	7.63973e+06	3.49311e+06
												4.35899e+06	4.83746e+06	0	4.90095e+06	1.58385e+06	3.43202e+06	2.92336e+06	2.59335e+06	3.56023e+06
												4.9131e+06	5.24959e+06	0	4.89758e+06	3.36164e+06	2.73113e+06	2.7883e+06	2.55621e+06	3.26144e+06
												4.36954e+06	3.64637e+06	0	4.85893e+06	168900	1.38776e+06	954028	305483	0
												3.64505e+06	4.37401e+06	0	4.82444e+06	2.54933e+07	2.62515e+07	1.54928e+07	406156	412558
												4.96751e+06	4.99744e+06	0	4.82403e+06	4.80105e+06	5.20028e+06	4.84399e+06	6.28606e+06	4.23632e+06
												4.68597e+06	5.3405e+06	0	4.81347e+06	2.60603e+07	2.87208e+07	1.49532e+07	5.03269e+06	1.35501e+06
												5.11661e+06	4.93504e+06	0	4.80697e+06	1.6373e+06	2.0265e+06	1.27025e+06	913244	5.00974e+06
												3.45729e+06	4.45363e+06	0	4.80691e+06	9.79383e+06	9.04545e+06	8.12786e+06	5.15366e+06	2.7016e+06
												7.12087e+06	4.69204e+06	0	4.8046e+06	1.78661e+06	2.2589e+06	1.63361e+06	931211	880911
												4.37338e+06	5.15032e+06	0	4.79711e+06	1.85416e+06	4.00231e+06	3.73077e+06	3.16805e+06	1.86279e+06
												4.54936e+06	4.55221e+06	0	4.7946e+06	1.01863e+07	9.46054e+06	2.45701e+06	1.99181e+06	1.94515e+06
												9.15818e+06	3.1564e+06	0	4.76177e+06	1.34734e+06	1.16199e+06	1.37324e+06	1.49054e+06	1.93459e+07
												4.32433e+06	4.36105e+06	0	4.75828e+06	4.04204e+06	5.52169e+06	4.77803e+06	5.2739e+06	4.71405e+06
												4.67795e+06	5.80182e+06	0	4.73275e+06	2.01501e+07	2.00977e+07	1.9905e+07	9.98409e+06	1.74063e+06
												4.287e+06	4.48428e+06	0	4.69166e+06	2.66179e+06	2.69404e+06	1.76272e+06	689988	1.99547e+06
												6.03445e+06	5.39346e+06	0	4.68782e+06	2.58725e+07	2.58249e+07	1.34329e+07	3.32459e+06	1.15181e+06
												3.84945e+06	4.31532e+06	0	4.68704e+06	3.67921e+07	3.90007e+07	1.41782e+07	1.72931e+06	3.02926e+06
												9.23706e+06	3.03232e+06	0	4.66763e+06	1.48878e+06	1.72554e+06	1.18391e+06	1.52897e+06	2.26682e+07
												4.32113e+06	4.78862e+06	0	4.66485e+06	2.01678e+06	3.72996e+06	3.5029e+06	3.38775e+06	2.95124e+06
												3.81367e+06	4.73688e+06	0	4.64546e+06	3.70079e+06	3.6912e+06	3.47789e+06	2.76057e+06	1.9921e+06
												4.74935e+06	4.88923e+06	0	4.63796e+06	1.25004e+06	2.4718e+06	4.1979e+06	2.19141e+06	2.06175e+06
												4.64802e+06	4.50232e+06	0	4.633e+06	938783	581685	402030	379741	1.25755e+06
												4.96751e+06	4.82533e+06	0	4.61161e+06	3.6841e+06	8.89518e+06	5.88324e+06	7.13578e+06	4.41034e+06
												3.72183e+06	5.99941e+06	0	4.59379e+06	6.24255e+06	8.48729e+06	7.28817e+06	8.55472e+06	6.44486e+06
												4.0683e+06	3.81494e+06	0	4.56726e+06	463584	769670	781424	410981	2.70683e+06
												1.23303e+07	2.95914e+06	0	4.56157e+06	7.78852e+07	833828	911389	827622	1.24533e+07
												7.80697e+06	6.26209e+06	0	4.5553e+06	7.98455e+06	3.75853e+06	1.59762e+06	1.23293e+06	0
												4.57683e+06	4.20668e+06	0	4.55036e+06	4.10546e+06	5.31979e+06	5.41413e+06	4.30595e+06	0
												6.14108e+06	5.61989e+06	0	4.54559e+06	2.50478e+07	2.55919e+07	1.44707e+07	3.00963e+06	394419
												4.87247e+06	5.41765e+06	0	4.52224e+06	6.4042e+06	7.63003e+06	6.12215e+06	7.0865e+06	5.1707e+06
												5.15233e+06	5.76545e+06	0	4.48343e+06	5.85837e+06	3.90252e+06	2.95113e+06	1.98456e+06	6.07886e+06
												4.66424e+06	4.66975e+06	0	4.46972e+06	4.73717e+06	5.07945e+06	4.90702e+06	6.03942e+06	4.76988e+06
												8.14739e+06	1.43974e+06	0	4.40515e+06	0	2.20493e+06	798552	420913	2.06288e+07
												4.27247e+06	4.21961e+06	0	4.40457e+06	3.79199e+06	6.23837e+06	4.22306e+06	3.56873e+06	1.81924e+06
												4.33783e+06	4.54886e+06	0	4.40453e+06	5.74411e+06	8.77236e+06	6.95941e+06	8.05839e+06	4.72491e+06
												4.2314e+06	4.95888e+06	0	4.40018e+06	2.20354e+06	1.51016e+06	2.02547e+06	2.49673e+06	3.58447e+06
												2.91536e+06	3.90912e+06	0	4.3838e+06	4.29999e+06	5.00888e+06	5.4262e+06	6.67858e+06	0
												4.06865e+06	4.51327e+06	0	4.3789e+06	6.02409e+06	8.19088e+06	9.16944e+06	8.9946e+06	6.0393e+06
												3.60115e+06	3.36665e+06	0	4.37393e+06	42645.9	1.51221e+06	1.11225e+06	647390	0
												3.28919e+06	3.56834e+06	0	4.35589e+06	2.17077e+07	2.71606e+07	3.41682e+07	1.40685e+07	3.32724e+06
												8.08436e+06	3.24604e+06	0	4.3309e+06	918131	297307	1.1714e+06	1.34134e+06	1.89099e+07
												3.85245e+06	4.28026e+06	0	4.32034e+06	253359	348259	345838	366180	3.17921e+06
												6.03967e+06	2.88218e+06	0	4.31114e+06	0	718054	431538	389311	8.21389e+06
												4.96107e+06	4.16249e+06	0	4.26463e+06	1.37994e+07	1.41573e+07	1.00019e+07	4.14681e+06	8.10479e+06
												5.18346e+06	4.11712e+06	0	4.25135e+06	4.42143e+06	3.93237e+06	8.07354e+06	1.2166e+07	2.92708e+06
												4.37721e+06	4.72104e+06	0	4.24464e+06	8.00797e+06	9.11788e+06	9.10029e+06	6.1664e+06	2.32368e+06
												2.99261e+06	5.68846e+06	0	4.22446e+06	1.17991e+07	1.478e+07	9.86485e+06	5.44732e+06	803971
												4.02311e+06	3.59556e+06	0	4.22412e+06	1.31382e+06	1.38685e+06	656527	631941	3.15735e+06
												3.7265e+06	4.19542e+06	0	4.21735e+06	2.3058e+06	2.5084e+06	2.46432e+06	2.31482e+06	4.05124e+06
												4.57075e+06	5.20196e+06	0	4.1853e+06	6.28651e+07	5.17659e+07	5.23934e+07	7.76164e+07	3.23558e+07
												3.51705e+06	5.09959e+06	0	4.17279e+06	3.59169e+06	6.39779e+06	5.1949e+06	5.41724e+06	1.32754e+06
												3.49936e+06	3.60743e+06	0	4.16093e+06	1.35158e+06	1.39077e+06	2.06302e+06	2.55872e+06	752352
												5.84344e+06	3.56808e+06	0	4.15583e+06	0	284597	129417	236144	497690
												3.88183e+06	4.27142e+06	0	4.15471e+06	4.03278e+06	5.8631e+06	2.59386e+06	1.43848e+06	1.04991e+06
												4.3946e+06	4.22214e+06	0	4.13227e+06	7.31939e+07	7.64363e+07	9.41265e+07	3.2321e+07	1.49427e+06
												3.59744e+06	3.87437e+06	0	4.12961e+06	5.80961e+06	6.07421e+06	5.48249e+06	5.15323e+06	1.36343e+06
												4.12221e+06	4.10163e+06	0	4.11291e+06	2.97248e+06	2.87945e+06	3.04312e+06	2.67237e+06	2.68289e+06
												4.12455e+06	4.01315e+06	0	4.11266e+06	3.00994e+07	3.11391e+07	1.71003e+07	1.58441e+06	3.24516e+06
												1.64187e+07	4.43215e+06	0	4.11021e+06	4.97643e+07	4.74651e+07	1.26144e+07	9.8021e+06	1.89012e+07
												8.6335e+06	1.99458e+06	0	4.10859e+06	1.47932e+06	1.41538e+06	1.3809e+06	498660	2.08016e+07
												2.70554e+06	3.04933e+06	0	4.1082e+06	3.78657e+06	4.24675e+06	5.62901e+06	5.37193e+06	1.0342e+07
									forward	C17H14O5	[M+H]1+	4.37444e+06	4.75183e+06	0	4.09591e+06	1.17372e+08	3.28447e+08	2.26892e+08	1.34984e+08	3.20148e+06
灵芝酸T-Q									forward	C38H42O10	[M+H]1+	4.52279e+06	4.07929e+06	0	4.0628e+06	5.17759e+06	5.42868e+06	1.58423e+08	6.90515e+06	2.86197e+06
												3.97997e+06	4.21006e+06	0	4.04085e+06	2.54642e+06	3.84056e+06	3.15481e+06	3.60995e+06	1.07053e+07
									forward	C15H27N5O7	[M+H]1+	1.75821e+06	7.15141e+06	0	4.03814e+06	1.18317e+07	1.21289e+07	3.32308e+07	1.29449e+08	1.31592e+06
												4.1686e+06	3.91779e+06	0	4.02363e+06	3.19538e+06	2.86858e+06	2.44693e+06	2.89808e+06	4.09816e+06
												3.99261e+06	3.17119e+06	0	3.97487e+06	4.8574e+07	5.23992e+07	3.14972e+07	5.92245e+06	2.52562e+06
												8.09071e+06	2.49899e+06	0	3.93613e+06	2.29183e+06	2.71285e+06	1.35982e+06	730167	0
												7.07434e+06	4.21459e+06	0	3.93218e+06	1.51488e+07	1.35245e+07	5.08962e+06	3.00664e+06	5.97706e+06
												2.47243e+06	3.80321e+06	0	3.92419e+06	5.07841e+07	4.76587e+07	1.05553e+08	1.19812e+08	1.33291e+07
												4.71022e+06	3.01179e+06	0	3.91868e+06	2.5543e+06	2.47869e+06	2.89123e+06	2.88397e+06	5.87189e+06
												5.21395e+06	6.2605e+06	0	3.9182e+06	5.45466e+06	5.67765e+06	4.08395e+06	2.50669e+06	0
												2.44337e+06	4.2351e+06	0	3.89315e+06	3.52541e+06	3.61371e+06	2.64596e+06	1.60886e+06	1.36724e+06
												4.49922e+06	3.66042e+06	0	3.88934e+06	4.80292e+06	4.24178e+06	8.38927e+06	1.41131e+07	4.71101e+06
												6.72024e+06	1.86913e+06	0	3.88385e+06	684870	1.53216e+06	1.01286e+06	1.02321e+06	1.23634e+07
												4.35721e+06	4.08791e+06	0	3.85711e+06	2.84639e+06	3.4032e+06	3.55915e+06	3.87903e+06	8.88845e+06
												4.49183e+06	5.21227e+06	0	3.85287e+06	3.16822e+06	4.31257e+06	4.5499e+06	6.95574e+06	5.41714e+06
												3.51225e+06	3.75633e+06	0	3.8479e+06	1.49895e+06	2.54939e+06	2.06598e+06	2.29137e+06	1.7713e+06
												1.49115e+06	3.63833e+06	0	3.84772e+06	3.14769e+06	3.53883e+06	2.6218e+06	2.80024e+06	0
												2.53163e+06	0	0	3.8367e+06	8.74345e+06	1.17069e+07	1.15186e+07	1.14994e+07	0
												3.25881e+06	3.23576e+06	0	3.82905e+06	219763	1.28126e+06	814668	365045	248785
												4.37646e+06	4.03927e+06	0	3.82685e+06	2.97078e+06	2.23027e+06	1.86494e+06	1.91223e+06	2.79728e+06
												4.79239e+06	3.5329e+06	0	3.8252e+06	4.48291e+06	5.62478e+06	2.16814e+06	3.01324e+06	3.04303e+06
												4.08414e+06	3.88684e+06	0	3.81485e+06	7.68357e+06	8.36235e+06	6.72991e+06	7.21394e+06	4.49546e+06
												3.11209e+06	3.52156e+06	0	3.81023e+06	197867	9.14343e+06	5.59402e+06	3.41732e+06	457110
												3.94172e+06	4.79152e+06	0	3.80574e+06	3.00059e+07	2.53211e+07	1.55988e+06	309015	0
												4.26504e+06	4.06501e+06	0	3.77482e+06	2.35276e+07	2.37047e+07	1.03856e+07	6.83466e+06	5.6382e+07
												3.81091e+06	4.81849e+06	0	3.72753e+06	1.88374e+07	1.88145e+07	6.0359e+07	9.34937e+07	2.33669e+07
												4.19459e+06	2.53417e+06	0	3.71134e+06	976804	852524	781702	823430	5.10153e+06
												2.87292e+06	3.3417e+06	0	3.7108e+06	6.14299e+06	5.59995e+06	6.41929e+07	9.9899e+07	2.82538e+06
												2.93199e+06	4.19261e+06	0	3.69926e+06	2.62225e+06	4.28142e+06	3.63622e+06	3.64152e+06	1.08714e+06
												3.85729e+06	4.06984e+06	0	3.69877e+06	1.8736e+07	1.8498e+07	1.26456e+07	4.078e+06	581009
												5.05921e+06	5.03735e+06	0	3.69655e+06	7.91613e+06	7.98308e+06	6.76253e+06	7.43365e+06	3.55065e+06
												4.03471e+06	3.62663e+06	0	3.68818e+06	3.37157e+06	4.07432e+06	3.11668e+06	3.37105e+06	1.77331e+06
												3.31633e+06	3.2777e+06	0	3.67271e+06	2.32796e+07	2.52261e+07	2.52325e+07	1.28274e+07	6.24708e+06
												3.40199e+06	3.94425e+06	0	3.67267e+06	0	94629.1	0	65272.5	0
												2.99859e+06	3.5651e+06	0	3.64157e+06	1.12878e+06	2.02779e+06	1.55387e+06	1.24237e+06	932969
												3.69204e+06	3.53584e+06	0	3.61454e+06	4.13132e+06	4.91656e+06	4.41017e+06	5.31815e+06	3.21373e+06
												9.80224e+06	2.96499e+06	0	3.60889e+06	4.38395e+06	4.61727e+06	5.82188e+06	3.75093e+07	0
												3.46478e+06	4.48599e+06	0	3.59741e+06	1.69567e+06	1.49592e+06	2.55394e+06	1.7004e+06	1.29533e+06
												3.42784e+06	3.90648e+06	0	3.57104e+06	2.03914e+07	1.87033e+07	1.6416e+07	6.89834e+06	3.2238e+06
												3.68161e+06	3.58322e+06	0	3.55964e+06	4.43381e+07	4.56549e+07	3.01373e+07	2.94743e+06	3.2607e+06
												2.23393e+06	3.49323e+06	0	3.55602e+06	2.04734e+06	2.20324e+06	4.53815e+06	5.7246e+06	0
												3.43263e+06	3.93628e+06	0	3.54372e+06	1.23424e+07	1.25246e+07	8.03093e+06	3.25615e+06	1.18578e+06
												7.00066e+06	4.1787e+06	0	3.5404e+06	1.19403e+07	1.33247e+07	8.13375e+06	7.10426e+06	7.40704e+06
												6.10774e+06	3.38238e+06	0	3.53852e+06	2.51215e+06	8.09525e+06	6.98385e+06	649820	0
												4.38073e+06	4.16091e+06	0	3.53297e+06	2.86955e+07	2.88317e+07	1.08671e+07	1.21106e+06	443381
												3.24063e+06	3.3594e+06	0	3.52152e+06	2.49622e+06	2.97528e+06	2.7802e+06	3.09565e+06	3.18113e+06
												3.19611e+06	3.57054e+06	0	3.50288e+06	3.40894e+06	4.39152e+06	3.77329e+06	4.74692e+06	3.02818e+06
												3.31633e+06	3.2777e+06	0	3.49289e+06	2.1695e+07	2.35854e+07	2.52325e+07	1.27677e+07	7.3803e+06
												3.91956e+06	4.38783e+06	0	3.49092e+06	4.53974e+06	5.38102e+06	4.46948e+06	5.71223e+06	4.10622e+06
												3.69769e+06	3.91482e+06	0	3.48975e+06	1.25361e+07	1.13202e+07	1.4426e+07	6.67881e+06	1.09725e+07
												5.54362e+06	1.80105e+06	0	3.4769e+06	1.37062e+06	1.9956e+06	584067	969566	1.40965e+07
												3.84584e+06	3.33669e+06	0	3.45816e+06	3.25372e+06	4.88945e+06	2.98332e+06	981192	1.92733e+06
												3.48199e+06	4.47308e+06	0	3.44177e+06	3.96697e+06	4.20833e+06	3.96745e+06	4.15672e+06	3.78019e+06
												3.40674e+06	2.71739e+06	0	3.43976e+06	532092	997701	210068	826857	0
												2.81781e+06	3.10242e+06	0	3.43582e+06	3.09761e+07	3.01525e+07	2.48779e+07	1.96407e+07	0
												3.56766e+06	4.18527e+06	0	3.4292e+06	3.37419e+07	3.52101e+07	3.70423e+07	1.14279e+07	3.24132e+06
												2.88904e+06	3.25282e+06	0	3.42288e+06	2.02336e+06	1.81217e+06	2.05691e+06	2.06569e+06	3.72727e+06
										C14H26N6O5	[M+H]1+	2.90512e+06	3.7785e+06	0	3.41175e+06	2.15324e+06	2.49483e+06	1.94295e+06	1.84026e+06	1.19394e+08
												3.31763e+06	3.62312e+06	0	3.40835e+06	1.55755e+07	1.47121e+07	1.36154e+07	2.39101e+07	2.23938e+06
												3.49094e+06	3.62312e+06	0	3.40835e+06	1.74632e+07	1.41083e+07	1.42566e+07	2.50865e+07	2.23938e+06
												2.8625e+06	3.20597e+06	0	3.3786e+06	30915.3	33179.2	5.6888e+06	1.21542e+07	0
												2.54887e+06	2.84635e+06	0	3.37792e+06	1.77341e+06	2.84271e+06	1.24699e+06	502226	1.0769e+06
												4.34856e+06	4.20308e+06	0	3.37302e+06	3.21727e+06	4.74166e+06	3.69478e+06	4.57767e+06	3.25643e+06
												5.52764e+06	2.66336e+06	0	3.30127e+06	1.91377e+06	1.97866e+06	1.51746e+06	1.25613e+06	1.33756e+07
												4.51597e+06	4.06897e+06	0	3.29827e+06	2.5375e+07	2.76813e+07	1.38285e+07	4.37993e+06	316452
												4.27458e+06	2.7127e+06	0	3.29782e+06	677754	379701	358941	321031	175578
												1.27265e+06	5.70103e+06	0	3.28934e+06	1.33703e+08	1.32794e+08	3.84872e+07	4.03249e+07	971915
												2.98667e+06	3.34801e+06	0	3.28017e+06	4.05641e+06	5.15951e+06	4.55784e+06	5.0181e+06	3.67159e+06
												4.80159e+06	2.91166e+06	0	3.27345e+06	4.195e+06	3.93243e+06	2.6577e+06	2.52522e+06	1.2428e+07
												3.34906e+06	3.59054e+06	0	3.26393e+06	1.64755e+06	2.81965e+06	1.77449e+06	2.22027e+06	2.69207e+06
												2.35328e+06	3.77909e+06	0	3.26389e+06	3.28343e+06	4.22817e+06	3.55721e+06	3.46353e+06	1.38106e+06
												2.46753e+06	3.34684e+06	0	3.25151e+06	12297.9	28047.7	478560	3.25737e+06	0
										C30H46O4	[M+H-H2O]1+	4.54684e+06	2.46057e+06	0	3.23141e+06	1.43384e+08	1.56278e+08	7.40467e+09	1.26782e+10	3.96861e+06
												2.22742e+06	4.37794e+06	0	3.20546e+06	0	0	1.743e+06	2.71826e+06	2.09174e+07
												2.62312e+06	3.18932e+06	0	3.20008e+06	6.91301e+06	9.15349e+06	7.53484e+06	1.26453e+07	0
												3.76041e+06	3.50395e+06	0	3.18424e+06	2.25494e+07	2.22268e+07	2.05479e+07	2.02466e+07	6.08168e+06
												3.11437e+06	2.90538e+06	0	3.17838e+06	1.97126e+06	2.67408e+06	1.08043e+06	843137	774150
												4.16914e+06	4.19425e+06	0	3.17608e+06	4.96842e+06	6.24366e+06	5.11712e+06	6.10152e+06	3.33573e+06
												3.05604e+06	2.98413e+06	0	3.16693e+06	3.13837e+06	3.81466e+06	3.57469e+06	3.5625e+06	3.10359e+06
												2.15605e+06	3.0988e+06	0	3.16236e+06	807478	395591	0	204283	634845
												3.28566e+06	3.07376e+06	0	3.15563e+06	2.56818e+06	3.67884e+06	2.67259e+06	3.00403e+06	1.98298e+06
												7.33829e+06	2.73573e+06	0	3.15304e+06	1.3995e+06	2.44233e+06	2.9966e+06	2.00064e+06	6.97241e+06
												4.11212e+06	4.36764e+06	0	3.12569e+06	5.49722e+06	6.13998e+06	5.55136e+06	7.22252e+06	3.67881e+06
												4.28166e+06	1.81179e+06	0	3.11399e+06	1.76345e+06	1.89602e+06	1.53931e+06	1.62024e+06	0
												2.88903e+06	3.48037e+06	0	3.11111e+06	6.67379e+06	8.65049e+06	7.50029e+06	7.20159e+06	858113
												2.65838e+06	2.43403e+06	0	3.10919e+06	1.28679e+06	1.0768e+06	1.11232e+06	401809	0
										C17H14O5	[M+H]1+	3.32342e+06	3.03817e+06	0	3.09342e+06	1.9712e+07	2.04775e+08	1.35845e+08	9.23834e+07	2.65208e+06
												2.06231e+06	2.72647e+06	0	3.04367e+06	2.07099e+06	2.81776e+06	2.35118e+06	2.61277e+06	1.58068e+06
												4.23455e+06	2.7479e+06	0	3.04365e+06	658493	980621	831265	936170	3.04904e+07
												2.49269e+06	2.3212e+06	0	3.04172e+06	0	797643	321414	197444	0
												2.83646e+06	3.24093e+06	0	3.01446e+06	1.13818e+06	1.73771e+06	1.40157e+06	1.248e+06	1.1002e+06
												4.44967e+06	2.91187e+06	0	2.99079e+06	3.1106e+06	1.95175e+06	3.20375e+06	3.13607e+06	2.21103e+06
												2.27091e+06	3.43111e+06	0	2.94182e+06	1.31434e+07	1.44524e+07	1.73733e+07	4.44976e+06	0
												2.51874e+06	3.17768e+06	0	2.94047e+06	3.24219e+06	2.76778e+06	2.58582e+06	1.95945e+06	0
												4.64139e+06	3.5164e+06	0	2.92341e+06	4.25392e+06	5.29009e+06	2.1217e+06	1.83654e+06	2.52844e+06
												3.2862e+06	3.24831e+06	0	2.91095e+06	1.8932e+06	2.14763e+06	2.228e+06	2.17702e+06	1.61609e+06
												3.49923e+06	3.3232e+06	0	2.90637e+06	6.39129e+07	6.73591e+07	4.53812e+07	2.69097e+07	4.31799e+06
												2.31913e+06	2.18758e+06	0	2.88292e+06	1.46792e+07	1.53218e+07	9.30595e+06	1.11924e+06	0
												2.56364e+06	2.68266e+06	0	2.86618e+06	8.03903e+06	1.03673e+07	9.03707e+06	8.27012e+06	668891
												2.48711e+06	2.46522e+06	0	2.86205e+06	910102	818688	708618	1.11682e+06	0
		Food	ULEKGOXADQVOIF-UHFFFAOYSA-N		O=C1COC2=CC=CC=C2O1	Benzodioxins	Benzo-p-dioxins	Organoheterocyclic compounds	forward	C8H6O3	[M+H]1+	3.45408e+06	2.87206e+06	0	2.86118e+06	9.02588e+06	7.23773e+06	1.35807e+07	1.85222e+07	5.52869e+06
												5.26259e+06	4.2413e+06	0	2.84695e+06	3.21976e+06	3.97693e+06	1.43542e+06	1.98397e+06	1.91394e+06
												3.64117e+06	2.59702e+06	0	2.84678e+06	3.39743e+06	3.71923e+06	1.49555e+06	807085	1.24672e+06
												2.56657e+06	3.03605e+06	0	2.83642e+06	2.61917e+06	5.83667e+06	3.24812e+06	1.68005e+06	1.24522e+06
												1.72707e+06	2.34906e+06	0	2.83195e+06	1.12394e+06	1.18993e+06	1.06152e+06	479824	0
												3.30686e+06	2.65739e+06	0	2.80336e+06	3.47169e+07	3.62477e+07	3.25611e+07	1.46887e+07	2.02674e+06
												2.54983e+06	3.52583e+06	0	2.75834e+06	0	2.98792e+06	2.59295e+06	1.97276e+06	1.22761e+06
												4.91382e+06	520858	0	2.72177e+06	1.06343e+07	1.10593e+07	7.18156e+06	5.73353e+06	5.6603e+06
									forward	C30H46O5	[M+H-H2O]1+	1.96867e+06	3.1286e+06	0	2.71988e+06	1.75535e+06	2.67703e+06	3.56546e+08	7.71055e+08	1.24307e+06
												2.40577e+06	3.57435e+06	0	2.71058e+06	0	0	753495	900378	0
												2.76933e+06	2.03873e+06	0	2.70592e+06	259512	249929	220556	115374	202830
												4.57627e+06	3.01277e+06	0	2.70443e+06	2.21199e+07	2.43605e+07	1.85964e+07	8.05689e+06	4.62231e+06
												1.98623e+06	2.15931e+06	0	2.67912e+06	3.79928e+07	3.34225e+07	2.54501e+07	2.0724e+07	2.73374e+06
												3.16873e+06	2.5818e+06	0	2.67906e+06	2.10578e+06	2.47106e+06	1.96402e+06	1.30271e+06	2.436e+06
												2.51257e+06	2.82605e+06	0	2.67286e+06	1.29212e+06	2.45798e+06	1.77349e+06	1.56292e+06	1.55308e+06
												2.83655e+06	4.48346e+06	0	2.67064e+06	4.99292e+06	7.31643e+06	5.92947e+06	7.27786e+06	5.3578e+06
												3.15226e+06	1.68401e+06	0	2.66856e+06	1.86833e+07	2.03174e+07	8.71692e+06	538366	4.55363e+06
												3.51138e+06	6.6348e+06	0	2.66621e+06	2.1803e+08	1.88375e+08	1.21951e+08	9.24753e+06	1.20517e+07
												5.07689e+06	1.46264e+06	0	2.66547e+06	936217	479473	751797	726095	1.49461e+08
												2.31423e+06	2.83373e+06	0	2.66514e+06	1.62588e+06	2.16586e+06	1.23635e+06	812442	1.32611e+06
												1.69955e+06	2.43823e+06	0	2.61128e+06	1.95007e+07	2.2078e+07	1.34154e+07	5.67683e+06	2.25383e+06
												5.22778e+06	446759	0	2.60272e+06	224838	598975	0	1.11347e+06	1.43225e+07
												2.86887e+06	2.4464e+06	0	2.60051e+06	884282	2.29728e+06	1.27524e+07	2.01424e+06	1.83015e+06
2E，4Z十六二烯酸甲酯		Food	TUDSCAUWKFENRC-UHFFFAOYSA-N		COC1=C(OC2OC(CO)C(O)C(O)C2O)C2=C(OCO2)C=C1CC=C	Organooxygen compounds	Carbohydrates and carbohydrate conjugates	Organic oxygen compounds	forward	C17H22O9	[M+H]1+	5.45275e+06	1.43451e+06	0	2.59219e+06	2.81343e+07	2.76227e+07	3.84374e+07	3.89732e+07	2.04649e+07
												2.51688e+06	2.73892e+06	0	2.58083e+06	1.31433e+06	1.81726e+06	1.82353e+06	2.09044e+06	1.50399e+06
												2.44063e+06	2.81561e+06	0	2.51504e+06	956218	1.222e+06	1.01936e+06	1.57008e+06	1.53826e+06
												2.72016e+06	2.61873e+06	0	2.49394e+06	3.87261e+07	3.86216e+07	4.18267e+07	1.63367e+07	2.35194e+06
												2.47997e+06	2.61764e+06	0	2.49144e+06	779972	2.60305e+06	2.16094e+06	2.37363e+06	1.33322e+06
												3.73688e+06	2.19865e+06	0	2.49127e+06	3.95643e+06	746769	1.35538e+06	1.85787e+06	5.60885e+06
												2.96977e+06	3.18966e+06	0	2.48727e+06	5.08016e+06	4.91832e+06	4.59828e+06	5.498e+06	3.00982e+06
												1.21388e+06	2.9104e+06	0	2.47722e+06	5.94319e+06	7.98752e+06	7.81634e+06	7.57754e+06	2.66338e+06
												1.12061e+06	4.07396e+06	0	2.46232e+06	7.37784e+06	7.75645e+06	2.44253e+07	1.43598e+08	0
												2.44642e+06	2.35566e+06	0	2.43161e+06	4.08395e+07	3.58152e+07	2.22596e+07	4.79678e+06	1.58613e+06
												2.63384e+06	2.35133e+06	0	2.41951e+06	3.25233e+06	4.89603e+06	3.72945e+06	4.83883e+06	2.84689e+06
												2.52581e+06	2.40604e+06	0	2.41389e+06	2.3038e+06	2.51226e+06	1.61234e+06	1.86438e+06	2.40767e+06
												4.01834e+06	2.96778e+06	0	2.41299e+06	4.39058e+06	5.24582e+06	1.88828e+06	1.46959e+06	1.68944e+06
										C7H5F3O	[M+H]1+	5.97682e+06	1.48149e+06	0	2.40631e+06	2.22653e+07	2.03508e+07	8.44275e+07	1.27985e+08	3.39803e+07
												3.47948e+06	2.54978e+06	0	2.38932e+06	3.03883e+06	1.36335e+07	1.84201e+07	1.03692e+06	0
												1.50758e+06	2.97575e+06	0	2.37304e+06	1.84361e+06	2.8527e+06	3.02744e+06	3.72955e+06	2.58402e+06
												3.6811e+06	378449	0	2.35955e+06	517562	390951	190316	393917	7.23609e+06
												3.59738e+06	2.85949e+06	0	2.34063e+06	9.65835e+06	9.07255e+06	2.25546e+06	577716	145235
												2.58349e+06	2.00259e+06	0	2.32881e+06	0	1.79384e+07	2.60984e+07	4.09501e+06	1.7342e+06
												2.38039e+06	2.24368e+06	0	2.30378e+06	2.14955e+06	2.445e+06	2.57769e+06	2.85302e+06	3.26121e+06
												1.92731e+06	2.10816e+06	0	2.3028e+06	2.04929e+06	2.18616e+06	1.92815e+06	1.81167e+06	1.16193e+06
												3.75937e+06	1.45954e+06	0	2.2901e+06	1.12644e+06	1.49177e+06	1.10776e+06	1.15759e+06	9.24191e+06
												2.02478e+06	2.04185e+06	0	2.26779e+06	1.36953e+06	1.64528e+06	963200	945364	664478
												2.06766e+06	1.89613e+06	0	2.25815e+06	108393	9767.74	181532	137169	0
									forward	C17H25N7O6	[M+H]1+	734917	3.01392e+06	0	2.25809e+06	6.36398e+06	6.44312e+06	1.66096e+07	6.07678e+07	0
												2.24328e+06	2.80832e+06	0	2.2571e+06	1.1313e+07	1.08542e+07	6.36591e+06	316640	0
												4.71441e+06	1.50023e+06	0	2.25341e+06	689263	3.526e+07	6.48222e+07	9.04475e+07	1.37943e+07
												2.54461e+06	2.04833e+06	0	2.24645e+06	3.43703e+07	2.74842e+07	1.64791e+07	7.91475e+06	2.11057e+06
												3.16892e+06	0	0	2.2274e+06	7.86861e+06	8.56764e+06	3.24561e+06	4.28214e+06	2.12572e+06
												3.36063e+06	1.73125e+06	0	2.21587e+06	2.65224e+07	2.40191e+07	1.43122e+07	946211	5.17209e+06
												2.22434e+06	2.9198e+06	0	2.20705e+06	2.25987e+06	1.89129e+06	2.58984e+06	2.15995e+06	1.25748e+06
												1.44491e+06	1.55721e+06	0	2.20144e+06	4.85573e+07	6.06841e+07	5.59968e+07	5.92343e+07	2.31098e+06
												4.28587e+06	391448	0	2.1914e+06	269125	157348	0	125904	3.76302e+07
												3.41941e+06	2.69932e+06	0	2.18618e+06	3.47224e+06	3.95087e+06	583592	119731	202084
												2.43293e+06	1.55747e+06	0	2.16287e+06	3.01493e+06	3.57242e+06	1.15722e+06	983444	907260
												1.22586e+06	2.02918e+06	0	2.15906e+06	1.80302e+07	1.81208e+07	1.03777e+07	531254	0
												4.98322e+06	1.11437e+06	0	2.15269e+06	140446	138339	210089	51533.2	5.89345e+06
												2.31815e+06	2.3784e+06	0	2.14488e+06	9.70975e+06	1.09892e+07	5.29678e+06	1.13789e+06	182505
												1.69677e+06	2.17379e+06	0	2.14465e+06	33322.2	60186.7	962085	1.70484e+06	0
												1.85563e+06	2.55211e+06	0	2.139e+06	1.76492e+06	2.07081e+06	1.44708e+06	1.31485e+06	1.36017e+06
												3.43236e+06	2.04751e+06	0	2.12742e+06	1.09731e+06	1.65761e+06	1.91764e+06	3.04466e+06	5.35309e+06
		Drug metabolite,Endogenous	QDWNOKXUZTYVGO-UHFFFAOYSA-N		OC1=CC2=C(OC3=C(C=C(Cl)C=C3)C(=N2)N2CCNCC2)C=C1	Benzoxazepines	Dibenzoxazepines	Organoheterocyclic compounds	forward	C17H16ClN3O2	[M+H]1+	3.2528e+06	1.46049e+06	0	2.12162e+06	4.46844e+06	6.71417e+06	1.38897e+07	2.17832e+07	4.14564e+06
												2.42435e+06	2.08506e+06	0	2.08079e+06	3.01417e+07	2.61293e+07	3.0459e+07	1.40203e+07	2.51796e+06
												1.94119e+06	2.41904e+06	0	2.07149e+06	661259	584771	412115	555653	916442
												3.03337e+06	2.02121e+06	0	2.06963e+06	2.45684e+07	2.91273e+07	2.28314e+07	9.49278e+06	4.23043e+06
												1.37858e+06	1.01659e+06	0	2.06854e+06	3.43253e+07	4.00902e+07	1.99802e+07	1.08633e+06	395504
												5.98311e+06	1.28191e+06	0	2.06853e+06	543270	117369	178884	74928.6	1.09582e+07
												3.32846e+06	2.11082e+06	0	2.04571e+06	1.77578e+06	1.02153e+07	1.3831e+07	754466	39419.1
												1.60063e+06	2.15228e+06	0	2.04325e+06	3.6675e+06	3.61846e+06	6.55553e+06	3.83e+06	0
												2.21806e+06	2.94513e+06	0	2.037e+06	2.20974e+06	6.4637e+06	5.28477e+06	4.15401e+06	4172298
												1.21373e+06	2.57338e+06	0	2.02048e+06	1.36609e+07	1.69357e+07	4.47158e+06	7.64485e+06	230540
												1.56148e+06	2.1369e+06	0	2.01943e+06	2.8431e+06	4.21953e+06	3.25138e+06	2.03128e+06	451539
												2.6714e+06	2.08782e+06	0	2.01338e+06	5.58256e+06	6.125e+06	3.30353e+06	1.20162e+06	1.12094e+06
												1.80878e+06	2.16934e+06	0	2.00126e+06	3.88684e+06	4.13019e+06	3.35948e+06	2.78841e+06	625268
												5.49372e+06	1.11603e+06	0	1.99756e+06	3.96078e+06	5.56681e+06	3.87075e+06	4.46595e+06	8.44439e+06
									forward	C35H42N6O5	[M+H]1+	2.11185e+06	3.63571e+06	0	1.98266e+06	6.4329e+07	6.92165e+07	3.51169e+07	7.9083e+06	360473
												2.53429e+06	2.61628e+06	0	1.97641e+06	6.38539e+06	7.38029e+06	4.50939e+06	1.18561e+06	316492
												1.79557e+06	2.22319e+06	0	1.9656e+06	1.05554e+07	1.14523e+07	4.85371e+06	890816	0
												1.1338e+06	1.98076e+06	0	1.95204e+06	6.64517e+06	5.47118e+06	7.09272e+06	809866	557191
												2.38448e+06	2.14199e+06	0	1.9486e+06	6.66168e+06	7.47005e+06	5.11933e+06	1.28936e+06	145256
												1.8368e+06	2.27989e+06	0	1.92718e+06	3.78573e+06	3.73735e+06	1.77488e+07	3.77618e+07	1.69572e+06
												2.80466e+06	724974	0	1.89923e+06	531084	179503	574395	214074	7.24232e+06
												1.84152e+06	1.73975e+06	0	1.88239e+06	457693	414845	2.15682e+07	1.56359e+07	6.23862e+06
												1.17334e+06	2.09849e+06	0	1.87398e+06	1.08764e+07	1.14884e+07	7.7535e+06	1.59382e+06	569934
												1.57717e+06	1.58177e+06	0	1.84931e+06	3.07289e+06	2.71476e+06	2.34014e+06	1.32693e+06	333691
												1.35477e+06	1.13845e+06	0	1.819e+06	1.18279e+06	1.8588e+06	784893	1.43424e+06	901822
										C42H62O16	[M+Na]1+	2.417e+06	1.45436e+06	0	1.8177e+06	3.11244e+07	9.39764e+07	3.28054e+09	5.01726e+09	2.6846e+06
8-羟基-1-甲氧基-3-甲基蒽醌									forward	C34H67N2O6P	[M+H]1+	850498	4.48239e+06	0	1.81565e+06	1.73644e+08	1.51242e+08	2.45631e+07	2.73578e+06	1.03718e+06
												1.10634e+06	1.33709e+06	0	1.80018e+06	7.18539e+06	7.49708e+06	7.05912e+06	7.19532e+06	360894
												2.56197e+06	923388	0	1.79427e+06	0	562933	0	513109	7.57054e+06
												2.09066e+06	1.70962e+06	0	1.79365e+06	2.95323e+07	3.00271e+07	2.19025e+07	8.72251e+06	1.19127e+06
6-O-甲基可待因									forward	C36H69N2O6P	[M+H]1+	2.12282e+06	1.6035e+06	0	1.78962e+06	7.12184e+07	7.4328e+07	2.14812e+07	2.50749e+06	2.31541e+06
										C7H5F3O	[M+H]1+	5.03646e+06	1.38657e+06	0	1.77677e+06	1.59326e+07	1.52649e+07	5.18006e+07	8.20228e+07	2.88348e+07
												2.14682e+06	1.7807e+06	0	1.762e+06	1.26364e+06	2.14772e+06	1.16421e+06	1.16454e+06	1.05721e+06
												1.60285e+06	1.58823e+06	0	1.74797e+06	1.88887e+06	1.88074e+06	1.7278e+06	1.58093e+06	693536
												2.13893e+06	1.32858e+06	0	1.74685e+06	1.25509e+06	1.47852e+06	2.47055e+06	6.13276e+06	3.64171e+06
												1.20461e+06	2.0324e+06	0	1.74245e+06	0	0	85412.7	128484	0
										C17H16ClN3O2	[M+H]1+	2.89032e+06	1.36761e+06	0	1.72535e+06	2.76024e+07	2.9201e+07	5.54118e+07	7.68826e+07	4.67859e+06
												281957	126698	0	1.70024e+06	2.45804e+07	2.47117e+07	1.34388e+07	744625	0
												1.76783e+06	1.42738e+06	0	1.69917e+06	2.27127e+06	1.7514e+06	1.09592e+07	3.01864e+06	479411
												2.30886e+06	1.31541e+06	0	1.67261e+06	8.84303e+07	8.70443e+07	6.79878e+07	5.7664e+07	1.67697e+06
									forward	C21H20O6	[M+H]1+	1.62e+06	2.07578e+06	0	1.66768e+06	7.92052e+06	7.96716e+06	5.01001e+06	2.12535e+06	374936
												786478	1.35657e+06	0	1.64191e+06	2.84063e+07	2.68048e+07	4.56723e+06	6.94962e+06	4.67764e+06
												1.25543e+06	1.35222e+06	0	1.63342e+06	1.18355e+06	1.58917e+06	1.49576e+06	1.20157e+06	1.14593e+07
6-脱氧甘油三酯									forward	C28H44N8O5	[M+H]1+	1.09635e+06	1.66587e+06	0	1.62819e+06	1.59228e+08	1.5987e+08	1.04883e+08	2.78782e+06	440587
												2.66257e+06	2.60221e+06	0	1.61686e+06	1.40236e+07	1.38178e+07	6.19004e+06	1.11193e+06	229008
												581514	386279	0	1.60276e+06	1.51691e+07	1.61238e+07	7.81653e+06	477903	0
												1.37376e+06	1.07066e+06	0	1.60156e+06	7.41873e+06	8.06056e+06	6.66914e+06	5.6723e+06	295179
												3.15174e+06	1.79586e+06	0	1.59823e+06	7.8084e+06	7.38875e+06	2.6991e+06	2.7025e+06	3.03844e+06
										C20H18O4	[M+H]1+	1.52804e+06	1.88901e+06	0	1.5924e+06	3.05716e+07	3.14562e+07	3.51293e+07	3.76159e+07	1.24255e+06
												2.37554e+06	1.49844e+06	0	1.55606e+06	1.27592e+07	1.19552e+07	5.79503e+07	7.79835e+07	0
										C12H8O4	[M+H]1+	1.63524e+06	1.39992e+06	0	1.55368e+06	5.3201e+08	4.81304e+08	3.31497e+08	1.70862e+08	1.73475e+06
												4.03801e+06	757538	0	1.53746e+06	2.48239e+07	2.15697e+07	1.36628e+07	1.57973e+06	7.61308e+06
									forward	C12H10O5S	[M+H]1+	1.56911e+06	1.64798e+06	0	1.53006e+06	9.72926e+06	9.12237e+06	1.87034e+07	2.26733e+07	1.09929e+06
												1.37574e+06	1.34089e+06	0	1.52709e+06	2.27237e+06	1.88972e+06	2.20963e+07	4.87409e+07	1.35434e+06
												1.68324e+06	1.39391e+06	0	1.50961e+06	2.19256e+07	2.68987e+07	1.37738e+07	3.06437e+06	1.0229e+06
												1.75853e+06	1.28535e+06	0	1.49616e+06	1.00109e+07	9.89428e+06	4.73375e+06	1.71794e+06	1.52474e+06
												1.3036e+06	1.36273e+06	0	1.4839e+06	9988.45	0	175883	167669	0
												1.49418e+06	1.6694e+06	0	1.47654e+06	2.89527e+07	3.05306e+07	1.68046e+07	1.83276e+06	854576
												1.64737e+06	1.94705e+06	0	1.46518e+06	1.20331e+06	1.29561e+06	1.40945e+06	1.59192e+06	1.78706e+06
												1.2911e+06	1.7443e+06	0	1.45823e+06	1.90182e+07	1.72678e+07	1.79843e+07	7.39618e+06	1.41918e+06
												1.35336e+06	1.56878e+06	0	1.45576e+06	1.65277e+07	1.54929e+07	1.81382e+07	7.12544e+06	1.40511e+06
												2.81894e+06	805992	0	1.45171e+06	4.22383e+07	4.52081e+07	4.20464e+07	4.0951e+07	6.94393e+06
										C22H24O7	[M+H]1+	1.21581e+06	1.40144e+06	0	1.44369e+06	2.07753e+09	2.25718e+09	1.61915e+09	9.88966e+08	1.1332e+06
												1.15616e+06	1.23149e+06	0	1.43351e+06	687437	778343	486100	222934	0
												5.07348e+06	1.59877e+06	0	1.40753e+06	1.87269e+07	1.97183e+07	1.06334e+07	898751	1.07989e+06
												1.49643e+06	1.4151e+06	0	1.37774e+06	4.42897e+06	3.79038e+06	2.0394e+06	725729	1.60203e+06
麝香-T									forward	C23H28D4O5	[M+H-H2O]1+	2.60055e+06	1.66509e+06	0	1.37681e+06	4.91373e+07	4.80304e+07	2.91805e+07	5.15581e+06	4.04145e+06
												1.20065e+06	1.48666e+06	0	1.37237e+06	693798	846859	756214	783217	872269
秋水仙酸									forward	C29H46O7	[M+H]1+	1.64026e+06	1.60427e+06	0	1.36751e+06	3.19541e+08	3.27941e+08	1.97973e+08	2.71046e+07	82822.1
												920151	1.51702e+06	0	1.36432e+06	8.13043e+06	1.82818e+07	2.60924e+07	3.36911e+07	0
												728500	1.25741e+06	0	1.35356e+06	17771.2	27340.4	228310	965008	0
甘草苷									forward	C35H44O4	[M+H]1+	1.13213e+06	202116	0	1.34919e+06	2.01904e+07	2.16186e+07	1.22564e+07	1.1086e+06	1.83594e+06
												1.2919e+06	1.25034e+06	0	1.3435e+06	2.98283e+08	3.05272e+08	2.45261e+08	1.4563e+08	793555
									forward	C13H9NOSe	[M+H]1+	1.27345e+06	1.56067e+06	0	1.34263e+06	7.8307e+07	7.87368e+07	1.84129e+07	6.49532e+06	0
												1.4464e+06	1.47199e+06	0	1.3294e+06	1.75927e+07	1.83832e+07	1.73708e+07	5.21589e+06	1.0115e+06
												1.57317e+06	1.19871e+06	0	1.3292e+06	9.41044e+06	1.05148e+07	3.84732e+06	1.49706e+06	3.41458e+06
									forward	C21H24O5	[M+H]1+	1.25956e+06	1.20965e+06	0	1.30432e+06	1.90497e+08	1.97834e+08	1.54501e+08	9.09347e+07	2.75597e+06
												1.54256e+06	846065	0	1.29349e+06	552730	7.07657e+06	4.3075e+06	687242	8.33813e+06
												893329	919697	0	1.28428e+06	0	1.34654e+06	789858	327184	0
												523894	1.61672e+06	0	1.26874e+06	1.0255e+06	444524	1.32188e+08	2.75775e+08	0
												627216	960002	0	1.26237e+06	1.96521e+07	1.85409e+07	2.21313e+07	7.28755e+06	994996
												1.03934e+06	1.2538e+06	0	1.2575e+06	1.83637e+07	1.81876e+07	2.26928e+07	1.58527e+07	496452
												2.69831e+06	1.03993e+06	0	1.25322e+06	418960	414424	925627	1.04369e+06	9.0482e+06
												1.61356e+06	1.76076e+06	0	1.24895e+06	2.08286e+07	2.7984e+07	2.36106e+07	8.48082e+06	1.43936e+06
												1.10875e+06	1.09032e+06	0	1.24622e+06	1.02109e+07	2.88321e+07	4.2399e+07	5.8591e+07	3.42511e+06
												909541	1.99893e+06	0	1.23611e+06	4.19247e+07	4.25732e+07	2.6573e+07	5.6484e+06	0
												1.19468e+07	666443	0	1.22905e+06	2.16144e+07	2.14331e+07	1.40163e+07	9.67824e+06	0
												2.47308e+06	2.70243e+06	0	1.20496e+06	4.36655e+06	4.54066e+06	3.03745e+06	1.36277e+06	184312
												1.26756e+06	1.28936e+06	0	1.1999e+06	955901	1.08627e+06	2.84909e+06	4.08822e+06	0
												2.47172e+06	1.08967e+06	0	1.19028e+06	6.71025e+06	6.57559e+06	2.63658e+06	2.39176e+06	2.5436e+06
									forward	C30H46O4	[M+H-H2O]1+	1.0121e+06	1.06226e+06	0	1.1794e+06	3.72771e+07	3.89091e+07	2.837e+07	1.70291e+07	765609
												1.04883e+06	2.0801e+06	0	1.17077e+06	1.18263e+07	1.14141e+07	6.4668e+07	1.50905e+08	531862
												1.1732e+06	1.38942e+06	0	1.17047e+06	1.37504e+06	1.52391e+06	1.55921e+06	1.72303e+06	2.4144e+06
												1.75506e+06	1.3309e+06	0	1.16989e+06	3.76125e+06	8.33673e+06	1.86152e+07	4.08774e+06	0
												1.59365e+06	1.45717e+06	0	1.16486e+06	1.57948e+06	1.54587e+06	1.38971e+06	1.49506e+06	1.72301e+06
												1.43889e+06	1.4723e+06	0	1.1536e+06	1.86984e+08	1.67177e+08	2.56217e+07	8.34872e+06	0
												770997	755233	0	1.13965e+06	2.37588e+07	2.92199e+07	2.11748e+07	4.20377e+06	370401
												1.82462e+06	1.30638e+06	0	1.12297e+06	867995	704204	1.42252e+06	1.02268e+06	547841
												983665	772809	0	1.12139e+06	2.33555e+08	2.22992e+08	8.40513e+07	674858	812321
									forward	C30H46O4	[M+H-H2O]1+	941749	1.09245e+06	0	1.08351e+06	1.83216e+07	1.16651e+07	7.34119e+08	1.63593e+09	831915
												1.03787e+06	1.00061e+06	0	1.08324e+06	6.23099e+07	5.86022e+07	3.43619e+07	1.0905e+07	2.34156e+06
										C17H16ClN3O2	[M+H]1+	2.05794e+06	717561	0	1.08091e+06	777709	1.77764e+07	2.95069e+07	4.10914e+07	3.62841e+06
												968527	1.41257e+06	0	1.06734e+06	8.37518e+06	1.16867e+07	1.63871e+07	2.18696e+07	4.60983e+07
												406755	998265	0	1.04964e+06	1.53378e+07	1.57808e+07	1.7102e+07	6.50233e+06	0
										C24H40N8O4	[M+H]1+	935479	1.40117e+06	0	1.04279e+06	6.32457e+07	6.72279e+07	4.01195e+07	4.56374e+06	974109
												824578	1.12554e+06	0	1.04021e+06	1.01823e+06	887294	818125	730219	0
										C14H18O10	[M+H]1+	2.02063e+06	638984	0	1.03345e+06	152525	315725	2.63916e+07	7.85836e+07	569965
												857814	1.11955e+06	0	1.03091e+06	1.75194e+07	1.66381e+07	1.54479e+07	7.42587e+06	738497
										C12H10O4	[M+H]1+	325761	2.01638e+06	0	996557	3.13975e+08	3.02257e+08	3.59419e+08	4.37474e+08	0
												835253	449911	0	988941	7.15356e+06	7.45814e+06	8.68987e+06	2.88865e+06	971472
												497109	494135	0	977976	7.40047e+07	1.18748e+08	1.31338e+08	1.68326e+08	0
									forward	C29H48O7	[M+H]1+	1.65362e+06	2.60812e+06	0	971410	4.34929e+08	4.58089e+08	2.69071e+08	1.32288e+07	0
												1.10595e+06	1.04023e+06	0	959528	3.90261e+07	3.5469e+07	4.03801e+07	3.65434e+07	2.3316e+06
												1.91296e+06	628340	0	958260	1.08851e+07	1.14375e+07	7.46879e+06	3.99696e+06	3.75497e+06
												3.77225e+06	946135	0	956710	0	1.30605e+06	1.11699e+06	876038	1.37508e+07
												1.21614e+06	924281	0	956033	5.29426e+06	5.43551e+06	3.06243e+06	1.23375e+06	572619
												673836	871887	0	955752	30567.6	35252.9	1.72032e+06	5.182e+06	0
												830104	966617	0	953310	121576	275815	426822	249257	3.71319e+07
												219538	242632	0	945243	6.08165e+06	5.65049e+06	2.73744e+07	1.42404e+07	582594
												1.37431e+06	724297	0	945225	4.844e+07	4.98256e+07	2.49765e+09	4.31504e+09	1.18669e+06
												2.00217e+06	552718	0	924906	8.53991e+06	8.98525e+06	1.38892e+07	1.33805e+07	5.98554e+06
												1.34652e+06	924754	0	916512	6.19818e+06	6.30029e+06	1.42702e+06	410238	3.32205e+07
												1.00187e+06	913135	0	915003	2.65718e+07	2.43507e+07	5.17593e+07	6.48999e+07	2.66312e+07
												958022	797876	0	906428	9.43397e+06	1.00877e+07	1.09243e+07	3.71769e+06	654306
												1.01215e+06	1.26383e+06	0	890440	1.19588e+07	1.44188e+07	7.09146e+06	293052	94205.8
												1.11617e+06	1.43078e+06	0	887962	2.81636e+07	2.91556e+07	2.38119e+07	2.08491e+07	4.29701e+06
										C19H15FN2O4	[M+H]1+	1.44312e+06	735375	0	887795	1.73381e+08	1.71141e+08	1.15633e+08	4.93458e+07	3.56969e+06
												735530	1.1946e+06	0	882483	1.39472e+07	1.31361e+07	1.53832e+07	1.34997e+06	334855
										C22H22O6	[M+H]1+	901315	964177	0	871011	6.13395e+07	5.97551e+07	4.56687e+07	1.40888e+07	570896
												902448	888410	0	859745	1.0983e+06	1.44343e+06	1.0866e+06	1.24836e+06	6.443e+06
												458130	598628	0	858259	1.21907e+07	1.1075e+07	6.51182e+06	136459	805781
												1.35034e+06	773941	0	856089	6.58119e+06	7.55156e+06	7.80425e+06	2.69517e+06	2.42012e+06
										C24H44O6	[M+H]1+	590470	1.00351e+06	0	847672	878340	1.01594e+06	0	540396	2.5181e+08
												841560	1.00515e+06	0	827749	5.56665e+06	5.68749e+06	2.27038e+07	4.04317e+07	1.05008e+06
												736250	819316	0	823646	2.76238e+07	2.60918e+07	1.5302e+07	599307	0
												853813	669277	0	817419	2.30396e+06	3.52467e+07	7.22851e+07	1.03749e+08	62239.7
												381444	1.41452e+06	0	816017	5.72083e+07	5.79317e+07	6.81647e+07	7.26924e+07	0
												1.27724e+06	617813	0	815841	1.40692e+07	4.50265e+07	1.52688e+09	2.32983e+09	1.23688e+06
												916544	950380	0	813175	2.03226e+06	2.01335e+06	3.09558e+06	3.48088e+06	50450.3
									forward	C16H28N4O8	[M+H]1+	1.30511e+06	486161	0	796111	4.33657e+07	4.67553e+07	2.83913e+07	2.13703e+06	730437
												1.09679e+06	965682	0	792830	0	1.34418e+07	2.23278e+07	484047	674876
												270768	340151	0	791094	1.22693e+07	1.21729e+07	5.78892e+07	3.50985e+07	1.2417e+07
												1.08131e+06	500518	0	789527	26345.7	0	594075	806998	4.69363e+07
2-丁基-5-[2-(4-羟基-3-甲氧基苯基)乙基]呋喃									forward	C29H44O8	[M+H-H2O]1+	865738	870455	0	785849	1.47119e+08	1.53762e+08	3.67064e+08	5.83258e+08	738478
												292583	1.47887e+06	0	785542	2.4585e+06	2.92876e+06	8.4877e+06	3.59285e+07	0
												921675	760734	0	782405	114136	656664	795950	617315	1.77118e+07
												936679	773039	0	779447	518965	506021	489223	869143	1.2404e+07
												587201	660400	0	774724	499151	408493	448402	366398	4.08678e+07
												635463	874271	0	773290	2.0572e+06	2.47096e+06	8.45371e+06	9.57622e+06	2.39251e+07
												0	0	0	769356	389249	407848	1.17165e+06	1.61246e+06	4.59211e+06
									forward	C19H30N6O8	[M+H]1+	833869	839628	0	766690	7.90142e+06	1.2231e+07	2.08827e+07	2.97137e+07	492416
												792270	954749	0	765598	1.27453e+07	1.37121e+07	1.17447e+07	6.0635e+06	790958
												763089	729217	0	764978	4.85602e+06	4.56748e+06	2.61193e+06	952720	3.31903e+07
												1.42428e+06	716597	0	757243	4.52114e+06	4.39544e+06	2.99747e+06	1.44869e+06	1.25622e+06
												760786	835887	0	753994	704469	932248	978003	456889	727965
												0	1.2168e+06	0	748637	3.14051e+07	2.85165e+07	8.26458e+06	7.10366e+06	134225
												719317	723501	0	744673	4.18192e+07	4.25139e+07	3.91373e+07	3.57732e+07	557492
												961075	609675	0	741989	218444	604348	575578	1.01436e+06	1.65704e+06
那碎因		Endogenous,Food	PXQFFMATXFLUPK-UHFFFAOYSA-N		CC(C)CC(C1CCC(C)(O)C2CC(CCC12C)C(C)(C)O)C1=C(O)C(C=O)=C(O)C(C=O)=C1O	Prenol lipids	Sesquiterpenoids	Lipids and lipid-like molecules	forward	C28H42O7	[M+H]1+	993478	878762	0	740087	3.72936e+07	3.89937e+07	2.27265e+07	3.51107e+06	1.34378e+06
										C20H23NO4	[M+H]1+	760843	744632	0	739623	6.67226e+07	6.078e+07	1.03445e+08	1.51065e+08	615760
												553917	532475	0	738932	5.48143e+06	7.81193e+06	2.15591e+07	3.49149e+07	190915
												1.19666e+06	728541	0	736265	1.10207e+07	1.00918e+07	1.52693e+07	5.60577e+06	490874
												607387	696940	0	734307	100718	81863.8	6.82842e+06	8.57112e+06	0
												178017	0	0	732092	6.96918e+07	6.83898e+07	3.94267e+07	2.43751e+06	230602
												1.09842e+06	521537	0	725238	3.24561e+07	2.98569e+07	2.95783e+07	2.34292e+07	2.93927e+06
												635552	675990	0	720387	7.85858e+06	7.55639e+06	2.34791e+06	73268.4	297371
		Endogenous,Food	AMAPEXTUMXQULJ-UHFFFAOYSA-N	C11786	CN1(=O)CCC23C4OC5=C(O)C=CC(CC1C2C=CC4O)=C35	Morphinans		Alkaloids and derivatives	forward	C17H19NO4	[M+H]1+	2.50485e+06	354233	0	713357	9.97292e+07	9.89755e+07	4.64464e+08	3.28039e+07	5.52725e+06
										C9H10O3	[M+H]1+	919342	607411	0	709000	1.40036e+07	1.3373e+07	9.53953e+06	5.76881e+06	2.1053e+06
												524436	851622	0	706319	875547	1.23005e+06	986163	1.24973e+06	613305
												397616	809427	0	700950	115575	42066.9	0	215725	0
												574428	350925	0	694890	1.4562e+06	691959	898171	1.55814e+06	4.22235e+07
												301035	479592	0	693896	1.68829e+07	1.67233e+07	6.62057e+07	1.03133e+08	5.78115e+06
												892939	188105	0	691451	0	7.50862e+06	1.42095e+07	2.07791e+07	693931
												373125	209349	0	685473	2.12782e+07	2.38204e+07	1.10907e+07	651354	292544
												114186	475580	0	681641	1.53174e+07	1.48042e+07	1.62246e+07	5.70384e+06	429954
												231470	330578	0	676292	3.40166e+07	3.25198e+07	1.31894e+07	248481	132797
												462128	847385	0	669934	3.69164e+07	3.64463e+07	2.36854e+07	1.07096e+07	301368
												677714	762791	0	669512	1.45054e+07	1.44383e+07	9.31294e+06	1.72192e+06	110454
												625908	691497	0	669455	1.56531e+08	1.60902e+08	8.70614e+07	7.81493e+06	176274
												415269	352609	0	651809	1.07087e+07	1.11674e+07	5.61633e+06	233095	856125
												865709	827351	0	645842	1.2353e+07	1.2071e+07	1.39154e+07	4.81221e+06	1.95682e+06
												795714	723264	0	638495	5.89265e+07	5.14469e+07	9.96281e+06	1.77424e+06	0
												1.36542e+06	2.50375e+06	0	636406	5.75704e+06	6.14201e+06	1.22886e+07	1.06553e+07	0
												258748	1.15792e+06	0	632066	2.39924e+06	2.40047e+06	6.84635e+06	3.10319e+07	0
		Endogenous,Food	HIZCTWCPHWUPFU-UHFFFAOYSA-N		O=C(OCC(COC(=O)C1=CC=CC=C1)OC(=O)C1=CC=CC=C1)C1=CC=CC=C1	Benzene and substituted derivatives	Benzoic acids and derivatives	Benzenoids	forward	C24H20O6	[M+H]1+	654252	658439	0	631352	7.38759e+07	7.50756e+07	4.98255e+07	1.68674e+07	430272
												810263	765893	0	629714	2.39709e+07	2.44447e+07	1.2629e+07	1.41772e+06	723463
												311612	0	0	624569	4.31039e+06	4.87556e+06	1.76617e+07	2.09922e+08	144304
												296925	561744	0	619947	1.75706e+07	1.69754e+07	7.82903e+06	161916	0
									forward	C15H24N6O5	[M+H]1+	719550	357096	0	618473	5.61139e+07	5.71862e+07	6.44431e+07	7.58459e+07	685317
												594200	548739	0	616835	1.73271e+07	1.78006e+07	1.20905e+07	6.61549e+06	45452.7
												405963	532121	0	615714	4.42783e+06	4.867e+06	3.5718e+06	3.99554e+06	632315
												323761	641779	0	614503	600909	606695	1.22723e+08	2.58441e+08	93229
												1.12984e+06	278994	0	607658	1.23656e+08	1.21774e+08	1.2765e+08	1.26643e+08	2.75862e+06
												962183	311769	0	604193	1.29137e+07	1.19096e+07	2.01782e+07	2.22318e+07	2.37878e+06
												628803	1.13371e+06	0	600925	1.81829e+08	1.93057e+08	1.04041e+08	2.48162e+06	115040
									forward	C27H45NO	[M+H]1+	2.91262e+06	363321	0	594312	5.76109e+07	6.2668e+07	817191	911499	6.5384e+06
									forward	C26H34O8	[M+H]1+	843933	1.2479e+06	0	591270	3.1053e+07	3.27467e+07	1.44947e+07	454378	722233
												1.22956e+06	280171	0	587720	1.49123e+07	1.25214e+07	2.2029e+07	3.34052e+07	2.78508e+06
												0	502027	0	585887	2.01066e+07	2.26485e+07	1.17335e+07	516006	146876
												0	338992	0	582980	8.46802e+07	7.72786e+07	2.78789e+08	2.83461e+08	1.21313e+07
												412145	341753	0	582025	9.81714e+06	1.00889e+07	9.67843e+06	8.59063e+06	400932
												0	1.51382e+06	0	574329	1.72017e+07	1.56699e+07	2.54293e+07	2.22507e+07	0
												1.56694e+06	1.35462e+06	0	574093	2.90787e+07	1.8876e+07	2.5444e+06	182688	2.87521e+06
												409876	332550	0	564070	1.16198e+07	1.26638e+07	6.78798e+06	1.00005e+06	0
												4.60573e+06	1.21593e+06	0	556619	8.2144e+06	1.17226e+07	2.50914e+06	1.38201e+06	4.77489e+06
												652873	786971	0	541624	2.68227e+07	2.6486e+07	2.98682e+07	4.4315e+06	260375
										C29H44O8	[M+H-H2O]1+	534079	553414	0	537266	1.93358e+07	2.77055e+07	8.11877e+07	1.28844e+08	467499
												941775	457048	0	530892	4.70227e+08	4.58772e+08	4.9956e+08	4.74157e+08	740762
												0	0	0	513853	2.14162e+07	2.21724e+07	1.10514e+07	4.351e+06	0
												218020	402131	0	511234	1.2804e+07	1.30828e+07	7.8524e+06	97446.1	0
												543887	456041	0	508690	0	16121.8	3.93077e+06	3.79674e+06	0
												1.28958e+06	598120	0	508127	7.03025e+06	4.35997e+06	1.79453e+07	8.4621e+06	4.80321e+07
									forward	C30H44O5	[M+H]1+	367413	641396	0	506839	508896	616831	2.78067e+07	5.6528e+07	250740
									forward	C28H45FO3	[M+H]1+	774561	650589	0	506689	3.23937e+07	3.44647e+07	2.02895e+07	4.28129e+06	554100
												604445	255303	0	505354	1.96597e+06	1.41143e+06	2.01936e+06	1.6395e+06	7.51362e+06
												0	161632	0	502074	6.92551e+07	6.34413e+07	9.16887e+06	508166	479594
												378320	458110	0	497631	4.30772e+06	4.5179e+06	1.99109e+07	2.49012e+07	9.01884e+06
												432761	558467	0	490046	53607.8	81268.2	2.1841e+06	4.56706e+06	428863
												463494	652470	0	480635	1.37411e+07	1.28676e+07	8.11581e+06	2.68942e+06	321703
												146906	359641	0	478916	7.68721e+07	7.54324e+07	7.9719e+07	1.43508e+07	583124
									forward	C18H17N3O5	[M+H]1+	1.18144e+06	329151	0	471747	1.50335e+06	1.42769e+06	1.37782e+07	2.65033e+07	4.11515e+06
												1.13289e+06	297699	0	470095	643673	777794	1.37314e+07	2.36761e+07	5.1597e+06
												0	131032	0	463740	1.16409e+07	1.31396e+07	762034	190245	5.17429e+06
												510335	439798	0	460955	4.9749e+06	5.15344e+06	4.6415e+06	2.19205e+06	476090
												946401	117739	0	460883	1.44442e+07	1.83391e+07	6.15155e+06	1.19705e+06	4.75104e+06
												1.39652e+06	253462	0	460665	1.42037e+06	1.60633e+06	1.70432e+06	958467	2.34183e+07
									forward	C18H27N3O6	[M+H]1+	517567	601573	0	454099	2.29951e+07	2.29395e+07	1.17152e+07	4.36464e+06	0
										C16H12O4	[M+H]1+	829688	642654	0	453518	1.22503e+06	6.97149e+07	4.68005e+07	2.70932e+07	1.52828e+06
												420816	386017	0	452246	2.19074e+07	1.90421e+07	1.88678e+07	1.07271e+07	126233
												485982	439514	0	446311	2.44504e+08	2.49055e+08	1.432e+08	1.57171e+07	474104
												310628	290043	0	446195	6.12978e+06	6.99583e+06	8.42139e+06	1.06926e+07	3.68405e+07
												759892	614721	0	438996	1.21096e+06	1.28864e+06	937642	892861	5.09772e+06
												598974	716522	0	435538	9.10701e+06	8.55823e+06	2.36358e+07	4.53336e+07	199397
												183031	326280	0	429705	2.53263e+07	2.49753e+07	1.56328e+07	3.89195e+06	107649
												559284	380302	0	427779	32781.4	101215	6.16287e+06	9.87623e+06	0
												442256	182831	0	423530	7.10445e+06	6.09322e+06	4.37479e+06	1.52026e+06	1.55705e+06
												298388	353883	0	417431	1.90173e+07	2.11778e+07	5.92353e+06	255946	336140
												229899	649501	0	416234	1.29792e+07	9.61451e+06	9.50189e+06	8.37229e+06	255340
												2.14421e+06	217546	0	415662	4.53263e+06	40576.1	1.93911e+06	1.07037e+06	2.46937e+06
												288788	0	0	414420	1.17268e+08	1.17239e+08	4.57142e+07	432046	504172
												348580	990330	0	401922	6.27411e+07	6.47151e+07	6.14906e+07	6.32429e+07	204121
												544673	267471	0	401719	6.80105e+06	6.96767e+06	5.91379e+06	6.21648e+06	4.44434e+06
										C31H46O3	[M+H]1+	132641	0	0	398870	1.89716e+08	1.94903e+08	1.13669e+08	1.122e+07	0
												592044	154882	0	394593	1.34034e+08	1.12171e+08	3.50715e+07	3.99466e+06	163935
												1.05849e+06	341048	0	392968	1.37731e+06	1.68684e+06	5.8151e+06	7.46426e+06	1.17559e+07
												2.07795e+06	87927.5	0	391853	84935.6	143764	7.66295e+06	1.27979e+07	0
									forward	C20H20O5	[M+H]1+	436734	335410	0	384341	7.09998e+07	7.28032e+07	3.72563e+07	6.71094e+06	0
												272084	344228	0	382712	118057	165560	2.93282e+06	1.1593e+07	0
甲基(R)-9-羟基-10-十一苯-5,7-二炔酸葡萄糖苷									forward	C33H42N4	[M+H]1+	686301	824362	0	381527	1.53035e+08	1.5365e+08	9.07465e+07	1.12465e+07	0
												227101	404600	0	379080	995847	496885	4.14181e+06	6.97199e+06	1.34209e+07
												1.21306e+06	194995	0	375658	7.95266e+06	7.14274e+06	7.93205e+07	1.2762e+08	5.30969e+07
N-乙酰-L-酪氨酸									forward	C23H28O11	[M+Na]1+	607465	234314	0	375108	9.69003e+07	8.65799e+07	1.12724e+08	1.16699e+08	1.30604e+06
												491453	504127	0	375061	8.02959e+06	7.2215e+06	1.00501e+06	442228	0
										C23H28O11	[M+Na]1+	556716	77984.8	0	373990	5.49353e+07	5.087e+07	7.6655e+07	9.55557e+07	1.08849e+06
												446956	507293	0	373486	1.27109e+06	1.43804e+06	3.37049e+06	4.62205e+06	7.01922e+07
Nω-乙酰基组胺									forward	C16H28N4O8	[M+H]1+	271489	471603	0	372377	1.13044e+08	1.18742e+08	6.68808e+07	4.25079e+06	658659
												353971	446301	0	370617	2.16821e+07	2.21292e+07	1.16328e+07	949121	63883.8
												1.50892e+06	94293.6	0	367533	2.04364e+07	1.76825e+07	1.98584e+07	2.14095e+07	3.88668e+07
												526213	41035.4	0	362859	1.03162e+07	1.10127e+07	1.32081e+07	1.55457e+07	354396
丁香酚									forward	C23H40N8O5	[M+H]1+	368741	642395	0	362849	1.09118e+08	1.09176e+08	7.27239e+07	2.18053e+07	0
												402241	516626	0	361012	6.81085e+07	9.99138e+07	7.8489e+07	4.76749e+07	495247
												333314	332152	0	358731	3.59004e+06	3.5699e+06	1.57255e+07	2.63462e+07	0
												1.0453e+06	220592	0	357979	3.26829e+06	3.09629e+06	1.45367e+07	2.11332e+07	3.57649e+06
4-乙基-2-庚噻唑									forward	C20H30N4O7S2	[M+H]1+	541443	230279	0	357641	3.63476e+08	3.24706e+08	3.53406e+08	3.43791e+08	1.24112e+06
												506484	901000	0	357069	3.42669e+08	4.03721e+08	3.07799e+08	1.40627e+08	0
												167575	345224	0	355747	8.97275e+07	8.9027e+07	5.71132e+07	2.5166e+07	317524
												300330	291694	0	355384	6.65674e+06	6.05657e+06	4.80999e+06	3.96902e+06	214681
												475828	1.33029e+06	0	354385	3.30065e+07	3.54173e+07	4.36876e+07	1.45937e+07	649955
												824523	272944	0	351708	2.78051e+07	2.72084e+07	1.69094e+07	831935	161886
												151484	0	0	346116	2.03324e+07	2.04786e+07	1.07687e+07	78234.8	0
												600114	237675	0	343415	4.83645e+07	4.53646e+07	3.72353e+07	3.03118e+07	1.26828e+06
												776600	138170	0	340848	4.90658e+07	5.14426e+07	2.83218e+07	8.13986e+06	2.5284e+06
												347635	272644	0	332833	1.36179e+08	1.38979e+08	1.07403e+08	4.97552e+07	353044
												127347	134272	0	331865	1.44405e+06	1.71947e+06	3.20529e+07	5.00656e+07	1.99022e+07
									forward	C15H23N7O6S	[M+H]1+	749971	164982	0	331594	2.10353e+06	2.15396e+06	8.55216e+06	1.66747e+07	2.79567e+06
												296175	356287	0	328682	1.78442e+06	1.65828e+06	3.37144e+06	3.10367e+06	1.60345e+07
												518252	151100	0	328252	0	0	1.1331e+07	1.96656e+07	3.34896e+06
花生四烯酸甲酯		Endogenous,Food	DVXZVCNEGRKLMW-DCJZOFSYSA-N		CC1CC2CCC(O)C(C)=CC3C(C)=C(CCC33CCCN=C3CC\C=C(C)\C1O2)C1OC(=O)C(C)=C1				forward	C32H45NO4	[M+H]1+	499936	408977	0	325782	1.06491e+08	1.13701e+08	6.57583e+07	8.92954e+06	0
										C16H12O5	[M+H]1+	357664	70060.1	0	323996	2.19197e+07	2.2444e+07	1.16971e+07	2.76475e+06	125063
												487761	220398	0	322371	7.89401e+06	7.55733e+06	6.77976e+06	5.20708e+06	1.21638e+06
												836875	245220	0	322210	2.83602e+06	3.71019e+06	1.0915e+07	1.74285e+07	2.83832e+06
												366347	284111	0	321585	3.04748e+07	3.0711e+07	8.13738e+07	1.18955e+08	3.90866e+07
												812093	317756	0	321442	3.14019e+07	3.25052e+07	1.76722e+07	3.23912e+06	1.87179e+06
												508667	395592	0	316105	785190	1.26457e+08	8.73294e+07	3.68329e+07	538542
												360112	98435.7	0	312294	6.31489e+06	6.98291e+06	2.38542e+07	3.8465e+07	7.42946e+08
												228144	420280	0	308590	3.12431e+07	3.14483e+07	6.43382e+06	416855	673077
												81803.6	346258	0	303128	4.86251e+07	4.64907e+07	8.71031e+06	1.71322e+06	1.30784e+06
												169994	134851	0	299135	5.38807e+07	5.82484e+07	3.70916e+07	882129	601259
												514421	250887	0	298585	3.98569e+07	4.4607e+07	3.52638e+07	2.6841e+07	833246
												0	238818	0	297407	4.59335e+07	4.41889e+07	1.8821e+07	425841	134490
												381546	400516	0	295555	4.4833e+07	4.51137e+07	2.47723e+07	1.57122e+07	1.44756e+06
												145417	533360	0	294345	5.75574e+07	5.58007e+07	8.35689e+06	982868	438731
									forward	C21H24N2S	[M+H]1+	93410.5	363034	0	294341	8.46756e+07	7.76718e+07	1.85723e+09	2.84247e+09	1.54715e+07
												104357	0	0	291403	4.14606e+07	4.39766e+07	2.69907e+07	6.58006e+06	115725
												210897	93011	0	289891	4.20425e+06	4.37758e+06	2.60267e+07	1.96258e+07	6.4318e+07
												387186	176644	0	288837	3.3907e+07	4.20752e+07	2.60643e+07	1.47875e+07	459558
												317361	264052	0	288129	6.51928e+06	6.76892e+06	5.2583e+07	1.08209e+08	43841.8
												252427	299616	0	283338	1.48407e+06	1.99296e+06	2.98887e+07	5.70378e+07	0
												95117.4	394090	0	280863	0	324555	1.17852e+08	1.88592e+08	39330.3
												0	0	0	278914	0	0	0	125748	1.7968e+07
												114377	0	0	277128	6.90306e+07	6.94482e+07	4.35912e+07	1.79228e+06	703761
												327642	249436	0	275973	4.82525e+06	4.53197e+06	2.25246e+07	3.49314e+07	787791
异丁烯醇									forward	C17H24O10	[M+Na]1+	291155	365214	0	275070	2.02612e+08	1.91232e+08	2.08572e+08	1.97089e+08	1.37829e+06
												241822	420708	0	274585	0	154791	3.86496e+07	7.3191e+07	0
												0	0	0	271270	9.7137e+06	8.09944e+06	3.61051e+06	787090	0
												195899	292414	0	267289	6.67415e+06	2.16949e+07	4.38208e+07	5.84061e+07	244353
												271221	212415	0	263980	1.40556e+07	1.55001e+07	7.42573e+06	211062	700187
												165014	266904	0	262543	7.7427e+07	9.41582e+07	5.84655e+07	2.68347e+07	33014.6
												113151	340538	0	262169	6.99522e+06	7.78166e+06	1.30466e+07	1.90296e+07	7.8917e+06
												113219	340160	0	261924	7.2692e+06	7.80373e+06	1.37727e+07	1.72113e+07	1.22585e+07
												508507	691558	0	260480	1.52064e+08	1.48282e+08	9.2464e+07	4.67357e+06	134002
												113599	175746	0	259606	0	0	69736.4	314823	2.00674e+07
												96420	114480	0	255742	1.19627e+07	1.18938e+07	6.69096e+06	529053	1.01088e+06
												186887	469645	0	252992	2.2917e+07	2.19378e+07	6.30465e+08	1.19129e+09	0
												254091	258333	0	252690	2.50057e+07	2.67574e+07	6.37945e+07	1.0113e+08	0
												216368	203864	0	252385	8.14639e+07	8.21104e+07	6.15132e+07	3.8547e+07	296905
												213777	310124	0	252060	2.46052e+06	2.63032e+06	1.16101e+07	1.86525e+07	8.34395e+06
												201563	73688	0	251629	2.70422e+06	3.48767e+06	1.00812e+09	1.93014e+09	110668
												187550	268297	0	251332	4.70519e+07	5.36011e+07	2.87059e+07	2.19237e+06	178326
												213392	309310	0	251174	2.2634e+06	2.0529e+06	1.04912e+07	1.84222e+07	6.43809e+06
									forward	C12H22N4O5S4	[M+H]1+	451620	24005	0	250429	1.20068e+08	1.23482e+08	7.14188e+07	2.32133e+07	1.46799e+06
												489521	376970	0	249830	479032	498129	275704	111942	9.01645e+06
									forward	C23H24N2O	[M+H]1+	138580	286954	0	248807	1.65471e+06	2.13369e+06	5.72412e+06	1.10316e+07	7.29158e+08
												425129	58700.5	0	244250	1.98699e+07	3.07264e+07	1.61305e+07	9.30413e+06	1.23643e+06
												498832	119636	0	244020	4.59259e+06	5.48881e+06	1.36579e+07	1.82312e+07	2.05469e+07
												274148	86780.5	0	243003	9.30468e+06	8.9384e+06	3.22762e+07	1.43949e+07	3.64957e+06
												344450	398052	0	238137	6.62625e+07	6.68258e+07	1.16724e+07	192297	258730
												304380	179462	0	235956	1.30048e+07	1.34247e+07	4.69954e+07	6.57715e+07	4.53519e+06
												278475	266170	0	233946	3.25353e+06	3.752e+06	7.30658e+07	1.05598e+08	8.84465e+06
												377632	192056	0	231786	6.13045e+07	5.13262e+07	4.68106e+07	4.84531e+07	6.50439e+06
										C22H22O7	[M+H]1+	339122	141249	0	231185	7.80919e+06	2.81582e+08	2.04142e+08	1.24399e+08	2.50592e+06
												1.34758e+06	841678	0	230717	3.80543e+07	4.01009e+07	1.98597e+07	1.13801e+06	1.27497e+06
												371402	321626	0	222028	4.03918e+06	4.37883e+06	5.47314e+06	4.83141e+06	535602
												321035	254644	0	218871	0	0	3.3435e+06	5.92161e+06	4.37078e+07
									forward	C15H20N2O	[M+H]1+	580508	134082	0	217218	2.03032e+06	1.87159e+06	1.192e+07	2.00464e+07	2.12295e+06
									forward	C10H17N3O7	[M+H]1+	248596	218784	0	214474	1.01119e+07	1.07534e+07	2.99489e+07	5.67282e+07	0
												1.52899e+06	122699	0	214231	2.68612e+07	3.86935e+07	5.19516e+07	6.96902e+07	0
									forward	C18H28N4O11S	[M+H]1+	350316	183102	0	214056	103691	84669.2	2.0593e+07	6.51298e+07	215259
												225920	313650	0	212742	1.77069e+07	1.5908e+07	8.73557e+06	340562	2.02685e+06
												111633	60626.7	0	211629	0	448426	5.04383e+07	9.0755e+07	172718
												974743	468243	0	208343	8.28881e+07	8.68224e+07	4.82595e+07	2.59204e+06	0
对三氟甲基苯酚									forward	C30H46O4	[M+Na]1+	231427	387450	0	205320	6.0132e+07	6.46176e+07	3.88976e+07	6.32317e+06	82968.8
												0	159827	0	203967	2.03758e+07	2.26923e+07	1.13937e+07	572303	1.01945e+06
												202663	56480.9	0	202390	1.08745e+07	1.10512e+07	6.72763e+06	829759	215203
												153470	115548	0	202243	3.19762e+07	3.13108e+07	2.18847e+07	1.46338e+07	334791
												254731	261078	0	201864	3.13017e+07	3.2716e+07	5.59414e+07	2.51847e+06	0
												111691	49682.4	0	200256	6.78727e+06	1.14738e+07	2.05867e+07	2.15248e+07	710250
												114210	479225	0	198813	6.26986e+07	7.13759e+07	3.50587e+07	1.28125e+06	0
槲皮素									forward	C23H40N8O5	[M+H]1+	77206	0	0	196708	5.82935e+07	5.41883e+07	2.9479e+07	1.34251e+06	829229
												58013.9	249768	0	194515	3.46134e+07	3.65025e+07	2.00545e+07	1.29618e+06	0
												339120	77506.4	0	194110	6.79473e+06	2.04899e+07	4.32103e+07	6.2491e+07	696294
												173204	261976	0	193914	2.08117e+08	3.37234e+08	2.11681e+09	4.52317e+09	2.35652e+07
												40048.7	111569	0	191447	6.14607e+06	6.62872e+06	1.10293e+07	1.33622e+07	54448
									forward	C23H23N5O4	[M+H]1+	180772	249863	0	191410	1.31982e+06	1.26458e+06	4.1706e+07	7.08442e+07	0
												200019	180158	0	190072	2.60893e+07	2.8494e+07	1.67183e+07	8.53054e+06	0
												0	258731	0	187431	4.04682e+07	5.20083e+07	1.58091e+07	3.51297e+06	572937
												67223.9	150611	0	187159	371556	185838	9.77371e+06	1.97164e+07	124527
反式阿魏酸									forward	C45H72O12	[M+H-H2O]1+	0	153404	0	183799	5.54786e+07	5.26206e+07	2.43072e+07	440889	0
												480282	0	0	178688	2.28487e+07	2.13668e+07	9.89742e+06	78528.2	0
												106466	231122	0	177090	8.64252e+06	9.30964e+06	5.81552e+06	1.59488e+06	0
												114889	0	0	176904	1.79085e+06	5.4801e+06	1.06468e+07	1.29596e+07	138089
												103833	111359	0	176464	369725	309722	1.55916e+07	1.25852e+07	0
												531711	525366	0	173585	4.661e+07	4.36271e+07	1.86091e+07	3.89533e+06	118076
梨果仙人掌黄质		Toxin/Pollutant	YIJZJEYQBAAWRJ-UHFFFAOYSA-N		COC(=O)C1=C(N=C(C(C2=NCCS2)=C1CC(C)C)C(F)(F)F)C(F)F	Pyridines and derivatives	Pyridinecarboxylic acids and derivatives	Organoheterocyclic compounds	forward	C16H17F5N2O2S	[M+H]1+	186021	150735	0	172690	1.3386e+08	1.3649e+08	1.18011e+08	1.01799e+08	50686.1
6’’-乙酰甘草苷									forward	C31H42N4O4	[M+H]1+	266269	342974	0	172331	2.40745e+07	2.30069e+07	1.33164e+07	1.16316e+06	0
												184320	228185	0	171042	9.02797e+06	6.44834e+06	5.36121e+06	2.51098e+06	0
												39002.5	0	0	169944	5.55644e+06	5.91777e+06	4.68989e+06	3.0379e+06	40724.9
										C22H22O7	[M+H]1+	343617	207583	0	169868	6.79628e+07	8.33502e+07	7.79532e+07	6.31254e+07	9.80179e+06
												422395	81562	0	169086	3.66149e+06	3.26194e+06	2.08743e+07	3.44109e+07	3.36113e+06
												208280	180637	0	168732	2.23413e+06	1.69085e+06	2.4085e+06	5.2547e+06	6.76019e+06
												365398	230581	0	167067	3.65239e+07	3.85074e+07	2.61784e+07	1.07095e+07	950327
												190107	136542	0	164354	2.85379e+07	2.83608e+07	7.28591e+07	1.08905e+08	1.68196e+07
												364422	153280	0	163594	2.37712e+06	1.93994e+06	9.4807e+06	1.51194e+07	1.67467e+06
												158038	174814	0	163411	7.45098e+07	7.19393e+07	1.85624e+07	5.95071e+06	0
												0	0	0	162488	3.8232e+06	4.36803e+06	2.12216e+06	72135.1	0
												146759	218700	0	161937	3.15096e+06	3.14486e+06	7.85411e+06	1.1197e+07	0
										C30H46O4	[M+Na]1+	0	83343.9	0	161755	3.74649e+07	3.8917e+07	2.38701e+07	3.39412e+06	0
												556775	591607	0	161012	3.68965e+07	3.92165e+07	2.33801e+07	2.62925e+06	0
												153337	0	0	160455	1.10613e+07	1.05e+07	9.14849e+06	7.84475e+06	563065
												184602	151855	0	159748	2.39186e+07	2.44154e+07	2.25928e+07	2.05246e+07	313787
												201601	0	0	159084	7.77326e+06	7.9463e+06	4.47297e+06	823139	1.29157e+07
										C20H22O6	[M+H-H2O]1+	0	288402	0	158789	1.12782e+07	1.61257e+08	3.28674e+08	4.80418e+08	104129
												0	0	0	158282	3.46849e+07	3.57935e+07	2.48872e+07	6.99029e+06	76427.8
												106420	0	0	157202	8.80757e+06	1.01419e+07	1.40054e+07	2.03115e+07	0
												32077.6	91784.8	0	156424	1.28567e+08	1.23479e+08	5.22156e+07	1.32918e+07	0
												980753	45864.7	0	156371	1.14273e+07	9.48488e+06	2.37064e+07	2.96523e+07	0
									forward	C20H22O6	[M+H-H2O]1+	156131	231757	0	153956	1.11202e+08	1.08441e+08	1.19525e+08	1.31158e+08	40558.3
												285403	90329.5	0	153010	146379	146821	1.66775e+06	2.19759e+06	5.0939e+07
												186975	164930	0	152383	4.18179e+07	4.24689e+07	3.44634e+07	1.93373e+07	0
									forward	C14H26N6O5	[M+H]1+	30129.9	228834	0	152105	997488	1.79074e+06	3.75819e+06	2.55745e+06	1.44416e+08
												471806	79304.5	0	151027	2.89155e+07	2.52962e+07	6.47925e+06	3.68515e+06	2.36551e+06
												89904.4	199569	0	150176	2.80567e+07	2.67761e+07	2.95559e+08	3.41816e+08	0
												194240	220996	0	150163	1.0258e+07	1.14832e+07	6.3454e+06	2.9907e+06	342448
												283818	35230.7	0	145843	8.64278e+06	7.94805e+06	6.98036e+06	5.1842e+06	890297
												277548	134694	0	145669	2.87001e+06	2.54896e+06	2.93133e+06	2.78379e+06	680747
5-十九烷基间苯二酚									forward	C16H30N4O8	[M+H]1+	50007.4	42252	0	145428	1.43553e+06	3.06318e+07	2.75021e+07	2.15044e+07	60730
												238015	177375	0	144454	1.26433e+08	1.22794e+08	2.14522e+08	3.17486e+08	1.69025e+06
												541316	14595.4	0	140402	5.41954e+06	5.12045e+06	7.93205e+07	1.37472e+08	9.81274e+06
												90399.8	62929	0	139227	8.10736e+06	8.17521e+06	1.05555e+07	1.41702e+07	0
												137620	164992	0	137351	4.59273e+07	4.88606e+07	1.20957e+08	1.91598e+08	54006.4
												61821.6	135248	0	135353	1.23323e+07	1.34097e+07	2.75612e+06	149624	0
									forward	C20H14O4	[M+H]1+	0	141674	0	133695	3.73672e+07	3.91093e+07	5.06563e+07	6.64861e+07	0
										C30H46O4	[M+H]1+	67196.4	115389	0	133241	3.55578e+06	8.85732e+06	8.4129e+08	1.71177e+09	0
												265680	85391.5	0	133188	2.18154e+07	2.21046e+07	4.77764e+07	1.63743e+06	0
												147872	154635	0	130651	1.21139e+06	1.42087e+06	9.36855e+06	1.15497e+07	3.21808e+07
												320045	0	0	130148	5.48891e+06	7.34179e+06	1.2788e+07	1.57509e+07	1.23263e+06
												133032	41276.1	0	127601	1.3801e+06	0	833246	1.57263e+06	3.98275e+06
												0	62967.2	0	125469	1.04223e+07	1.0923e+07	3.15356e+07	5.48542e+07	60577.7
												117857	0	0	124065	2.94173e+07	2.66706e+07	1.43904e+07	1.10825e+06	204556
												364703	366113	0	121445	1.67622e+07	1.86278e+07	1.28583e+07	2.93176e+06	473359
												67719.6	43838.9	0	120467	7.20361e+07	7.01138e+07	5.4815e+07	3.25892e+07	51935.4
												200946	301894	0	120170	1.16417e+07	1.3323e+07	6.17389e+06	526628	0
												297570	104518	0	117443	4.20706e+06	1.23198e+07	4.44113e+08	6.88388e+08	241734
												58174.5	66561.6	0	117307	1.5235e+07	1.43143e+07	1.83961e+07	2.46891e+07	0
1-甲氧基吲哚-3-甲醛		Endogenous	AIHDCSAXVMAMJH-GFBKWZILSA-N	C01355	OC[C@H]1O[C@@](CO)(OC[C@H]2O[C@@](CO)(CO[C@H]3O[C@](O)(CO)[C@@H](O)[C@@H]3O)[C@@H](O)[C@@H]2O)[C@@H](O)[C@@H]1O	Organooxygen compounds	Carbohydrates and carbohydrate conjugates	Organic oxygen compounds	forward	C18H32O16	[M+Na]1+	196424	159186	0	117013	1.48632e+08	1.50618e+08	4.2772e+08	7.59736e+08	468177
榄香素									forward	C23H37N5O5S	[M+H]1+	0	0	0	115533	7.7512e+07	8.87753e+07	1.45406e+08	2.05339e+08	0
												102104	41026.3	0	114742	1.82765e+07	7.94824e+06	2.92035e+07	1.66324e+07	2.11405e+07
												0	0	0	113784	6.05489e+07	6.21801e+07	4.18491e+07	7.33464e+06	161832
												104315	105685	0	112254	2.19076e+06	2.86659e+06	7.82816e+06	1.20653e+07	44873.8
												44572.6	119493	0	109841	4.72165e+07	6.17885e+07	3.69608e+08	5.82837e+08	2.87883e+07
												305602	47422.2	0	109361	9.12573e+06	8.11065e+06	1.20126e+07	1.25608e+07	2.08666e+08
												138824	182349	0	109289	6.97183e+07	6.18752e+07	3.99734e+08	6.82545e+08	2.33658e+07
												0	0	0	107650	4.53356e+08	4.67522e+08	2.63846e+08	6.52199e+06	0
												197135	58660.2	0	107619	1.20698e+06	1.13361e+06	4.0291e+06	5.19535e+06	7.475e+06
												107688	176692	0	107429	1.51444e+07	8.31313e+06	1.27624e+07	8.38498e+06	1.55973e+06
												143748	107596	0	107013	1.14284e+07	1.08285e+07	9.75955e+06	5.43585e+07	1.00696e+06
												40477	45374.7	0	105770	1.27872e+07	1.30708e+07	1.0468e+07	7.83511e+06	0
(全-E)-6'-三乙撑磷酰胺-y-胡萝卜素-6'-铝		Food	QBKSWRVVCFFDOT-UHFFFAOYSA-N	C07667	CC(C)C1=C2C=C(C)C(=C(O)C2=C(C=O)C(O)=C1O)C1=C(O)C2=C(C=O)C(O)=C(O)C(C(C)C)=C2C=C1C	Prenol lipids	Sesquiterpenoids	Lipids and lipid-like molecules	forward	C30H30O8	[M+H]1+	222177	147378	0	105297	4.86922e+06	3.46822e+06	8.11304e+06	1.37114e+07	0
												294390	87357.8	0	104650	1.71428e+07	1.55111e+07	3.27097e+06	327494	0
												123644	29256.8	0	103762	6.11208e+06	8.52304e+06	2.63621e+07	4.13981e+07	136567
												0	0	0	103636	1.23838e+07	1.36887e+07	8.01025e+06	660087	92181.8
												168062	0	0	102551	1.61607e+07	1.62935e+07	5.23829e+06	91675.4	0
												123178	106852	0	102497	2.50552e+07	2.04755e+07	5.83027e+06	3.14615e+06	0
												391272	137734	0	100727	5.25594e+06	5.44939e+06	6.22579e+06	8.91473e+06	7.55764e+07
												24026.3	73200.5	0	100547	115076	119822	6.11336e+07	1.77198e+08	0
									forward	C13H21N3O4S1	[M+H]1+	240858	49646.3	0	99698.2	5.34536e+06	4.92573e+06	4.82959e+07	8.67422e+07	7.5205e+07
												188758	57909.8	0	99681.8	351742	384851	3.17635e+07	7.13201e+07	0
												0	115038	0	97972.8	6.88771e+06	7.41643e+06	4.24081e+06	524688	94540.1
												116020	0	0	97659.8	1.54217e+06	6.62039e+06	8.65266e+07	8.09082e+07	63790
												0	138687	0	97574.9	1.07049e+07	1.13463e+07	6.93328e+06	1.40205e+06	0
												145916	86852	0	97469.5	1.12537e+07	1.34117e+07	7.37289e+06	1.11387e+06	197570
												96778.1	76404.4	0	96790.1	3.40774e+06	4.03153e+06	7.69581e+06	9.22952e+06	250921
										C33H38N2O5	[M+H]1+	45441.5	27810.4	0	95487.3	5.09321e+06	7.87129e+06	2.13918e+07	3.19292e+07	0
												20291.1	74214.1	0	93012	54673.2	10834.8	3.13709e+07	5.34776e+07	363451
												49944.3	29881.6	0	92873.8	3.4207e+07	3.2356e+07	6.75855e+07	8.04288e+07	2.15334e+06
										C18H16O9	[M+H]1+	287738	114090	0	92271.7	1.56651e+07	1.71997e+07	5.50035e+07	7.63576e+07	876561
												360792	9278.87	0	89535.8	3.60053e+06	3.54868e+06	9.41793e+06	1.21886e+07	0
												193951	0	0	89235.5	1.27187e+07	1.28832e+07	8.73792e+06	59344.7	85099.6
									forward	C21H40N10O7S	[M+H]1+	113855	0	0	87090.4	3.94442e+07	1.55328e+08	2.94278e+08	3.65649e+08	54592.1
												143558	398276	0	87074.1	2.83642e+07	3.02938e+07	1.66329e+07	981941	0
										C22H22O10	[M+H]1+	317756	71001.5	0	87051.5	9.01984e+06	2.34691e+07	1.74566e+07	9.00574e+06	839005
												80704.1	101242	0	86930	4.31288e+07	3.78069e+07	4.41933e+07	4.10389e+07	5.68387e+07
												85759.8	288804	0	86178.4	2.27083e+06	704861	1.76107e+08	3.69542e+08	74112
												35012.7	84552.8	0	85661	1.52554e+06	1.62013e+06	3.39676e+07	5.26219e+07	2.99173e+06
												60149.9	105151	0	84950.8	9490.79	0	2.73359e+06	6.20699e+06	0
									forward	C28H55O9P	[M+H]1+	0	0	0	83957.7	3.62284e+07	3.85463e+07	1.99955e+07	191746	123724
									forward	C16H15NO3	[M+H]1+	161180	62787.7	0	83122.3	1.89794e+06	1.72685e+06	3.12674e+07	7.40163e+07	431250
												324381	147046	0	82622.1	68122.3	2.21274e+07	1.27841e+07	5.47287e+06	0
												177199	89881.3	0	82339.2	2.54927e+07	2.64944e+07	5.76631e+06	1.95573e+06	353087
												112682	114897	0	82059	5.10469e+06	5.31157e+06	3.16311e+07	4.70141e+07	3.8968e+07
										C38H52O10	[M+H]1+	152708	0	0	81926.1	5.02579e+07	4.92788e+07	7.69375e+07	1.06981e+08	98172
												0	118431	0	81919.6	8.44796e+07	7.12959e+07	2.79927e+08	2.87676e+08	1.34421e+07
												169957	0	0	81751.5	8.64706e+06	9.12054e+06	4.68349e+06	245450	261959
												764766	73939.4	0	80181.7	4.06668e+07	4.47907e+07	2.14131e+07	593583	2.99164e+06
												102197	44255.2	0	79654.1	4.54568e+07	4.53737e+07	8.51814e+07	1.36971e+08	2.10565e+06
										C20H24N4O9S	[M+H]1+	98930.2	0	0	79337.6	3.30169e+06	1.10145e+07	5.07169e+07	9.00268e+07	0
												0	0	0	79336.6	1.01864e+07	1.23279e+07	8.51808e+06	332592	966565
												118670	12140.8	0	79118.7	5.83416e+06	5.71317e+06	3.49729e+07	5.49998e+07	109848
										C20H22O6	[M+H-H2O]1+	75539.5	0	0	78510.7	5.37728e+07	5.44233e+07	6.84416e+07	7.40479e+07	0
												136196	0	0	78032.4	13937.8	0	84865.2	229051	1.68381e+08
										C23H27ClO7	[M+H]1+	23421.5	72653.1	0	77644.2	8.69272e+06	9.49716e+06	1.87055e+07	2.84659e+07	31655.9
										C9H11NO2	[M+H]1+	136746	81823.3	0	77250.8	9.50199e+06	9.56758e+06	2.21392e+07	3.4629e+07	1.20658e+06
												499043	118251	0	77138.7	2.17985e+06	1.11644e+06	5.60515e+06	1.24728e+07	0
												173535	56885.7	0	76520.7	6.85495e+06	6.85096e+06	1.67592e+07	2.76166e+07	75132.8
												33434	49627.4	0	76060	3.60078e+06	3.96857e+06	4.80084e+07	6.73912e+07	0
												138791	210680	0	75142	2.74309e+06	3.20884e+06	1.76741e+07	2.47073e+07	1.52035e+07
												106487	90299.9	0	71404.1	8.75418e+06	9.64365e+06	1.63622e+07	2.22964e+07	65905.4
												242286	8445.86	0	70957.6	2.88605e+07	2.30051e+07	2.34903e+06	1.15793e+06	134660
												223658	0	0	69386.8	1.36661e+07	1.44103e+07	6.94871e+06	196883	77422.4
												106821	167085	0	67271.9	1.51737e+07	1.9786e+07	3.99128e+07	5.38505e+07	0
												193319	0	0	67110.6	1.14206e+07	1.14463e+07	1.34038e+07	1.45139e+07	532509
												45338.9	0	0	67102.5	303001	375740	445275	445222	1.0284e+09
									forward	C30H50O6	[M+Na]1+	36739.8	33340.1	0	63824.4	1.53921e+06	1.05097e+06	8.0817e+07	1.80276e+08	40343.7
												120295	0	0	63151.2	9.85961e+06	1.1344e+07	8.63093e+06	5.80083e+06	333059
												75170.7	258673	0	62263.8	2.39822e+07	2.33642e+07	1.2945e+07	809983	60562.9
												127314	179692	0	62008.4	6.41622e+07	7.81531e+07	1.61506e+08	2.1012e+08	154705
									forward	C26H47O12P	[M+H]1+	0	243297	0	60841.7	2.00608e+07	2.16768e+07	3.46069e+07	4.36864e+07	49289.7
									forward	C15H22O5	[M+Na]1+	96207.9	126524	0	60766.5	3.45298e+08	3.52009e+08	6.42472e+08	1.06136e+09	1.49037e+06
												81348.3	55121.7	0	60522.4	9.5003e+06	9.97554e+06	2.68211e+07	4.99749e+07	0
												60138.5	109789	0	60353.7	2.71702e+07	2.81432e+07	4.37148e+07	6.14159e+07	0
												50855.6	0	0	60279.1	3.27523e+06	3.4516e+06	3.75246e+06	1.29856e+06	134880
												879853	309654	0	60271.3	1.65482e+07	1.70592e+07	1.01694e+07	3.32389e+06	0
												34007.7	0	0	60136.7	0	0	1.37966e+06	1.68672e+06	4.48304e+06
										C26H47O12P	[M+H]1+	107688	301635	0	59921.6	2.35926e+07	2.58241e+07	4.25955e+07	5.56498e+07	0
												0	0	0	59776	1.92906e+07	2.22661e+07	1.25517e+07	440357	0
												154048	62248.4	0	59628.5	1.47265e+06	1.16431e+06	2.94562e+07	4.27466e+07	9.42139e+06
												134585	54131	0	59549.2	1.39454e+06	1.16722e+06	2.7744e+07	4.19743e+07	1.73364e+07
												66910.2	64436.3	0	59091.7	156001	54215.4	1.39134e+06	1.58697e+06	2.86234e+07
												63659.1	70817	0	56564.4	7.04833e+06	6.81301e+06	6.94311e+07	7.97121e+07	1.974e+06
												41345.9	0	0	56374.7	2.31799e+06	5.71326e+06	1.70067e+07	2.85322e+07	435666
23-反式-对-香豆酰氧基异丙二酸									forward	C17H24O12	[M+Na]1+	50638.7	0	0	55594.8	8.63785e+06	7.93013e+06	1.34796e+07	1.31665e+07	53536.9
									forward	C15H19NO6	[M+H]1+	0	41986.2	0	55431.9	1.06783e+08	1.08587e+08	3.11142e+08	5.66968e+08	106946
									forward	C21H30N6O9	[M+H]1+	46339.8	0	0	55401.7	5.31883e+07	5.25318e+07	2.44423e+07	4.51164e+07	184179
												255661	82456.3	0	55180.9	7.66221e+06	6.37162e+06	1.89815e+07	2.40318e+07	3.19133e+08
									forward	C30H36O6	[M+H]1+	136620	55010.4	0	55157.8	2.15035e+07	2.5458e+07	4.30847e+07	6.09028e+07	69150.3
												31922.6	0	0	55148.9	2.99303e+07	3.05705e+07	7.51273e+07	7.51961e+07	2.78045e+07
												224063	71690.4	0	55056.2	1.24128e+07	1.36255e+07	7.13455e+06	1.43241e+06	0
												0	54410.4	0	54917.6	144788	122840	2.40131e+07	4.0461e+07	0
												101317	0	0	54762	2.79745e+07	2.63428e+07	3.14581e+07	3.52207e+07	93116.8
									forward	C28H25NO6	[M+H]1+	174812	58832.2	0	54694.8	2.34382e+07	4.83269e+07	1.63567e+07	3.81749e+06	46094.4
												26413.2	73398.7	0	54657.7	2.56424e+08	2.51588e+08	2.24436e+08	1.8319e+08	0
									forward	C16H28N4O9	[M+H]1+	55907.6	53032.9	0	54592	6.63671e+07	6.76915e+07	5.03989e+07	2.95816e+07	0
												21388.9	51963	0	54585.2	8.01608e+07	7.54798e+07	2.30719e+07	1.26097e+07	0
												389754	19806.7	0	53962.6	1.77372e+07	1.74396e+07	1.89531e+08	3.04773e+08	1.93611e+08
												60261.7	70383.4	0	53686.4	7.15992e+06	4.57491e+06	4.82708e+06	7.37559e+06	8.27077e+07
												0	379998	0	53539.5	4.4102e+07	4.40234e+07	4.44833e+07	3.9889e+07	0
												0	75537.4	0	53433.9	2.86714e+06	7.7937e+06	1.29476e+07	1.79656e+07	0
												0	16672.7	0	53106.2	1.57938e+06	1.81588e+06	3.41379e+06	5.14728e+06	3.78637e+07
												24686.9	138458	0	50966.3	1.16785e+07	1.18581e+07	7.94037e+06	7.09856e+06	0
												57036	0	0	50659.1	1.19875e+06	1.32762e+06	5.51289e+06	9.48399e+06	79248.2
												0	40033.1	0	50266.5	7.56967e+07	7.55723e+07	1.7046e+08	2.47412e+08	55808.4
												0	64456.9	0	50082.9	5.58396e+07	5.3392e+07	1.68364e+08	2.82294e+08	0
												0	0	0	49897.3	3.19718e+07	3.2267e+07	2.30129e+07	1.18483e+07	0
												0	0	0	49413.9	0	98441.3	4.28686e+07	8.99297e+07	0
												43610.5	55721.4	0	48907.4	2.33504e+06	3.05491e+06	2.4982e+07	5.0615e+07	1.92858e+07
												45242.1	0	0	48764.4	1.34723e+07	1.33443e+07	9.62944e+06	4.56143e+06	0
									forward	C12H17N3O10	[M+H]1+	43352.4	55374.9	0	48625	2.6095e+07	2.76557e+07	4.75787e+07	7.38139e+07	1.79807e+07
												0	32323.3	0	48229.4	316532	8.54946e+06	3.91771e+07	6.5817e+07	0
												340295	0	0	48131.5	1.14274e+07	1.50097e+07	1.5441e+07	9.8554e+06	5.29761e+06
												126384	0	0	47957.3	6.24836e+06	4.12306e+06	2.35322e+08	5.18568e+08	0
										C23H20N2O3S	[M+H]1+	48455.5	80849.6	0	47612.2	3.89086e+07	3.96574e+07	2.19362e+07	2.79317e+06	0
												41562.8	0	0	46894.3	630294	3.78984e+06	1.33379e+07	2.15236e+07	48943.8
												60382	69943.8	0	46368.2	2.38796e+08	7.89546e+08	6.41543e+08	3.77779e+08	886587
												0	189790	0	45419.3	2.13815e+07	2.26521e+07	1.40878e+07	1.56876e+06	74225.1
												0	0	0	45388.6	804061	1.21081e+06	5.28402e+06	9.27091e+06	1.37471e+08
												0	0	0	44740.6	3.2061e+06	8.96087e+06	1.97205e+07	2.85887e+07	172903
												166941	49268.4	0	44488.4	7.17118e+07	6.22078e+07	4.47538e+07	5.77276e+06	79647.6
												102540	168861	0	43387.6	4.12106e+08	4.28659e+08	3.181e+08	1.79538e+08	45891.6
												0	0	0	43318.3	1.94371e+06	2.92025e+06	6.26681e+06	9.01571e+06	0
										C10H13N5O5	[M+H]1+	0	16153.1	0	43087.7	1.06513e+07	9.39267e+06	6.64784e+07	1.87521e+08	0
												0	33952.4	0	43066.4	601262	2.04201e+06	3.85414e+06	4.76937e+06	104640
												34009	0	0	42523.1	2.5035e+07	2.32137e+07	1.30109e+07	5.03074e+06	88266.6
									forward	C30H26O13	[M+H]1+	110154	21923.6	0	40972	1.68957e+07	1.68407e+07	1.53607e+08	1.04096e+08	1.53994e+06
												0	29125.1	0	40573.1	0	55211.8	6.17978e+06	9.09464e+06	6.42382e+07
												0	199505	0	40551.9	1.18184e+06	532549	4.87399e+07	9.97084e+07	1.91044e+06
												0	0	0	39594.3	791440	2.24005e+06	1.64229e+07	3.34524e+07	90491.1
												205154	0	0	38856.6	8.18784e+07	7.34584e+07	4.18347e+07	1.44774e+07	875802
												0	0	0	38823.3	403219	371755	1.08383e+07	2.28682e+07	0
												0	0	0	38784.4	1.86625e+07	1.99987e+07	1.80796e+07	1.45976e+07	0
												116431	0	0	38482.2	3.10287e+07	3.14493e+07	1.96094e+07	4.90277e+06	745261
		Drug metabolite,Endogenous	GVGYEFKIHJTNQZ-HOAMVYINSA-N		[H][C@@]1(CC2CCC([C@@H]1C(O)=O)N2C)OC(=O)C1=CC=CC=C1	Benzene and substituted derivatives	Benzoic acids and derivatives	Benzenoids	forward	C16H19NO4	[M+H]1+	21470.1	76263.6	0	38398	2.14217e+07	2.0432e+07	8.67923e+07	1.69941e+08	1.04798e+06
												174033	9834.89	0	38066.3	2.45352e+06	2.34438e+06	2.33982e+07	4.22207e+07	7.42785e+06
												0	0	0	37865.1	4.43627e+06	3.9095e+06	4.96562e+06	3.76934e+06	1.30972e+08
												68180.9	11842.6	0	37496.8	1.13825e+08	1.29121e+08	6.17714e+07	5.13354e+06	192479
												0	0	0	37061.3	235489	0	0	391251	1.63102e+08
												0	41016.6	0	36763.9	1.34769e+06	5.41247e+06	6.85614e+06	7.0918e+06	289593
												0	0	0	36358.2	2.12334e+07	1.89768e+07	2.68933e+07	3.41069e+07	0
									forward	C12H21N3O7	[M+H]1+	21725.9	0	0	36063.3	4.48471e+06	5.28349e+06	1.34824e+08	2.13735e+08	518255
												0	0	0	36057.6	0	0	1.29382e+07	2.16407e+07	0
												0	29996.1	0	35320.4	6.83073e+06	6.90139e+06	6.94099e+06	6.93914e+06	102316
												38937.9	0	0	35308.3	741679	732845	6.51592e+06	9.86362e+06	563983
										C33H42N4	[M+H]1+	0	0	0	33935.6	1.59766e+06	3.88263e+06	2.04891e+08	4.00362e+08	0
									forward	C17H27N7O6S	[M+H]1+	0	14327.9	0	33594.3	6.30201e+07	6.05478e+07	8.62022e+07	9.19583e+07	3.44828e+06
												0	38439.5	0	33516	521101	392944	1.35708e+07	2.4848e+07	0
												42488.8	25137.1	0	33362.3	1.1538e+07	1.05816e+07	2.84956e+06	526458	0
												0	0	0	32859.2	1.00062e+07	8.8129e+06	5.57162e+06	6.14216e+06	0
												276622	0	0	32858.2	4.9438e+07	5.12202e+07	5.00454e+07	4.57434e+07	1.12623e+06
												0	21637.4	0	32548	2.27226e+07	2.25229e+07	4.68519e+07	5.44133e+07	4.31121e+06
												0	0	0	32277.8	474452	39044.2	1.4855e+07	3.36901e+07	128681
4-甲氧基肉桂酸乙酯									forward	C24H24O10	[M+H]1+	0	0	0	31767.7	1.86954e+07	2.03154e+07	1.69387e+07	1.40353e+07	34504.2
									forward	C11H19N3O4S1	[M+H]1+	133191	140283	0	31683	2.4173e+07	2.3951e+07	1.81022e+07	2.27099e+07	1.01626e+07
												140950	0	0	31605.1	1.2673e+08	1.38666e+08	1.00079e+08	5.49493e+07	712449
												0	0	0	31412.2	590609	500122	1.26214e+07	1.30793e+07	1.51574e+07
												0	30381.9	0	31342.7	1.04381e+07	1.09095e+07	7.73556e+06	4.90492e+06	0
												0	0	0	31220.5	5.58823e+07	6.0353e+07	4.68218e+07	2.48832e+07	477402
												0	0	0	31121.2	7.7764e+06	1.29138e+07	1.19052e+08	2.02105e+08	0
												46027.8	25043	0	31079.2	54410.3	2.57561e+07	1.61948e+07	7.38109e+06	25466.2
												0	0	0	30671.7	0	0	2.31816e+07	2.36513e+07	0
												64696	71376.8	0	30649.5	715602	285874	1.1276e+07	2.45961e+07	0
												206852	31907.2	0	28481.3	9.248e+07	9.68272e+07	6.18122e+07	3.51827e+07	690053
												0	0	0	28243.5	4.19082e+07	4.60729e+07	3.08987e+07	1.83241e+07	0
												30701.3	54462	0	27275.1	1.4761e+07	1.56051e+07	1.21213e+07	8.94323e+06	111511
									forward	C17H25NO4	[M+H]1+	50113.5	79580.8	0	26867.1	2.21044e+06	2.79731e+06	9.94174e+06	1.95339e+07	328526
												0	63293.2	0	26349.2	4.77361e+06	5.10855e+06	2.64267e+06	832852	27664.6
												0	0	0	25205.2	1.85281e+06	3.16049e+06	7.34416e+06	7.7268e+06	0
												87579	0	0	25203.3	2.23478e+07	2.34256e+07	1.34906e+07	4.27582e+06	126900
												0	0	0	24642	9.42414e+06	3.07988e+06	4.39767e+07	2.21926e+07	1.11163e+07
												40080.6	0	0	24289.7	772933	1.46058e+07	2.79011e+07	4.27578e+07	160034
												130299	15586.8	0	23862.4	2.39035e+06	2.38372e+06	1.53932e+07	2.23362e+07	2.29329e+07
												0	46049	0	23698.1	1.51605e+07	1.29221e+07	2.41461e+07	1.78315e+07	525660
												79872.9	0	0	22390.3	1.09631e+07	1.2965e+07	2.03177e+07	2.12972e+07	835333
												56506.7	47751.2	0	20422.1	3.23909e+07	3.20607e+07	2.0211e+07	1.09821e+07	0
												0	31410.7	0	19685.1	304270	413258	1.35456e+06	1.57027e+06	1.28058e+08
												48828.9	65845.7	0	19427.5	2.03739e+07	2.03714e+07	1.46136e+07	7.35616e+06	0
												187780	42660	0	18301.6	2.21057e+06	2.27536e+06	5.73053e+06	4.52627e+06	1.10212e+07
												70949.2	127079	0	17656.9	6.5025e+07	7.50875e+07	5.73249e+07	2.53273e+07	0
												0	0	0	16621.7	1.00128e+07	8.48328e+06	2.21482e+07	4.14275e+07	0
												60357	0	0	16069.6	2.8766e+06	2.6656e+06	7.23476e+06	7.02848e+06	1.43972e+07
												0	0	0	15540.7	1.10198e+07	9.78835e+06	4.69366e+06	2.28693e+06	0
										C22H28O12	[M+H]1+	0	0	0	15198.1	1.12464e+06	1.0513e+06	1.79443e+07	2.6158e+07	0
												0	46802.7	0	14307.4	2.84946e+06	3.16972e+06	6.54556e+07	1.58497e+08	0
												0	13460.2	0	14272.8	304723	425042	6.56273e+07	1.27113e+08	2.84014e+06
												56923.2	27732.6	0	14154.9	2.93944e+07	3.04425e+07	8.78488e+07	1.56362e+08	472372
												0	0	0	13935.1	8.00321e+07	6.94947e+07	1.98704e+07	9.04432e+06	0
												0	0	0	13228.7	1.77465e+08	1.49235e+08	2.23647e+07	8.1117e+06	0
												0	0	0	12495.5	968140	1.32881e+06	3.88125e+06	2.65702e+06	3.23908e+07
												0	13024.1	0	12218	141443	123088	2.63213e+07	7.83397e+07	0
									forward	C13H21N5O4S1	[M+H]1+	0	23376.9	0	10872.1	1.45393e+07	1.4033e+07	1.43695e+07	7.66172e+06	0
										C17H20O10	[M+H]1+	16989.6	8210.83	0	9755.13	4.96499e+06	5.20329e+06	1.22411e+07	3.1258e+07	0
												45926.3	0	0	8881.84	899326	971428	8.56658e+06	1.51361e+07	0
												0	0	0	8231.42	5.28497e+06	5.46506e+06	1.17099e+07	1.88726e+07	0
异补骨脂素		Drug metabolite,Endogenous	PBTXSZZKPHBHMA-LYFYOZKASA-N		CC(C(=O)O[C@@H]1O[C@@H]([C@@H](O)[C@H](O)[C@H]1O)C(O)=O)C1=CC(=CC=C1)C(=O)C1=CC=CC=C1	Benzene and substituted derivatives	Benzophenones	Benzenoids	forward	C22H22O9	[M+H]1+	355588	0	0	0	2.77522e+08	2.98259e+08	4.35274e+08	5.42394e+08	721693
青蒿素K									forward	C22H28O11	[M+H]1+	0	0	0	0	9.54859e+07	8.55836e+07	6.88182e+07	2.56356e+07	0
柠檬素 C									forward	C26H40O12	[M+Na]1+	0	0	0	0	2.47721e+06	1.73588e+06	5.73593e+07	1.24573e+08	0
萘乙酸									forward	C20H38N4O5S4	[M+H]1+	0	0	0	0	1.41397e+08	1.40544e+08	1.35096e+08	1.21765e+08	0
甲基6-邻没食子酰基-Beta-D-吡喃葡糖									forward	C22H42N10O7	[M+H]1+	124974	0	0	0	5.08549e+07	4.69377e+07	3.06861e+07	1.21032e+06	258222
胡萝卜素									forward	C25H38N6O5S2	[M+H]1+	0	0	0	0	1.10102e+06	1.16576e+06	1.16305e+07	1.5039e+07	0
果聚糖									forward	C21H38N10O6	[M+H]1+	99073.3	0	0	0	2.6822e+07	2.89574e+07	1.57409e+07	728853	103081
甘草素									forward	C27H46N6O6	[M+H]1+	81030.5	0	0	0	1.20156e+09	1.27517e+09	7.64037e+08	1.85826e+07	98486.2
二軟脂酸玉米黃質									forward	C24H28O11	[M+H]1+	0	0	0	0	1.33897e+08	1.41301e+08	8.91304e+07	5.64061e+07	0
椴树酸		Food	DRLPXFRWJUZTMG-UHFFFAOYSA-N		COC1=C(O)C=CC(CC(CO)C(COC2OC(CO)C(O)C(O)C2O)CC2=CC(OC)=C(O)C=C2)=C1	Lignan glycosides		Lignans, neolignans and related compounds	forward	C26H36O11	[M+H]1+	0	0	0	0	2.13083e+06	1.7325e+06	1.73423e+07	3.63238e+07	0
豆苷									forward	C18H17ClN2O6	[M+H]1+	0	0	0	0	5.06769e+06	1.61802e+07	2.99145e+07	4.33936e+07	0
丁香酚O-[3,4,5-三羟基苯甲酰基-(->6)-b-D-吡喃葡糖苷]									forward	C19H26N4O8S	[M+H]1+	0	0	0	0	1.72856e+06	1.6943e+06	1.80215e+07	2.43143e+07	0
地乐酯									forward	C31H46O7	[M+H]1+	136680	138194	0	0	3.57353e+07	3.93352e+07	2.43435e+07	1.48972e+06	0
刺槐黄素-8-C-新橙皮糖苷									forward	C23H36N6O11S	[M+H]1+	0	0	0	0	0	1.20144e+06	1.89327e+07	3.73839e+07	0
苯托沙敏									forward	C18H24O12	[M+Na]1+	0	0	0	0	1.17851e+07	1.0265e+07	2.34192e+07	4.83654e+07	0
阿托诺A									forward	C14H26N4O5S3	[M+H]1+	0	0	0	0	1.19653e+07	1.01974e+07	2.3273e+07	3.81928e+07	0
D-麦芽糖									forward	C24H34O4	[M+H]1+	0	0	0	0	90120.2	306640	6.5264e+06	1.13321e+07	3.48637e+08
Alpha萘胲									forward	C32H42O16	[M+NH4]1+	0	0	0	0	791636	1.49388e+07	2.85025e+07	4.12235e+07	0
Alpha-2-丙烯-1-基-苯乙醛									forward	C27H30O13	[M+H]1+	0	0	0	0	1.7912e+07	2.01766e+07	2.16871e+07	2.29401e+07	0
Alpha，γ-Onoceradienedione									forward	C18H24N4O8S	[M+H]1+	0	0	0	0	1.12097e+07	1.55608e+07	1.66024e+07	2.00109e+07	0
8-羟基-2-甲氧基-6-甲基-1,4-萘醌									forward	C32H50O5	[M+Na]1+	0	0	0	0	3.9461e+08	4.19224e+08	2.45629e+08	1.34924e+07	0
6-甲氧基-9H-咔唑-3-羧酸甲酯									forward	C33H38O15	[M+H]1+	0	0	0	0	1.0547e+06	8.91559e+06	2.00362e+07	3.27677e+07	0
6-甲基亚磺酰己基异硫氰酸酯		Drug metabolite,Endogenous	ISJVOEOJQLKSJU-UHFFFAOYSA-N		CC(O)C(C)N1N=CN(C1=O)C1=CC=C(C=C1)N1CCN(CC1)C1=CC=C(OCC2COC(CN3C=NC=N3)(O2)C2=C(Cl)C=C(Cl)C=C2)C=C1	Diazinanes	Piperazines	Organoheterocyclic compounds	forward	C35H38Cl2N8O5	[M+H]1+	0	0	0	0	914309	9.53962e+06	2.57775e+07	3.62709e+07	0
6-Beta-D-吡喃葡糖基-8-Beta-D-吡喃核苷									forward	C42H72O14	[M+Na]1+	0	0	0	0	1.1469e+06	1.94251e+08	3.36738e+08	4.81289e+08	0
5-羟基吲哚乙醛									forward	C14H20N6O7	[M+H]1+	0	0	0	0	1.12253e+07	9.62701e+06	7.39931e+06	3.56249e+06	0
5-羟基-7-甲氧基-6-甲基黄酮		Endogenous	HWHQUWQCBPAQQH-BWRPKUOHSA-N		C[C@@H]1O[C@@H](O[C@H]2[C@H](O[C@H]([C@H](O)CO)[C@H](O)[C@@H](O)C=O)O[C@H](CO)[C@H](O)[C@@H]2O)[C@@H](O)[C@H](O)[C@@H]1O	Organooxygen compounds	Carbohydrates and carbohydrate conjugates	Organic oxygen compounds	forward	C18H32O15	[M+Na]1+	0	0	0	0	1.29901e+06	935835	3.71586e+07	7.97573e+07	0
5-癸酰基-2-壬基吡啶									forward	C20H28O12	[M+Na]1+	0	0	0	0	1.07642e+06	1.3186e+06	3.25516e+07	6.99201e+07	0
5-[2H-吡咯-4-(3H)-亚乙基]-2-呋喃甲醇									forward	C23H22N2O6S	[M+H]1+	0	0	0	0	1.28599e+07	1.43426e+07	1.29794e+07	1.24892e+07	0
5,7,4'-三-O-甲基儿茶精									forward	C28H53O9P	[M+H]1+	0	0	0	0	3.42819e+07	3.67735e+07	2.28898e+07	4.303e+06	0
4-羟基-8-甲氧基-2H-呋喃[2,3-h]-1-苯并吡喃-2-酮									forward	C39H48O18	[M+NH4]1+	0	0	0	0	675675	2.16369e+07	5.61362e+07	7.03871e+07	0
3-羟基-9,10-二甲氧基紫檀烷									forward	C23H28O11	[M+H]1+	0	17734.3	0	0	4.28642e+07	3.73022e+07	4.87398e+07	5.36869e+07	0
3a,6b,7b,12b-四羟基胆烷-24-酸									forward	C32H40O18	[M+Na]1+	0	0	0	0	7.24217e+08	6.68992e+08	3.98173e+08	7.4426e+07	0
3-[(5-甲基-2-呋喃基)甲基]-1H吡咯									forward	C25H30N4O10	[M+H]1+	0	0	0	0	2.59767e+06	4.15801e+06	1.00646e+07	1.47658e+07	0
3,5-二羟苯基1-O-(6-O-没食子酸-Beta-D-吡喃葡萄糖)			PHXJVRSECIGDHY-UHFFFAOYSA-N		CN1CCN(CC2=CC=C(NC(=O)C3=CC(C#CC4=CN=C5C=CC=NN45)=C(C)C=C3)C=C2C(F)(F)F)CC1	Benzene and substituted derivatives	Anilides	Benzenoids	forward	C29H27F3N6O	[M+H]1+	0	0	0	0	1.10855e+06	3.41752e+06	8.49304e+06	1.10428e+07	0
３，４－二羟基肉桂酸									forward	C24H32O7	[M+H-H2O]1+	0	0	0	0	1.26915e+08	1.25984e+08	2.05725e+08	8.93502e+06	0
2-苯乙醇樱草糖苷									forward	C42H70O12	[M+Na]1+	0	0	0	0	7.83794e+08	7.61849e+08	8.80259e+08	9.46296e+08	119461
2'-O-甲基腺苷									forward	C25H30N4O8S	[M+H]1+	0	0	0	0	3.21429e+06	5.15198e+06	1.10821e+07	1.65234e+07	0
2,3-二氢-1,4-苯并二噁英-2-酮									forward	C17H26N4O9S	[M+H]1+	0	0	0	0	1.42966e+07	1.80869e+07	3.86478e+07	5.07751e+07	0
2-(3-苯基丙基)吡啶									forward	C26H32O11	[M+H-H2O]1+	0	0	0	0	1.29227e+07	2.05676e+07	4.24297e+07	5.55121e+07	0
10-氧代-8-烯酸									forward	C23H34O15	[M+Na]1+	0	0	0	0	2.89007e+07	3.37543e+07	3.27953e+07	3.12755e+07	0
1,1'-[1,11-十一烷二基双(氧基)]双苯									forward	C38H40N2O10	[M+Na]1+	0	0	0	0	1.7356e+06	9.02202e+06	2.57635e+07	4.05647e+07	0
(E) -吡咯烷A									forward	C19H20O5	[M+H]1+	0	0	0	0	1.26793e+08	1.21951e+08	7.21595e+07	9.37824e+06	0
(E) -5-(3,4,5,6-四氢-3-吡啶甲基)-2-呋喃甲醇									forward	C26H44N8O5	[M+H]1+	0	0	0	0	4.35942e+08	4.5411e+08	2.49643e+08	6.77839e+06	0
(5Z,11Z,14Z)-8,9-二羟基-5,11,14-二十碳三烯酸									forward	C17H20O9	[M+Na]1+	0	0	0	0	3.28844e+07	3.60518e+07	9.87276e+07	1.38113e+08	54624.5
(1Z，4Z)-1,5-双(4-羟基苯基)-1,4-戊二烯									forward	C48H76O19	[M+Na]1+	0	0	0	0	8.87659e+06	3.09977e+07	1.58534e+08	2.64848e+08	59292.1
6-羟基-1H-吲哚-3-乙酰胺									forward	C27H32O14	[M+Na]1+	0	14808	0	0	1.10808e+07	1.46247e+07	1.87476e+07	1.91106e+07	44440.8
									forward	C35H46O20	[M+Na]1+	0	0	0	0	0	2.53008e+06	8.86082e+06	1.3911e+07	0
		Drug,Endogenous	MSTNYGQPCMXVAQ-PXYINDEMSA-N	C00101	NC1=NC(=O)C2=C(NC[C@H](CNC3=CC=C(C=C3)C(=O)NC(CCC(O)=O)C(O)=O)N2)N1	Pteridines and derivatives	Pterins and derivatives	Organoheterocyclic compounds	forward	C19H23N7O6	[M+H]1+	0	0	0	0	3.74341e+06	3.29408e+06	3.96718e+07	5.41947e+07	0
									forward	C48H76O19	[M+Na]1+	0	0	0	0	0	364787	8.2739e+07	1.64026e+08	154369
									forward	C29H34O14	[M+H]1+	0	0	0	0	1.84941e+07	2.0963e+07	1.63472e+07	1.26861e+07	0
									forward	C30H26O10	[M+H]1+	0	0	0	0	8.67789e+06	8.10026e+06	1.27922e+07	1.36676e+07	0
		Endogenous,Food	WHGYBXFWUBPSRW-UHFFFAOYSA-N	C13183	OCC1OC2OC3C(CO)OC(OC4C(CO)OC(OC5C(CO)OC(OC6C(CO)OC(OC7C(CO)OC(OC8C(CO)OC(OC1C(O)C2O)C(O)C8O)C(O)C7O)C(O)C6O)C(O)C5O)C(O)C4O)C(O)C3O	Organooxygen compounds	Carbohydrates and carbohydrate conjugates	Organic oxygen compounds	forward	C42H70O35	[M+H]1+	0	0	0	0	6.64349e+06	5.74737e+06	3.05452e+08	3.92226e+08	0
									forward	C27H30O14	[M+H]1+	0	0	0	0	5.59672e+07	5.79973e+07	7.27146e+07	8.81519e+07	0
									forward	C44H64O18	[M+H]1+	0	0	0	0	0	298145	3.66506e+07	7.11241e+07	0
									forward	C20H27N5O10	[M+H]1+	0	0	0	0	327892	2.54215e+07	2.16608e+07	1.75228e+07	0
									forward	C19H27N5O8	[M+H]1+	0	0	0	0	5.52361e+07	5.3779e+07	1.21318e+08	1.16283e+07	0
									forward	C31H36O16	[M+H]1+	0	12277.1	0	0	4.22503e+06	4.39231e+06	7.41229e+06	8.20582e+06	0
									forward	C42H66O14	[M+Na]1+	0	0	0	0	3.92785e+06	1.32713e+07	7.29146e+07	1.38244e+08	53281.5
		Endogenous,Food	RDJTWDKSYLLHRW-UHFFFAOYSA-N	C19119	CCC(C)C1=C(OC(C)=O)C(=CC(=C1)N(=O)=O)N(=O)=O	Benzene and substituted derivatives	Phenol esters	Benzenoids	forward	C12H14N2O6	[M+H]1+	0	0	0	0	4.9368e+07	5.32118e+07	3.38396e+07	1.47194e+07	0
		Endogenous,Food	NNLVGZFZQQXQNW-ADJNRHBOSA-N		CC(=O)OC[C@H]1O[C@@H](O[C@@H]2[C@@H](COC(C)=O)O[C@@H](OC(C)=O)[C@H](OC(C)=O)[C@H]2OC(C)=O)[C@H](OC(C)=O)[C@@H](OC(C)=O)[C@@H]1O[C@@H]1O[C@H](COC(C)=O)[C@@H](OC(C)=O)[C@H](OC(C)=O)[C@H]1OC(C)=O				forward	C30H34Cl2N4O	[M+H]1+	0	0	0	0	3.3128e+06	2.52212e+06	7.05992e+07	1.7818e+08	0
									forward	C30H52O3	[M+H-H2O]1+	0	0	0	0	5.84687e+06	1.40085e+07	3.42457e+07	5.46556e+07	0
									forward	C27H34N4O9S	[M+H]1+	22815.4	0	0	0	3.65057e+06	1.38048e+07	2.36238e+07	2.79436e+07	0
									forward	C21H39N9O7S	[M+H]1+	0	0	0	0	1.41332e+08	1.46625e+08	3.00106e+08	4.17993e+08	80518.5
									forward	C21H19NO4	[M+H]1+	0	0	0	0	5.28129e+07	6.02027e+07	2.65705e+07	1.12743e+06	0
									forward	C51H87O13P	[M+H]1+	0	0	0	0	8.64856e+07	7.01827e+07	4.27631e+07	1.64563e+07	0
									forward	C18H27N7O9	[M+H]1+	0	0	0	0	1.17374e+08	1.19149e+08	6.06797e+07	5.96576e+06	0
									forward	C34H39N5O5	[M+H]1+	43313	49964.4	0	0	2.33341e+07	2.3377e+07	4.30004e+07	5.69319e+07	54234
									forward	C27H32O15	[M+Na]1+	0	0	0	0	84191.2	98744.8	1.09808e+07	1.60607e+07	0
									forward	C16H30N4O8	[M+H]1+	0	146376	0	0	2.09221e+07	2.30438e+07	1.37401e+07	2.27583e+06	266684
									forward	C48H84N2O17	[M+H]1+	0	0	0	0	4.57393e+07	4.02868e+07	2.43104e+07	7.25713e+06	0
									forward	C28H34N4O11	[M+H]1+	0	0	0	0	7.56672e+06	9.9268e+06	2.1597e+07	3.15043e+07	0
									forward	C42H64O17	[M+Na]1+	0	0	0	0	314622	148776	6.98649e+07	1.62126e+08	0
									forward	C33H34O17	[M+H]1+	0	0	0	0	1.04644e+07	9.59903e+06	9.74324e+06	7.49091e+06	0
									forward	C19H18O6	[M+H]1+	70925.1	0	0	0	5.91269e+06	7.70918e+06	2.15075e+07	3.0552e+07	0
									forward	C30H44	[M+H]1+	0	0	0	0	0	5.84135e+07	1.15224e+08	1.62845e+08	0
									forward	C39H57AlN6O15	[M+H]1+	0	0	0	0	0	0	3.59846e+07	7.09783e+07	0
									forward	C17H26N6O5S	[M+H]1+	0	0	0	0	1.93905e+06	1.79524e+06	7.75881e+07	2.53436e+08	0
									forward	C17H32N4O7S2	[M+H]1+	20945	0	0	0	7.79658e+08	7.82857e+08	7.76739e+08	7.52841e+08	0
									forward	C87H112N18O23	[M+2H]2+	0	0	0	0	235054	1.56777e+06	4.84404e+07	8.8576e+07	0
									forward	C23H28O11	[M+NH4]1+	0	0	0	0	2.0136e+07	1.78289e+07	1.90109e+07	1.98476e+07	0
									forward	C30H42O4	[M+H]1+	0	35765.3	0	0	436397	207980	5.41749e+07	1.15233e+08	0
									forward	C24H32O7	[M+H-H2O]1+	0	0	0	0	2.59647e+07	9.71303e+07	6.05619e+07	2.08767e+07	0
									forward	C40H36O12	[M+H]1+	0	0	0	0	3.78979e+06	3.79073e+06	1.50479e+07	1.44596e+07	0
									forward	C88H116N18O24	[M+2H]2+	0	0	0	0	259510	615228	8.60702e+07	1.82381e+08	0
									forward	C15H19N3O5S	[M+H]1+	54687.4	0	0	0	1.66577e+07	1.72265e+07	9.43733e+06	4.33184e+06	43047.7
									forward	C53H87O13P	[M+H]1+	0	0	0	0	1.19948e+08	1.16641e+08	6.31796e+07	2.44796e+07	0
									forward	C21H31N5O6S2	[M+H]1+	0	0	0	0	214936	359528	1.19309e+07	2.48934e+07	0
									forward	C23H47O6P	[M+H]1+	0	0	0	0	610251	954587	4.50418e+07	1.00545e+08	0
									forward	C12H17NO7	[M+H]1+	27219.4	0	0	0	1.46224e+08	1.36317e+08	1.22757e+08	4.47997e+07	1.95472e+06
									forward	C30H48O2	[M+H]1+	0	0	0	0	7.42213e+06	3.12238e+07	4.34504e+07	5.92525e+07	0
									forward	C20H30O11	[M+NH4]1+	0	0	0	0	2.84555e+07	2.55555e+07	1.54714e+07	5.4521e+06	0
									forward	C18H14O6	[M+H]1+	0	0	0	0	5.12795e+07	5.46898e+07	3.7718e+07	2.50818e+07	0
									forward	C19H18O7	[M+ACN+H]1+	0	0	0	0	2.4904e+08	2.93789e+08	1.99002e+08	1.24968e+08	0
									forward	C18H29N5O9	[M+H]1+	0	0	0	0	6.94035e+06	6.83051e+06	1.22401e+07	2.11191e+07	0
									forward	C21H28FNO	[M+H]1+	0	448527	0	0	1.02592e+07	1.04071e+07	4.67953e+07	1.37858e+08	0
									forward	C10H19N3O4S1	[M+H]1+	0	0	0	0	2.15179e+08	2.07801e+08	5.30934e+08	7.15999e+08	1.0884e+06
									forward	C13H21N5O5S1	[M+H]1+	0	0	0	0	1.77663e+07	1.69354e+07	4.34011e+07	6.73829e+07	0
									forward	C28H36N4O8S	[M+H]1+	0	0	0	0	371455	368051	1.35373e+07	2.73539e+07	0
									forward	C25H28O11	[M+H-H2O]1+	0	0	0	0	1.3338e+06	1.45015e+06	6.0152e+07	7.80282e+07	0
									forward	C16H29N5O7S	[M+H]1+	0	0	0	0	1.80445e+07	1.84333e+07	9.5988e+07	7.27697e+07	0
									forward	C30H46	[M+H]1+	0	0	0	0	1.97568e+08	1.96664e+08	2.20695e+08	2.32834e+08	0
									forward	C48H78O19	[M+Na]1+	0	0	0	0	1.38107e+06	5.13484e+06	2.74793e+07	4.45228e+07	0
									forward	C14H24N6O7S2	[M+H]1+	0	0	0	0	1.61352e+08	1.50236e+08	1.20376e+08	9.39861e+07	0
		Endogenous,Food	QELSKZZBTMNZEB-UHFFFAOYSA-N		CCCOC(=O)C1=CC=C(O)C=C1	Benzene and substituted derivatives	Benzoic acids and derivatives	Benzenoids	forward	C10H12O3	[M+H]1+	0	0	0	0	6.7905e+07	6.01323e+07	3.84068e+07	1.54234e+07	0
									forward	C29H30O13	[M+H]1+	0	0	0	0	3.46302e+06	3.78096e+06	4.95231e+07	3.29989e+07	0
									forward	C6H11N3O2	[M+H]1+	0	0	0	0	2.69045e+06	2.90503e+06	1.8674e+07	2.47565e+08	3.04312e+07
									forward	C14H9Cl2NO5	[M+H]1+	0	0	0	0	1.29138e+07	1.36424e+07	2.20927e+07	1.97795e+07	0
									forward	C17H29N5O9	[M+H]1+	0	0	0	0	3.72967e+07	3.27275e+07	9.05096e+07	1.58013e+08	0
									forward	C46H58N6O14	[M+H]1+	0	0	0	0	0	294754	9.90671e+07	2.05098e+08	0
									forward	C22H40N10O7	[M+H]1+	64939.8	60438.3	0	0	3.06932e+07	3.51355e+07	1.9722e+07	2.6198e+06	0
									forward	C14H24N4O7S3	[M+H]1+	0	0	0	0	3.24089e+07	3.42491e+07	3.63182e+07	3.65322e+07	0
									forward	C29H32FNaO9S	[M+H]1+	0	0	0	0	559574	371325	8.12282e+06	1.35045e+07	0
									forward	C21H20O14S	[M+H]1+	17126.6	0	0	0	0	58975.4	1.24511e+07	2.07094e+07	0
									forward	C15H27N5O7S	[M+H]1+	0	0	0	0	5.63254e+06	5.50087e+06	3.01309e+07	4.87699e+07	0
									forward	C28H48O7	[M+H]1+	0	0	0	0	983561	1.14448e+06	2.96939e+07	6.26555e+07	58357.5
									forward	C14H21N3O8	[M+H]1+	0	0	0	0	4.10609e+07	4.49184e+07	3.22448e+07	1.99282e+07	386276
									forward	C31H44O3	[M+H]1+	478050	65112	0	0	1.69891e+08	1.70523e+08	9.21351e+07	4.98736e+06	0
									forward	C19H18O5	[M+NH4]1+	0	0	0	0	1.11932e+07	1.19158e+07	1.86664e+07	2.33871e+07	0
									forward	C24H20O12	[M+H]1+	0	0	0	0	2.19247e+07	2.36986e+07	1.40954e+07	4.53677e+06	0
									forward	C23H32O6		0	0	0	0	749036	761277	1.35269e+07	2.64191e+07	0
									forward	C25H30O11	[M+H]1+	0	0	0	0	3.02419e+07	6.15467e+07	3.44882e+07	8.76641e+06	0
									forward	C22H28O5	[M+H]1+	0	0	0	0	1.47743e+07	1.55156e+07	3.4692e+07	4.66302e+07	0
												0	0	0	0	0	98717.5	4.09345e+06	1.09133e+07	0
												0	26415.9	0	0	39447.7	20243.1	6.21632e+06	1.51555e+07	0
												109850	10544.2	0	0	54111.1	6891.42	5.61091e+06	2.35194e+07	0
												0	0	0	0	0	0	0	83802.1	5.32215e+06
												151503	0	0	0	250357	182696	8.02961e+06	1.31382e+07	1.33833e+07
												0	0	0	0	2.82586e+06	1.90537e+06	3.70136e+06	2.9023e+06	6.58896e+06
												0	0	0	0	1.01771e+06	731988	1.40155e+06	1.71114e+06	1.39686e+07
												0	0	0	0	0	0	403998	345346	5.25325e+06
												0	0	0	0	0	0	3.15986e+07	2.49905e+07	6.6696e+06
												0	0	0	0	250587	205950	2.83716e+06	4.25531e+06	1.55147e+08
												0	0	0	0	4.10737e+06	3.36089e+06	2.75731e+07	1.8292e+07	4.38682e+07
												0	0	0	0	0	0	165172	273336	1.40289e+07
												0	0	0	0	0	0	236807	216351	9.77384e+06
												0	0	0	0	66216.3	78334.5	174840	125159	1.06916e+07
												130885	11601.5	0	0	192572	197504	153228	482846	1.6797e+07
												0	0	0	0	0	0	3.4353e+06	7.68475e+06	1.08518e+07
												0	0	0	0	414089	361726	313047	917700	1.19809e+08
												0	0	0	0	5.68076e+06	5.54431e+06	6.52729e+07	5.16924e+07	4.70865e+07
												0	0	0	0	0	0	0	88177.3	7.72614e+07
												0	0	0	0	18946	12555	0	64733.9	8.33021e+07
												0	0	0	0	0	0	1.95295e+06	2.15289e+06	1.79642e+07
												0	0	0	0	0	0	0	69906.6	2.22535e+07
												0	0	0	0	0	0	501447	202318	3.88169e+06
												0	0	0	0	0	8939.05	8.08174e+06	1.20398e+07	0
												0	0	0	0	0	0	1.66733e+07	2.73966e+07	7.84451e+06
												0	0	0	0	1.51736e+06	1.14898e+06	3.30557e+07	5.1191e+07	3.53811e+07
												0	0	0	0	353850	90788.5	6.63205e+06	7.88813e+06	1.36236e+07
												0	0	0	0	0	0	0	216397	9.03009e+07
												0	0	0	0	156262	316529	1.1549e+06	1.62655e+06	7.44933e+06
												21125.3	0	0	0	1.41926e+06	1.04328e+06	6.0615e+06	9.07622e+06	1.73905e+07
												0	0	0	0	0	0	0	822829	2.12316e+07
												0	0	0	0	942566	637910	972564	1.91954e+06	1.65144e+07
												0	0	0	0	76107.6	0	9.99552e+06	1.8394e+07	4.32282e+06
												0	0	0	0	353419	90219.8	6.57964e+06	7.98905e+06	6.08709e+07
												0	0	0	0	0	0	0	63739.6	3.10137e+07
												0	0	0	0	0	0	0	87187.6	8.36447e+06
												0	0	0	0	0	36006.1	1.03428e+06	1.26924e+06	9.14213e+07
												0	0	0	0	0	0	768938	886876	2.46163e+07
												0	0	0	0	0	0	256122	1.10639e+06	1.15038e+07
												0	0	0	0	0	0	0	297908	1.32186e+07
												0	0	0	0	0	0	0	120744	6.89525e+07
												0	0	0	0	0	0	228810	360260	1.82981e+07
												0	0	0	0	0	0	4.01158e+06	6.10044e+06	6.51759e+06
												0	0	0	0	9.1481e+06	8.04419e+06	6.29666e+06	4.12787e+06	0
												0	0	0	0	9.76544e+06	7.57814e+06	5.03225e+07	6.34567e+07	0
												0	0	0	0	7.17292e+07	6.63948e+07	1.29327e+08	1.57258e+08	0
												0	0	0	0	1.94397e+06	1.65461e+06	3.10695e+07	9.09629e+07	6.88717e+06
												0	0	0	0	9.68454e+06	7.16038e+06	4.20937e+07	6.26564e+07	0
												0	0	0	0	622451	479331	1.41056e+08	2.13371e+08	0
[truncated: 1,150 more rows]
