# Supplementary material for: Integrated metagenomic and metabonomic mechanisms for the therapeutic effects of Duhuo Jisheng decoction on intervertebral disc degeneration
Source: PLoS One. 2024 Oct 17;19(10):e0310014. doi: 10.1371/journal.pone.0310014 (PMC11486403; doi:10.1371/journal.pone.0310014)
Supplement: S4 File — Table: Statistical calculation: Source documents for statistical analysis involved in the manuscript. Oligonucleotide primers: Oligonucleotide primers used in real-time PCR. Supplement—Table S1: Raw data for different groups of DHI values. Supplement—Table S2: Raw data for different groups of staining scores. Supplement—Table S3: Statistics of the number of genes in each sample. Supplement—Table S4: the differential abundance statistics of phylum-level flora. Supplement—Table S5-1: NMDS_scores. Supplement—Table S5-2: table.p10.cluster. Supplement—Table S6: Characteristic flora of different groups. Supplement—Table S7: KEGG pathway annotation. Supplement—Table S8 Normal-Modle: Serum metabolites in different groups. Supplement—Table S8 Medium-Modle: Serum metabolites in different groups. Supplement—Table S9: The top 15 up- and down-regulated metabolites in the different groups of serum metabolite changes. Supplement—Table S10: Important metabolic pathways for different groups of serum metabolites. Supplement—Table S11: Key metabolic pathways. Supplement—Table S12: The genes encoding CASP8, TNF-α, and IL-3’s final list of primer sequences was acquired. Supplement—Table S13: The association between considerably variable tract flora at the Phylum level abundance and significantly altering metabolite levels. Supplement—Table S14: Mass spectrometry data of major components of DHJSD. (ZIP) [file pone.0310014.s004.zip › S.1.xlsx]

## Sheet: S.1
Group	Control	Model	Low	Medium	High	Celecoxib
DR Value	1.23478	0.974691	1.11788	1.27507	1.07398	0.917173
DR Value	1.22971	0.973191	1.12115	1.26966	1.07895	0.917173		number of families	1
DR Value	1.22971	0.976195	1.11788	1.26966	1.07895	0.917173		Number of comparisons per household	5
DR Value	1.23648	0.977704	1.11625	1.26966	1.07895	0.917173		aisle	0.05
DR Value	1.24332	0.979217	1.11139	1.27507	0.924816	0.917173
DR Value	1.23818	0.985318	1.29341	1.26253	0.913399	1.42279		Dunnett's multiple comparison test	mean difference.	95.00% CI的差异.	major	Summary	Adjusted P value	B-?
DR Value	1.23818	0.985318	1.19588	1.26253	0.919707	1.42482		Model vs.Control	-0.2701	-0.3814 to -0.1588	YSE	****	<0.0001	A	Control
DR Value	1.23818	1.14291	1.29528	0.979217	0.917173	1.26609		Model vs. Low	-0.1662	-0.2906 to -0.04171	YSE	**	0.0044	C	Low
DR Value	1.23818	1.08565	1.19075	1.17065	1.07895	1.41473		Model vs. Medium	-0.2439	-0.3683 to -0.1194	YSE	****	<0.0001	D	Medium
DR Value	1.23818	1.08229	1.1018	1.40478	0.913399	1.41674		Model vs. High	0.002172	-0.1223 to 0.1266	NO	ns	>0.9999	E	High
DR Value	1.33727	0.991718						Model vs. Celecoxib	-0.1531	-0.2776 to -0.02865	YSE	**	0.01	F	Celecoxib
DR Value	1.33727	0.903678
DR Value	1.33727	0.96872						Test details:	Average 1	Average 2	mean difference.	Differences in selenium content.	n1	n2	q	DF
DR Value	1.33727	0.9599						Model vs.Control	1	1.27	-0.2701	0.04283	15	15	6.306	64
DR Value	1.33727	1.0135						Model vs. Low	1	1.166	-0.1662	0.04788	15	10	3.47	64
Average	1.27008	1	1.16617	1.24388	0.997828	1.1531		Model vs. Medium	1	1.244	-0.2439	0.04788	15	10	5.093	64
Trends		0.270085	0.166167	0.243883	-0.0021718	0.153104		Model vs. High	1	0.9978	0.002172	0.04788	15	10	0.04536	64
								Model vs. Celecoxib	1	1.153	-0.1531	0.04788	15	10	3.197	64
	0.0596591	0.0550725
