# Supplementary material for: Integrated metagenomic and metabonomic mechanisms for the therapeutic effects of Duhuo Jisheng decoction on intervertebral disc degeneration
Source: PLoS One. 2024 Oct 17;19(10):e0310014. doi: 10.1371/journal.pone.0310014 (PMC11486403; doi:10.1371/journal.pone.0310014)
Supplement: S4 File — Table: Statistical calculation: Source documents for statistical analysis involved in the manuscript. Oligonucleotide primers: Oligonucleotide primers used in real-time PCR. Supplement—Table S1: Raw data for different groups of DHI values. Supplement—Table S2: Raw data for different groups of staining scores. Supplement—Table S3: Statistics of the number of genes in each sample. Supplement—Table S4: the differential abundance statistics of phylum-level flora. Supplement—Table S5-1: NMDS_scores. Supplement—Table S5-2: table.p10.cluster. Supplement—Table S6: Characteristic flora of different groups. Supplement—Table S7: KEGG pathway annotation. Supplement—Table S8 Normal-Modle: Serum metabolites in different groups. Supplement—Table S8 Medium-Modle: Serum metabolites in different groups. Supplement—Table S9: The top 15 up- and down-regulated metabolites in the different groups of serum metabolite changes. Supplement—Table S10: Important metabolic pathways for different groups of serum metabolites. Supplement—Table S11: Key metabolic pathways. Supplement—Table S12: The genes encoding CASP8, TNF-α, and IL-3’s final list of primer sequences was acquired. Supplement—Table S13: The association between considerably variable tract flora at the Phylum level abundance and significantly altering metabolite levels. Supplement—Table S14: Mass spectrometry data of major components of DHJSD. (ZIP) [file pone.0310014.s004.zip › S.2.xlsx]

## Sheet: S.2
pathological section score (HE staining)
New repair tissue inside the lesion	Feature	Score		pathological section score (HE staining)
Horizontal filling	75-100%	4		Group	Control	Model	Low	Medium	High	Celecoxib
	50-74%	3	Raw data	1	40	20	20	30	24	25
	20-49%	2		2	41	18	23	32	26	26
	1-19%	1		3	40	15	25	35	28	30
	0	0	Average		40.3333	17.6667	22.6667	32.3333	26	27
Vertical filling	75-100%	4	Trends			1.28302	0.283019	0.830189	0.471698	0.528302
	50-74%	3
	20-49%	2
	1-19%	1
	0	0
Cellularity	Normal	2
	Mild hipocellularity and/or <25% clusters	1
	Moderate to severe hipocellularity and/or>25% clusters	0
Borders ingrowth or cartilage to cartilage integration	Bilateral	2
	Unilateral	1
	None	0
Residual cartilage at the base of the lesion	Intact or integrated	3
	Fibrillation or fissure	2
	Focal erosion	1
	Severe disruption	0
Subchondral bone	Normal	4
	Mild cystic lesions or granulation tissue	3
	Moderate or severe cystic lesions or granulation tissue	2
	Remodelling, sclerosis, callus	1
	Fracture, necrosis	0
		42
Assessment of nucleus pulposus tissue content (Safranin O-Fast Green---SOFG)		Score		Assessment of nucleus pulposus tissue content (Safranin O-Fast Green)
Specific gravity of nucleus pulposus	<10%	1	Raw data	Group	Control	Model	Low	Medium	High	Celecoxib
	10–25%	2		1	10	2	4	6	4	2
	25–50%	4		2	8	2	4	8	6	1
	50–75%	6		3	10	1	6	6	4	2
	75–90%	8	Average		9.33333	1.66667	4.66667	6.66667	4.66667	1.66667
	>90%	10	Trends			4.6	1.8	3	1.8	0
