# Supplementary material for: Integrated metagenomic and metabonomic mechanisms for the therapeutic effects of Duhuo Jisheng decoction on intervertebral disc degeneration
Source: PLoS One. 2024 Oct 17;19(10):e0310014. doi: 10.1371/journal.pone.0310014 (PMC11486403; doi:10.1371/journal.pone.0310014)
Supplement: S4 File — Table: Statistical calculation: Source documents for statistical analysis involved in the manuscript. Oligonucleotide primers: Oligonucleotide primers used in real-time PCR. Supplement—Table S1: Raw data for different groups of DHI values. Supplement—Table S2: Raw data for different groups of staining scores. Supplement—Table S3: Statistics of the number of genes in each sample. Supplement—Table S4: the differential abundance statistics of phylum-level flora. Supplement—Table S5-1: NMDS_scores. Supplement—Table S5-2: table.p10.cluster. Supplement—Table S6: Characteristic flora of different groups. Supplement—Table S7: KEGG pathway annotation. Supplement—Table S8 Normal-Modle: Serum metabolites in different groups. Supplement—Table S8 Medium-Modle: Serum metabolites in different groups. Supplement—Table S9: The top 15 up- and down-regulated metabolites in the different groups of serum metabolite changes. Supplement—Table S10: Important metabolic pathways for different groups of serum metabolites. Supplement—Table S11: Key metabolic pathways. Supplement—Table S12: The genes encoding CASP8, TNF-α, and IL-3’s final list of primer sequences was acquired. Supplement—Table S13: The association between considerably variable tract flora at the Phylum level abundance and significantly altering metabolite levels. Supplement—Table S14: Mass spectrometry data of major components of DHJSD. (ZIP) [file pone.0310014.s004.zip › S.3.xlsx]

## Sheet: S.3
Statistics of the number of genes in each sample
#Sample	NonHostData	count
Control1	6369.28	31791.9
Control2	6577.88			analyze	Control	Model	Low	Medium	High	Celecoxib
Control3	6004.4			count	31791.9	31681.1	27899.2	25655.3	3160.2	25794.9
Control4	6427.76			average	6358	6336	5580	5131	6322	5159
Control5	6412.58			standard deviation	212.9	304.5	739.7	911.8	474.1	1271
Model1	5899.36	31681.1		standard error of the mean	95.22	136.2	330.8	407.8	212	568.4
Model2	6758
Model3	6345.12			Dunnett's multiple comparison test	mean difference.	95.00% CI for the difference.	major	Adjusted P value
Model4	6307.7			Model vs. Control	22.16	’-1253 ~ 1297	Yes	0.09	Model
Model5	6370.92			Model vs.Low	756.4	-518.7 to 2031	NO	0.3821	Low
Low1	6141.7	27899.2		Model vs. Medium	1205	-69.90 to 2480	Yes	0.0684	Medium
Low2	4296.32			Model vs. High	14.18	-1261 to 1289	NO	>0.9999	High
Low3	5634.22			Model vs. Celecoxib	1177	-97.81 to 2452	Yes	0.0772	Celecoxib
Low4	5915.26
Low5	5911.7
Medium1	4774.46	25655.3
Medium2	6555.72
Medium3	4872.14
Medium4	4104.38
Medium5	5348.64
High1	6021.9	31610.2
High2	5767.26
High3	6192.62
High4	6808.86
High5	6819.56
Celecoxib1	5870.24	25794.9
Celecoxib2	6007.78
Celecoxib3	6338.74
Celecoxib4	4000.28
Celecoxib5	3577.84
